# Supplementary material for: High-Resolution Small RNAs Landscape Provides Insights into Alkane Adaptation in the Marine Alkane-Degrader Alcanivorax dieselolei B-5
Source: Int J Mol Sci. 2022 Dec 15;23(24):15995. doi: 10.3390/ijms232415995 (PMC9788540; doi:10.3390/ijms232415995)
Supplement: Supplementary file 1 [file ijms-23-15995-s001.zip]

Archive with 3 entries (3 files):
- ijms-2057672-Supplementary figures.pdf
- ijms-2057672-Supplementary tables.xlsx
- ijms-2057672-supplementary.pdf
