# Supplementary material for: High-Resolution Small RNAs Landscape Provides Insights into Alkane Adaptation in the Marine Alkane-Degrader Alcanivorax dieselolei B-5
Source: Int J Mol Sci. 2022 Dec 15;23(24):15995. doi: 10.3390/ijms232415995 (PMC9788540; doi:10.3390/ijms232415995)
Supplement: Supplementary file 1 [file ijms-23-15995-s001.zip › ijms-2057672-Supplementary tables.xlsx]

## Sheet: Titles
Supplementary tables in this study
Table S1 Bakta and ARAGORN-based starting site prediction of conserved tRNAs and tmRNA supports the singe-nucleitide resolution of transcripts in dRNA-seq
Table S2 The detailed information of 549 sRNAs within the genome of A. dieselolei B5
Table S3 sRNAs with high similarities in their primary sequences clusted using CD-HIT
Table S4 Classification to clarify How and Where are the sRNAs from
Table S5 Promoter analysis of sRNAs with TSSs
Table S6 Cleavage sites and nearby sequences of sRNAs with PSS at the 5'- and 3'-ends
Table S7 Sequence and structure features, and their statistical comparisons of sRNAs with different classificaitons
Table S8 The coding potential of sRNAs based on the prediction of GeneMarkS-2
Table S9 The coding potential of sRNAs based on Ribo-seq
Table S10 Rfam-annotated and CsrA-related sRNAs
Table S11 Rfam annotation of the conserved sRNA homologs in Alcanivorax
Table S12 Genomic synteny of the conserved sRNAs and CsrA
Table S13 Phage prediction in the genome of A. dieselolei B5 based on PHASTER
Table S14 Distribution of sRNA homologs in Alcanivorax
Table S15 Spearman correlationships of sequence identities between broadly conserved sRNAs and 16S rRNAs
Table S16 The ssRNA-seq based expression analysis of sRNAs
Table S17 The ssRNA-seq and Ribo-seq based expression analyses of mRNAs
Table S18 CSRA_TARGET based prediction of potential targets of CsrA and InvenireSRNA based prediction of the detected sRNAs
Table S19 Alkane metablism related mRNA and sRNA genes and their putative relationships

## Sheet: Table S1
Table S1 Bakta and ARAGORN-based starting site prediction of conserved tRNAs and tmRNA supports the singe-nucleitide resolution of transcripts in dRNA-seq
Name	Bakta annotated starting site	ARAGORN annotated starting site	dRNA-seq sequenced site	Minimum nucleotide error	TSS or PSS	Strand	End site	Size (nt)	TPMC16 (Ave.)	TPMNaAc (Ave.)
tmRNA	4307334	ND	4307334	0	TSS	+	4307691	358	272358	240805
tRNA-Phe	804163	804163	804163; 804168; 804169	0	TSS; TSS; TSS	-	804088	76	2.55758	23.8248
tRNA-Leu	837788	837788	837788	0	PSS	-	837702	87	4.6782	21.8943
tRNA-Ile2/Met	1040973	1040973	ND	ND	ND	-	1040897	77	18.6497	182.501
tRNA-Met	1269962	1269962	1269962; 1269972	0	TSS; TSS	-	1269886	77	3.57497	34.7223
tRNA-Arg	1671035	1671035	1671035	0	PSS	+	1671111	77	2.73309	15.6264
tRNA-Glu	1694978	1694978	1694978	0	PSS	+	1695053	76	2.02709	1.19526
tRNA-Gly	1695083	1695083	1695083	0	PSS	+	1695158	76	167.321	2067.34
tRNA-Ser	1710801	1710801	1710801	0	PSS	+	1710888	88	56.37	336.523
tRNA-Asn	1891884	1891884	1891884	0	PSS	-	1891809	76	105.565	1211.47
tRNA-Thr	ND	1933651	1933646; 1933651	0	PSS; PSS	+	1933740	90	59.8981	849.235
tRNA-Val	1952195	1952195	1952195	0	TSS	+	1952270	76	31.5499	240.139
tRNA-Asp	1952291	1952291	1952291	0	TSS	+	1952367	77	45.6585	368.066
tRNA-Val	ND	2120444	2120447	3	PSS	+	2120515	72	2.60826	16.3026
tRNA-Val	ND	2166609	2166602	7	PSS	+	2166694	86	43.3076	491.322
tRNA-Ser	2174538	2174538	2174535; 2174538	0	TSS; PSS	+	2174625	88	108.86	145.136
tRNA-Gly	2214464	2214464	2214464	0	TSS	+	2214539	76	4.75485	42.0999
tRNA-Cys	2214588	2214588	2214588; 2214610	0	TSS; TSS	+	2214661	74	24.5163	159.704
tRNA-Leu	2214707	2214707	2214707	0	PSS	+	2214793	87	39.3355	774.148
tRNA-Leu	2345242	ND	ND	ND	ND	+	2345333	92	6.43333	25.0382
tRNA-Pro	2445350	2445350	2445350; 2445355; 2445358	0	PSS; TSS; TSS	-	2445274	77	5.94647	46.8973
tRNA-Asp	2615177	2615177	2615177; 2615178	0	TSS; TSS	-	2615101	77	10.6142	125.968
tRNA-His	2621937	2621937	2621938	1	PSS; PSS	-	2621862	76	36.6846	182.1
tRNA-Arg	2622039	2622039	2622039	0	TSS	-	2621963	77	18.1567	198.187
tRNA-Pro	2622143	2622143	2622143; 2622158; 2622160	0	PSS; TSS; TSS	-	2622067	77	205.521	1752.81
tRNA-Glu	2700115	2700115	2700115	0	PSS	-	2700040	76	207.041	1192.89
tRNA-Ala	2700196	2700196	2700164; 2700196	0	PSS; TSS	-	2700121	76	424.059	1549.6
tRNA-Thr	2758691	2758691	2758677; 2758691	0	TSS; PSS	+	2758766	76	340.529	1866.92
tRNA-Val	ND	2799965	ND	ND	ND	-	2799872	94	284.235	1735.27
tRNA-Gly	3246894	3246894	3246894; 3246902	0	PSS; TSS	-	3246821	74	526.94	1367.71
tRNA-Ser	3428505	3428505	3428505	0	PSS	-	3428416	90	3084.24	5248.26
tRNA-Arg	3482373	3482373	3482373; 3482381	0	TSS; TSS	-	3482297	77	718.205	4394.11
tRNA-Pro	3567520	3567520	3567520	0	PSS	-	3567444	77	576.876	1912.7
tRNA-Pro	3573343	ND	3573349	6	TSS	-	3573276	68	37.9243	142.606
tRNA-Val	3575959	3575959	3575959; 3575964; 3575965	0	TSS; TSS; TSS	-	3575883	77	26.3399	247.798
tRNA-Lys	3591040	3591040	3591040; 3591049	0	TSS; TSS	-	3590965	76	68.5886	139.025
tRNA-His	ND	3649925	3649930	5	PSS	-	3649858	68	53.6065	56.8403
tRNA-Leu	3757926	3757926	3757926	0	PSS	-	3757842	85	31.1242	68.9028
tRNA-Gln	4031241	4031241	4031234; 4031241	0	PSS; PSS	+	4031316	76	474.822	1648.73
tRNA-Leu	4082263	4082263	4082256; 4082263	0	TSS; TSS	-	4082177	87	483.986	1817.91
tRNA-Trp	4219776	4219776	4219776	0	TSS	-	4219701	76	40.8478	50.1606
tRNA-Thr	4221253	4221253	4221250	3	PSS	-	4221178	76	273.951	823.988
tRNA-Gly	4221377	4221377	4221377	0	PSS	-	4221304	74	6.3584	9.59352
tRNA-Tyr	4221500	4221500	4221500	0	TSS	-	4221417	84	296.029	2446.32
tRNA-Thr	4221662	4221662	4221662; 4221685	0	PSS; TSS	-	4221587	76	356.799	2931.45
tRNA-Ala	4232241	4232241	4232241	0	TSS	-	4232166	76	101.654	527.247
tRNA-Ile	4232432	4232432	4232432; 4232474	0	PSS; PSS	-	4232356	77	22.6997	67.4234
tRNA-Met	4283194	4283194	4283194; 4283204	0	TSS; TSS	-	4283118	77	97.7406	796.323
tRNA-Leu	4283515	4283515	4283515; 4283564	0	PSS; TSS	-	4283429	87	229.084	1486.22
tRNA-Arg	4654298	4654298	4654254; 4654298	0	TSS; PSS	+	4654298	77	46.5868	310.471
Note:
The tRNAs predicted by both methods are in red, and the exactly mathched tRNAs in dRNA-seq are further highlighted. The matched dRNA-seq sites are bold in the forth column. ND: Not detected.

## Sheet: Table S2
Table S2 The detailed information of 549 sRNAs within the genome of A. dieselolei B5
sRNA IDs	Start	End	Strand	Start with TSS/PSS	End with PSS/Terminator/Coverage decrease	Location	Size (nt)	Antisense to	Direction	Nearby genes	RPMC16_TEX+	RPMC16_TEX-	RPMNaAc_TEX+	RPMNaAc_TEX-	RPMC16_SS	RPMNaAc_SS	Sequence
sRNA904	904	1137	+	PSS:904_+	PSS:1137_+	mCDS	234		>>>	B5T_00001 (Chromosomal replication initiator protein DnaA); B5T_00002 (DNA polymerase III, beta subunit)	1	15	13	127	34	56	>sRNA904+ UUUCCCAAGGAAGUGGAUGGCCUGGAAGAACGCCUCAAGAGCCGGUUCGGCUGGGGAUUGUCACAGCCCCUGGAGCCGCCGGAGUUGGAAACCCGGGUGGCGAUCUUGAAGAAGAAGGCGGAAGAAGCCCGUAUCGAGCUACCUAACGACGCGGCCUUCUUUAUCGCCCAGCGCAUUCGUUCCAAUGUGCGGGAACUGGAAGGGGCCCUGCGCCGGGUUAUUGCCCAUGUGCGG
sRNA3269	3269	3525	+	TSS:3269_+	PSS:3525_+	mCDS	257		>>>	B5T_00003 (DNA replication and repair protein recF); B5T_00004 (DNA gyrase subunit B)	1	ND	153	16	105	89	>sRNA3269+ GUUGCGUAGACCGUAUCUGGCUCGCUUGAAAACAGAAUGGCGAAAGAUCCUGGAGAUGCUGUCUCCUGAUCUGAAAGUUAAUCUGGAACUGCAUAACGGUUUGCGCCCUGGUGAAGACUAUCUCCAGGCGCUGAUUCGAACCGAGGAAGAGGACCGACGUCGAGGUUUCACACACGCGGGCUUCCAUCGGGCGGAUGUCAGAAUCACGAAAGAUGGUGUGGUGGCCCGGGAUCGUGUCUCCCGUGGGCAAGCAAAGA
sRNA7667	7530	7667	-	TSS:7667_-	PSS:7530_-	3'CDS/5'UTR	138		<<<	B5T_00006 (Acyltransferase domain protein); B5T_00007 (Histidinol-phosphate phosphatase family domain protein)	12	10	116	31	6	10	>sRNA7667- CUGCAGGCCGGAGUGACCCGUGGCUGCCGGCCAGUCCUGGUGCUCACCGGAAAGGGUCGGAGCACUCAGGCAACAGGCCUGCCCCCCGAACUGGGCACGGUGGAGGUGUACGACUCCCUGGCCCGCUUCGUCGACCAU
sRNA12147	11955	12147	-	TSS:12147	Coverage decrease:11955_-	Antisense	193	5'CDS	><>	B5T_00011 (ABC superfamily ATP binding cassette transporter, binding protein); B5T_00012 (Branched-chain amino acid ABC superfamily ATP binding cassette transporter)	ND	ND	4	ND	11	10	>sRNA12147- GCAACGGAUACACCGCUAGGUUUACCCCCGCCACCUCCACCGGCGUAAUCGCCAGCGAGGAGGGCAGGCUGCGCGGCUCACGGCCGAAGGUGUGCAUGACCAGGUUAUCCAGCACGAUGCCCAACGCCACGGUGGACAUCAGCCAGGCAUCGGAGCCGCGCCGGGUAAACGGCCGUACCGCGAGAAACUCCAC
sRNA30618	30618	30830	+	PSS:30618_+	PSS:30830_+	3'CDS	213		>>>	B5T_00028 (hypothetical protein); B5T_00029 (Transporter, CPA2 family, putative)	ND	3	ND	8	42	50	>sRNA30618+ AUCUGAGCCAGGGCGCGGGGCGGCUGGAGACCGAUGCCAUGGUGUCGGUAUACCGGCCGGGGGAACAGAUCAAGGACCCGGACACCGGUUUGCCGAUUCAACUGGCCGGGGCGGAGCUGACCCGGGCGCGGGUGAUCGAGACCCGUGAAGGGUACGCGCUGGCGCGAGUGACCCAGGCCGCUGCCGAGGUGCAGGCCGGUGACCGGGUGCGGG
sRNA37131	36968	37131	-	TSS:37131_-	PSS:36968_-	5'CDS	164		<<<	B5T_00034 (Phosphopantetheine adenylyltransferase); B5T_00035 (NAD dependent epimerase/dehydratase family)	2	1	127	16	19	45	>sRNA37131- CCCCAUUUCAAGGACAAAGCGAGCCGAACAUGACCAAUCGCGUUGUUUACCCGGGCACCUUCGAUCCCAUUACCAACGGCCAUAAAGACCUCAUCGAACGGGCCGCCCACAUGUUCGAUGAAGUGAUCGUGGCGGUGGCCGCCAGUGAAAAGAAACGCCCCCUG
sRNA44236	44236	44352	+	TSS:44236_+	PSS:44352_+	5'UTR	117		>>>	B5T_00041 (Putative IclR-family regulatory protein); B5T_00042 (putative TrapT family, dctP subunit, C4-dicarboxylate periplasmic binding protein)	ND	ND	105	18	10	61	>sRNA44236+ AGGGCCGAUGCUGGAAUCCUCUCCGGCAUGAGGAUGGCCCUCCUGAGCCGGGCGGGAUGCCCCUGAAUCGUCACGAACGAUUUUGACGCCGUCCACGACGGCGGUAAAAAAACAAUC
sRNA49928	49928	50178	+	TSS:49928_+	PSS:50178_+	3'CDS	251		>><	B5T_00045 (hypothetical protein); B5T_00046 (Hydrolase, alpha/beta fold family protein)	16	18	475	115	5	11	>sRNA49928+ UUUGGUUGGCGGCGUGAUGGGACCGGUGUGGCCGCCGGAAGCGUACGUCGGUCUGGGGUUGGCGAUCGUCAGUGGCUGGGCCCAGUGCGCCACGGGGACGCCCUAUUCCGCCAAUUCGCUAUUGAUGGAACGGCUCACCGGCUACGACGCCCGGGUCGCCGCGUUCCGCUGGAACCUGGGGUUGUCCGCCUGCUGGCUGGUCUUGAGCGGCGGGCUGGCCGCUUUACUCACCGUGGUGCUGAUGCCGUGAA
sRNA88397	88020	88397	-	TSS:88397_-	PSS:88020_-	3'CDS/Antisense	378	3'CDS	><<	B5T_00081 (ATPase, histidine kinase-, DNA gyrase B-, and HSP90-like domain protein); B5T_00082 (Lipoprotein)	4	7	82	25	49	59	>sRNA88397- AUUGCUCUGGUGGACCGCGGUGACAAACAGGUGGUCUGGCAGGGCACCAGCCGCGACACGCUCUAUUUCGAGAUGGCCACGCAGCGGCGGGCGGAGCGUAUCGAUACCAUGGUGCGGGAAAUGUUCAAUCGCUACCCGCCGGUGGCCACCCCAGACUGACGAGCAGCCCGCCCGACGGACGGUUCUCCAGCCGCAAUCGCCCACCGGUGCGGGCCAUGAUAUUGGCGACGAUGGCCAGCCCCAGGCCAUGACCUCCGUCAUGGCCGUGCCAGCCCCGAUCCAGAACACGCCGUUGCCGCGCCUCGGGAAUACCGGGCCCCUGGUCGGCCACCGUCAGCCAGCACAGGCCGUCCUUCUCCUCGAAUCCGAUGCUGACCA
sRNA93996	93996	94230	+	TSS:93996_+	Coverage decrease:94230_+	Antisense	235	5'CDS	<><	B5T_00088 (Tfp pilus assembly protein, ATPase PilU); B5T_00089 (Pilus retraction ATPase PilT)	2	2	135	33	5	12	>sRNA93996+ CUGGUGCUGGUGGAUGAAUUCGAUCGGAUCCUCAAUAGAGAUGAUGUGGCCUUUGGAAUUGCGAUUACGGUGGCCGAUCAUCGACGCCAGCGAUGUGGAUUUCCCGGUGCCGGUGGCGCCGACGAAAAUCACCAGGCCGCGCUUGGUCAUCGCCAGGUCCUUGAUGAUCGGCGGCAGCCGCAGCUCGUCCACAUCGGGAAUUUUGGUCUCGAUGCGCCGCAACACCAUGCCCACC
sRNA108877	108877	109056	+	TSS:108877_+	PSS:109056_+	5'CDS	180		<>>	B5T_00102 (Transcriptional regulator, GntR family protein); B5T_00103 (Alkane hydroxylase)	916	902	460	123	27	5	>sRNA108877+ GAGGACUGUUACUGUCACUAGCGAGGCCGCUCAUGUUCGCCAAAAUGUCGUCCGACACCAUGUUGAAAAUAAAAAAGUGGGGCUAUCUCCUGUUCUGGGCCGCGGUACUGCCGCUGCUGCCGUUCAGCGUCUAUGUGGGACGUGAGGCCGGCACCCAGGACUAUUGGGCCUGGUUCAUCU
sRNA117949	117780	117949	-	TSS:117949_-	Coverage decrease:117780_-	Antisense	170	5'UTR	><>	B5T_00110 (TetR/AcrR family transcriptional regulator); B5T_00111 (IS110 family transposase)	172	120	6251	1134	314	325	>sRNA117949- GCUUGUCGGGGCGCACCGUAACGCUGGCUUGCAGAGUAUCGUCGGUCUGAGUGUGCGCUCAGCCGAUGGAUUCCUUAUCGGCGUUUGAAGGUGCGGGGUGGGGCCAUAUCUCCCACAGUCUGUACCCUAGGGUCAGAAGCUUGCUUGGUCCCUCCACCCCGACAAGUCUU
sRNA134680	134680	134817	+	PSS:134680_+	PSS:134817_+	5'CDS	138		>>>	B5T_00126 (Oligopeptidase A); B5T_00127 (hypothetical protein)	ND	6	17	21	21	11	>sRNA134680+ CUCCUACAGCGGCUUCGUAGCUCUCUCUGUGGGAAGCUGCCUUGGCAGCGAAUCAGAUGUGGGCAUGUCAGUGUGUGGUGGCCAUGAUAUGGCCUCGGAAUCUGGAAAUUGUUCAACGAGUAAGAUUAUGAAACGUCA
sRNA135334	135086	135334	-	TSS:135334_-	PSS:135086_-	3'CDS	249		><<	B5T_00127 (hypothetical protein); B5T_00128 (Outer membrane receptor protein, mostly Fe transport)	11	17	230	95	7	30	>sRNA135334- ACGGCUGAAUGGCCUGAAUGUGGCACCGGAUCGCCUGAUCACCAGCUGGUCGGCGCGCUGGUCCUCCAAGUUGAGCUCAUUCGUGCAAGCCAACUACGCUUUCGAUAAGAACUUCGAUAAAAGCGUGAAGGGCGAUGACAUGGACUUCGACGGCUAUCUGCUGGUGGAUGCUGCCAUUGGCUACCAGUUGCCCAAAGGGCAACUCAGCGUGGCGCUUUCCAAUCUCCUGAACAAGCAGUACGUCACCUA
sRNA138058	137785	138058	-	PSS:138058_-	PSS:137785_-	Antisense	274	3'CDS	><>	B5T_00129 (MIP family channel protein); B5T_00130 (Type-1 fimbrial protein, A chain)	ND	3	ND	ND	13	10	>sRNA138058- GCGCCCCCGAAGCUCCGCCCACCAUUGGCGCCACCCAGAACAGCCAGAGUUGCGCGGUGGCCCAGUCUCCGACGUAUAGCGCCACACCGGUACUGCGUGCCGGGUUCACCGAGGUGUUGGUGACCGGGAUGCUGAUCAGAUGGAUCAGGGUCAAUCCCAAGCCGAUGGCGAUGGGGGCGAAGCCUUGGGGCGCACGCCCAUCGGUGGCACCCAUGAUAAUAAUCAGGAACAUCAUGGUCAUGACCACUUCGGUCAGGGCCGCGGCCAUUAACGA
sRNA142907	142733	142907	-	TSS:142907_-	PSS:142733_-	Antisense	175	mCDS	><<	B5T_00133 (Fimbrial protein); B5T_00134 (hypothetical protein)	ND	ND	12	ND	80	46	>sRNA142907- GUACCACGCAGUUGUUCAGACGAAUGUCAAAAUCCGUACUUCCCGCAAAGCCGCCGGUGGUGAUAUCGACGGUGCCCACCGUCGGUAAAUUGACCACCUGAUUGACAUCCAGGAGGUCGCAACUGGCGCGGUCAAAUACAUAGUUCAGGCCCGCAUUCACAUCCACAUAGAUCGA
sRNA146903	146903	147060	+	TSS:146903_+	Coverage decrease:147060_+	Antisense	158	2CDSs	<><	B5T_00138 (Thioesterase superfamily protein); B5T_00139 (Autotransporter beta-domain protein)	141	447	4666	3391	1851	771	>sRNA146903+ CGGAGAUGUUUGAGAGUCCUGCGUCAUGGUUAAUGCCCUUUCCUGUGAAGGAAAGGAUGUUUGCACGACGACAUUUACACGUCAACAAUAUUGAUUUGAAGAAGGCGGUAUGACCUGGAUCUCUUCACCAGCGCACGGAGAUCCCCGCCUGGCCCAGA
sRNA153546	153546	153743	+	TSS:153546_+	PSS:153743_+	Antisense	198	3'CDS	<><	B5T_00139 (Autotransporter beta-domain protein); B5T_00140 (hypothetical protein);	3	2	4	1	77	61	>sRNA153546+ CGACAUUCGGGGAUAUUGCGUUCCCGCAUGUCGGUUUCAUGAUUUGGUUUUCAUAGCUUUCUUCAUUUUUCCUUCCGGCUCUGCCGGGCCCGGCCGGACGGCCCCAGGAUGGGGCCUCCGGUUCGGUGUUUUCAACACGCCUCCAGGGUUUCACGAUAAUCAUCAGUGAUCAUCGGAGAGCGUCAAAGCGCCACCUUU
sRNA160541	160269	160541	-	TSS:160541_-	PSS:160269_-	Antisense	273	mCDS	<<>	B5T_00146 (Oxidoreductase NAD-binding domain protein); B5T_00147 (Transcriptional regulator, LysR family)	ND	ND	4	2	69	35	>sRNA160541- GAAGGCCAGCACCCGGUCGACAAUCGUGGCGGUAUUCGCCACCUCCAGUUUCACCUGGGCUCCGGGCUGCUCCGCCAUAUACCGAGCCAUGAUAUUCACCGCCAGGUAAUUACCGAUGGUCAGUGUGGCCCCGACCUUGAGGCGCCCCAACUCCUGGUGAGCCUGCAAACCGGACUCCAGAUCCCGGGCCUGCCCCAACAGAGCUUCCGCUCUGGGCCAAAGCUGACGUCCCAGUUCGUUGAGCCGCAGCUUUUUACCGGCGCGUUCGAACAG
sRNA161011	160809	161011	-	PSS:161011_-	PSS:160809_-	3'UTR/Antisense	203	3'CDS	><<	B5T_00147 (Transcriptional regulator, LysR family); B5T_00148 (Lipoprotein)	4	62	8	178	18	34	>sRNA161011- UUUUACUCGGGCGAUUGCCGGCAUAGCUCCAACCAGCGCUCAACGCCGGGGCUGCGGUAUUUCUGCCGGUGCAAUACGAAAUAGAACUCACGGCUGAAAUCCCGCCCCGGCACGGCCAAAGGCACCAGGGAACCGCGCCGAAACGCCUCGCGCAGUGACACCCGGGACAGGCAACUGAUCCCCAGCCCGGCCUCCACCGCCCG
sRNA171426	171426	171622	+	TSS:171426_+	PSS:171622_+	Antisense	197	5'CDS	<><	B5T_00156 (Alpha/beta superfamily hydrolase); B5T_00157 (Secreted protein)	ND	ND	13	1	6	38	>sRNA171426+ GGUGGAGUAGCUUGAUGCCGCCCAGGCGUAGCCGUUGUCCAGGAACCAGGCCCGCAGGCUCGGGCUGGAAACGGUCAGGGCCUGGCCCUCGCCGCGAUAACCGUGGGCGUACAUCACCAGUUUGCCGUUCCAGUUUUCCGGCACUUCCAUCCGAUAACCGGCGCCGCUGGGCCGCACGCCCCACCAGCGGCUGGCAU
sRNA197211	197211	197500	+	PSS:197211_+	PSS:197500_+	Antisense	290	3'CDS	>><	B5T_00184 (hypothetical protein); B5T_00185 (Transcriptional regulator, TetR family protein)	ND	11	ND	66	20	18	>sRNA197211+ CCUACAGCGGCUAAAGAUCAGGCUGUUUAGUUCUGUCGCUGUCAACUGUCCACUGUUAACUGUCAACUGCCUUUUAAAGCGCUUCCCCGUCCGCACGAAAGAUCAUCGGCGCGAUCAGCGCCCAUUGCUCAUGCCAGUCCUCGGCGGGACGGGCGCGGAAGCCGGAGCGCACGAACUGGGCGAUACGCCCCUCCACCACGGACAACAGCAGAUUGGCGGUGAUGCCCGGAGUGGCGCGGGUGCGUUUGCCUUCGCGGAAUUCGGCGUCGCGGACCACCUGUUUCAACUGG
sRNA232977	232806	232977	-	TSS:232977_-	PSS:232806_-	5'UTR	172		<<<	B5T_00219 (Efflux transporter, RND family, MFP subunit); B5T_00220 (Coproporphyrinogen III oxidase, anaerobic)	2	2	48	19	3	11	>sRNA232977- UUCUGGACGCCGUGGCCGCCGGGUCUGCCCUCAUUAUUUUGAUUCGGUUUGUCGAUUUGCCCUUGCCCCGAGCGACCCAGCCUGGAGAGGAAAAACCAAAACCACAGGGACGCAGCCUUAUCCGUUUUCCGGUUUCGCCGGUUCGCCAAAUGAUUUACAGCCACCGGCAGGU
sRNA238699	238441	238699	-	TSS:238699_-	Coverage decrease:238441_-	Antisense	259	mCDS	><>	B5T_00225 (Permease of the major facilitator superfamily protein); B5T_00226 (hypothetical protein)	11	62	388	175	9	12	>sRNA238699- AUCCACGCCGUUGGCGUCGAUCUCGAACUUGUAGCGGUUAUAGGCCGCGGUCAGCGCGAGCUGAUCGGUCACCAGAUACUGCAGCCGCAAGCCGUAGAAGAAGUCACGGGCAUCGUCAUCAUCCUUGAAGCCGUUGUAGCCAUCGCUGACUUUCAAGGUGACGUCCACACUCUGUAUGCCGAGCGUGCCCCCCAGUGACAACCGUUCCGUCACCGGCAUCAGACCGUCCAGGGCGACAUAGACCCCGUCUGCUUCCACC
sRNA241795	241514	241795	-	PSS:241795_-	PSS:241514_-	mCDS	282		<<<	B5T_00231 (RNA polymerase sigma factor); B5T_00232 (Efflux ABC transporter, permease protein)	ND	5	ND	42	350	351	>sRNA241795- CCACCACCAAGGCCCAGCGGAAACUUUUCUUCAACCUGCGUGGUCAGAAGAAACGUCUGGGCCGGUUGACGCCGGAAGAAGCCGCCCGGGUGGCCGAUGAUCUGGGGGUGACCCCGGAACAGGUGAAGGAAAUGGAAGGUCGGCUGGGCGCCUAUGACGCCAGCUUCGACGGUCCCAUCAAUGACGAUGAGGACAACACCAUUCCGUCACCGGCCGCGUACCUGCACAGCGACAACAGCGACCCCGCUGAGCUGCUCGCCGAGCAGGACGAUCAGGACCGGA
sRNA281436	281436	281632	+	PSS:281436_+	PSS:281632_+	3'CDS	197		>>>	B5T_00265 (Phosphoglycerate kinase); B5T_00266 (Fructose-bisphosphate aldolase, class II, Calvin cycle subtype)	2	39	8	235	21	26	>sRNA281436+ AUGAAAUCGCCGACCGCAUCAGCUACAUUUCCACCGGCGGCGGUGCCUUCCUGGAGUUCGUGGAAGGCAAGACCUUGCCCGCGGUGGCCAUGCUCGAGGCCCGGGCCAGGGACUGAGACGCUGGCACGCAACACGCCAGCACGCGCCCACGCCAAAGCGUGCCAGCGUGAAGCGUGUUGCCUGUAAGCGAAACAAGG
sRNA301764	301568	301764	-	TSS: 301764_-	Terminator:301568-301593_-	Intergenic	197		<<<	B5T_00281 (5-formyltetrahydrofolate cyclo-ligase); B5T_00282 (hypothetical protein)	60	80	205	666	12790	13960	>sRNA301764- AAGUGUCCCCUGGUCCGUUCGCCAGCCGGGUUAUGUCCCUGAGCCGAUGUUGUACCAAAAGGGAACCAAUAUUGACCGGCCUGUGCGCAUGUCCGCCAUCGAGCGGAAAGCCUGAUGGUCCGGUCUGCGGUUUCCGCCUUGAACCUGACGGUUCAAGGGCCACACCCGCAGCGGCGGCCCGGGGGGCACGCUUUAUU
sRNA314219	314219	314361	+	PSS:314219_+	PSS:314361_+	3'CDS	143		>><	B5T_00291 (hypothetical protein); B5T_00292 (putative iron-regulated membrane protein)	1	15	10	10	51	10	>sRNA314219+ UUUGGUGACCUCCGGCUCUACCGUCGAGGUUGAAACGAAGGGACUGGGGAAUUUGGCGUCGGUGCCAGCGGUACCGACAGGGCCCCAGUUGAUGCGUAUUCGUUAUACAUGCAAUGCGGCUUCCAGUGAUUGUGUGGCCCCGG
sRNA320095	319815	320095	-	PSS:320095_-	PSS:319815_-	5'CDS	281		<<>	B5T_00295 (RNA polymerase sigma-70 factor, ECF subfamily); B5T_00296 (Aminomethyltransferase)	1	5	20	77	10	40	>sRNA320095- UUUUGACACCCUGUACCGGGAUCAUCAUCCCUGGCUGCACAACCUGCUGAGACGCCGGUCCGGUUGUAACGACACCGCCGCGGAUCUGGCCCAGGACACGUUCCUGAGGAUACUGGCCCGGGACGAAGACCCGCGCCAGUUGCAGCGCCCGCGGGCCUAUCUGACCCGCAUCGCCCAGGGGCUGCUGGCCAACCACUGGCGUCACCGGGAUAUCGAGCGCGCCUAUCUGGAAGCGCUGAACCAACAGCCCGCGGCCGUGGCACCCUCCCCCGAGCAGCAUC
sRNA325157	325157	325476	+	TSS:325157_+	PSS:325476_+	Intergenic	320		>><	B5T_00299 (putative glycine dehydrogenase [decarboxylating] subunit 2); B5T_00300 (Integrase/recombinase (XerC/CodV family) protein)	6	3	9	ND	61	14	>sRNA325157+ GUGCGUCCCGGAACGGAGCACUUGGGGAAAUAACAUCAAAUAAAAAGAGUGCAAAGUCAUGCCUAGAUUCAUAAUAAAUCAGAAUGCUCAACCUCAGAGCGAUGAUCAUGAGGUUCAUAAUGUCACUGCGGGUUGCAGCUAUAUGCCGGAGGCUCACAAUCAGAUCGACUUAGGCGAGCAUGCAAGUUGUCAUGGGGCCGUAGCUCUAGCUAAAACAAGAUGGCCGAAUUAUAGAAUUAAUGGUUGUUAUUACUGUUGUAAUGCAUGCCAUACAACCUAAGUACGGCGAUUUUUUGGAGAUGCUUAGGCGCUCGGUGAGU
sRNA325941	325941	326078	+	PSS:325941_+	PSS:326078_+	5'UTR	138		<>>	B5T_00300 (Integrase/recombinase (XerC/CodV family) protein); B5T_00301 (hypothetical protein)	ND	ND	ND	4	25	25	>sRNA325941+ AUUCCGGUGUUGGGAGAUAUACGACAGGCGGAUAACCGUCACUUGUCGUAAAAAUCGCGAGCGAAAAACCGAACAGCAAGGUGAAAGGUCUUGCGAAUCAGGCUCUUUGCCGUAAACCCUGGCAAGAGUGGUGCGGGG
sRNA330058	329787	330058	-	PSS:330058_-	PSS:329787_-	3'CDS	272		><<	B5T_00303 (hypothetical protein); B5T_00304 (Putative transposase, IS4 family)	1	13	23	32	17	17	>sRNA330058- AUAAUCUGGUCCGGCUUCUGAUGGUGCCGUCCGCCGUGUUGGCGAAGGUAUUGCCUCGUACGCUGAGCUUCAAACAUGCUCUGCAAUGCUGGCAGGCUUGGUACCAACAACUGCUCGCUUGCCAUACCAGUGACGAUUUAACGGAACUCUUUCGUCUGAUUGGCCAGCAGCGGGUGGGGAACCGCCCAGGACGUAUUGAACCCAGAGCGGUCAAGCGACGACCGAAACCGCUCCCGCUGUUAACGCGUCCCCGGCAUGAGGCGCAGGCGUGG
sRNA331407	331407	331648	+	TSS:331407_+	Coverage decrease:331648_+	5'UTR	242		<>>	B5T_00304 (IS4 family transposase); B5T_00305 (RES domain-containing protein)	1	8	19	13	12	10	>sRNA331407+ ACAACGGAUGAAGUUCACGCAAUGAUUUUGCAGUCCAUAAUUGAACAAAAGCUGCCAGGCACAAUUGGAAACAUCCAAGAUCUAUUAGUUUCAGUAGAACCAUUGGUGAGCAACCUGGAACAUAAAAUAAAUGAGUGCAAAUCAAAGGCCUAACAAGCGCAUGUUGGUCGCCCACUGCGUGGGUUGGGACCUUCGUUCCGCUGCGGCCCCAAAUGCAGGCGUUAGCUUCAAUGAGUAUGGAG
sRNA334875	334678	334875	-	TSS:334875_-	Coverage decrease:334678_-	Intergenic	198		><>	B5T_00307 (Integral membrane protein); B5T_00308 (Alcohol dehydrogenase zinc-binding domain protein)	3	8	59	35	11	7	>sRNA334875- CUUUUACUUCUCGACAUACUCUGCUGAAAUGGACGAAAGGCAAGGGCUGCCUCAAAGCUGCUAUCUUGUGACUGGGCCAGGUAGAAGCUUUUUCUCCAUAAAUGCGCUCAGUGGGUCAUGGUGGUAGCGGCCAAACGGAGUACGCUUAACAUAUCCACGAUUUCGAUAAAGCGAUAGGGCCUCUUGCUGACUUAUGCC
sRNA378095	378095	378265	+	TSS:378095_+	PSS:378265_+	Antisense	171	3'CDS	>><	B5T_00359 (hypothetical protein); B5T_00360 (Acetyltransferase, GNAT family)	2	15	73	78	14	18	>sRNA378095+ GAGGGGGCGAAGAAUUUGGACUUAACUGUAAAAGUAUCAAUAAAUGGCGGGCCGGAGAAAUUACAUACGUUUUCUUUGGAGCUGGUCGAAUACACGGAUAUGGCCUGGCCAACCUGAUACACAAAGCGGUAAGAAACGGCGUCCCCUGGAAAAUAAGAAGGUGAAAAAUGC
sRNA410256	409972	410256	-	TSS:410256_-	PSS:409972_-	Antisense	285	3'CDS	><>	B5T_00399 (Protease synthase and sporulation protein, putative); B5T_00400 (hypothetical protein)	ND	2	3	1	15	12	>sRNA410256- AGUUGACCGAAACCUUUUCGCUGCCCGACAGUCUUGGGAAACGGCCUUGGAAAACGGUUUAGCAACGAGCCGUCGCCUUCUCCACCCAGGCCGACAGCUCCAGCUGGCGGUCCCGCUUGAGCCCGGAGAUCACCCCGUUCUGGUUCUCCUCCGGCUGGUUCUGACUGAGCUUCCAUUUGCCCUCGAUCUCCCGCACCUCCAGACGUACGCCCACAGUGGCGGCGAUCAUCCGGUCCAGGUAAUCCUCCGGCGCAUCCCGCAAUCGCCAGGGCAUCUCGGAGCCUG
sRNA421370	421370	421595	+	TSS:421370_+	PSS:421595_+	5'CDS	226		>>>	B5T_00408 (Acyl-CoA transferase/carnitine dehydratase); B5T_00409 (Aminotransferase class I and II)	9	5	153	33	12	9	>sRNA421370+ AUUCCAGCGGGGCCAUCGGGGAGAACGAAGUGCGAGCACAGCCGGGCGUCAAUCUGAAUCUUAAUGUGCGUGGUCUCGGUGUGUCCGCGACCCUGGCCAUCAACGAGUUGAGCAACGAUCUGCUGCGUCAGGGCAGGGAGGUGUUCAAGCUGGGGUUGGGGCAAUCGCCGUUCCCGGUGCCCGAAUGGGUGGUGGACGCACUGCGUCAACACGCCGCCGAGAAAGA
sRNA436080	436004	436080	-	TSS:436080_-	Terminator:435978-436004_-	3'CDS	77		<<<	B5T_00423 (Two component transcriptional regulator, winged helix family); B5T_00424 (PhoP/Q and low Mg2+ inducible outer membrane protein H1)	9	10	105	32	2	27	>sRNA436080- UCUGAUCGACAUCGAACACCGGGGCAAUGCCCCCUGAAGGCCGGCGCCGCUCGGUGCCGUGCCGCCCAGUACCCCCC
sRNA474830	474830	475022	+	PSS:474830_+	PSS:475022_+	3'UTR/Antisense	193	3'CDS	>><	B5T_00460 (hypothetical protein); B5T_00461 (hypothetical protein)	1	ND	ND	18	112	75	>sRNA474830+ UUUUCCCUGCCGUUGGCGAUUCGCUUGCAAGCAAGCUUCCCACAGCGGCUGCGUAGCAAAAACUGUGGGAGCCAGCUUGCUGGCGAAUACGGCCCUAGGGCUCGCCCUGAUCGCCGUUCAGCCAACGGCUGAUCGGUGCCCACUGUCCGCUUUCACUGGCUUGUUGCAGGGCCUUCCUGAAGCCCGCUUUUUG
sRNA487518	487373	487518	-	PSS:487518_-	PSS:487373_-	5'CDS	146		<<>	B5T_00474 (hypothetical protein); B5T_00475 (Hemin uptake protein, putative)	2	44	20	120	87	36	>sRNA487518- AAAACUGGCUGCCAUCCUCGACAGCCACCAGCCCCGUCGCCUGCUCACCGUCAGCCUUAACCCGGUCCCGGUCGCCGAACACUGGUGUGACGAUCAUGACUGCGAAUUGAUCCGCAUCCAGGAACAAAACCCUUUCGACGCUUUGG
sRNA489087	489087	489381	+	PSS:489087_+	PSS:489381_+	Antisense	295	3'CDS	>><	B5T_00476 (hypothetical protein); B5T_00477 (ATP-binding cassette domain-containing protein/ABC transporter, ATP-binding protein, permease, putative)	5	52	31	694	9	43	>sRNA489087+ CAGCGGCUUCGUGGUUCUUUCUGUAUGAAGCUGUUGGCAGCGAGCGCCCGCUAUUCACUAUUCCUUGUUAACUGUUCACUGCGUUUUCCGCUUCUUCCAGGGCUUCCAUCGCUUCCAGCAGCGCCAUCUCCUGUUCUUCCUUGUCGUUGCGCAGUUGCCCCUGGCGGGCGAGCAGAUCAGCCAGCUCCUGCUUGCGUGCACUGUCGGUAUACAGGCCCUCGUCGCCCAGCAGCAGCUCCACCUCGGCCAGUUCCCGGCCGGCCGAUUCCAGCCGGUGCUCGCAUUUCUCCACCGU
sRNA503242	503242	503495	+	TSS:503242_+	PSS:503495_+	Antisense	254	3'CDS	>><	B5T_00487 (Adenosylmethionine--8-amino-7-oxononanoate transaminase); B5T_00488 (Transposase, putative)	65	75	229	179	12	13	>sRNA503242+ ACUGGACUGGCCCCAUUUAAGUAGACACCGAUUAUAAAGUAGCCGCAUAGUCGUUGGGGGUGAGCCCUCCCAACGUCAUGUGGCGCCGUACUUUGGGGUAGAAGUGGUCCGUAUAGUACUGGAUUUCAUCGGCCAUUUCGUCCCGGCCGAUCAACCCUAGACGCUUCGUCCACUCCUUCUUCAACAAGGCGAAGAAGCUCUCCGCACAGGCGUUAUCCCAGCAGUUGCCCGGGCGCGACAUGCUGAUCGUGACA
sRNA504520	504338	504520	-	TSS:504520_-	PSS:504338_-	5'UTR	183		<<>	B5T_00489 (Transposase IS3/IS911); B5T_00490 (acetyl-CoA carboxylase carboxyltransferase)	69	187	99	113	8	18	>sRNA504520- GAGUGAUCUUUAGCCCCUGUUUUGUCUGAACCGGCCCCAAAAAAGUAGACACCUUCAUUAACGAGGAAGGUGUAUGCAAUUUCGCAGCAAGCGUCGGUUUAGUGACGCGUUCAAACGCGAGGCCGUUGAGGCCUCGCUGUCCAGCCCACAGACACAAAGACAGAUCGCUGCCAAACUAGGGGU
sRNA511070	511070	511325	+	TSS:511070_+	PSS:511325_+	5'CDS	256		>>>	B5T_00493 (AMP-binding protein/AMP-dependent synthetase and ligase); B5T_00494 (Peptidyl-prolyl cis-trans isomerase)	211	111	345	90	107	46	>sRNA511070+ UGACUGGAACUCUUGGGGGAAAUGCCGGUCAGCUUCAGACGUUACAUCUUUGUUUCUCCUGUUGGUCGGGGUGUUUUCGGUUCCGUUGGACCAUGGCGACCCCCGACCCUUGUCGGCGUUCACGGUUUAGCGCUGGCGCGAGGGGGCGGGAAACUGGCAGUAUGGCCAGAUUCCGCCGCCGGGUGCUGGGGCGCGGCCGUUACUUCGGCGGGCGAGCGGGAAAUAACCACAGGCCAAUGGAGGCAGAAUGAAAAAG
sRNA536998	536998	537122	+	TSS:536998_+	PSS:537122_+	5'CDS	125		<>>	B5T_00520 (Membrane protein, putative); B5T_00521 (RNA polymerase sigma factor FecI 9)	ND	ND	81	44	21	62	>sRNA536998+ AUUGAUAAUUAUUACUAUCCGUUAUUCGUUUUUAUUUGCUGCCAUGUCCGGACGAUAACCCGCUGAUGAUGACGAACGCCAUGCAAACCGACAUCGGUUCGCUGUAUCGCGAUCAUGCCCAUUGG
sRNA559894	559745	559894	-	PSS:559894_-	Coverage decrease:559745_-	5'CDS	150		<<>	B5T_00539 (Putative AraC-like transcriptional regulator); B5T_00540 (hypothetical protein)	ND	ND	ND	1	13	25	>sRNA559894- ACAAACCCAGGCGGAAAGGAAGCAUUGGCACGGCGUUUGCUGCGCCGGUAGCGGCAUCACCGGAAGCCCUAUCACAGCAAGACAGUGACCGUUCUCUCCUUUUCGCCAACGCCUACGCGGAGGGUCCCGAUGGAACCCGCAGCCAGCCCC
sRNA564086	563806	564086	-	TSS:564086_-	PSS:563806_-	5'CDS	281		<<<	B5T_00543 (Phosphoenolpyruvate carboxykinase); B5T_00544 (33 kDa chaperonin)	24	28	365	42	15	32	>sRNA564086- CUGUCGGGCUUCCCGAAGCCAUCCACCCGGUUGCUUCCUUGGGCCCGUGCAGUCGCCGCCCGGCUACCCUUGGCCUGUUUUUCCGGGUCCGGAAGCGGCGAAAGGUGGGAAACACCACCGGUUCAGGUCUUGCCCCGAAAGGGCACGAGACCGGCACUGUCACCCGCAAUGCGAACUAGGGGGCUUUGCUACCUUGAACGCGGUUUCGGCCGCCGAGUACAAGCCCGCAGCUCGGCCACAAGCCCAGGAAAAACCAUGACCGAUCCCAUUAUUUACAACGA
sRNA566126	565892	566126	-	TSS:566126_-	PSS:565892_-	5'CDS	235		<<>	B5T_00546 (Haloacid dehalogenase-like hydrolase, putative); B5T_00547 (Helix-turn-helix transcriptional regulator)	2	ND	11	3	6	13	>sRNA566126- CCGCGACAGGCACUUCCCCGACAGGCAUGACAAUGAUCGACUGGAACGCUAUCGACACGGUGCUGCUGGACAUGGACGGCACCCUGCUGGAUCUGCGCUUCGACAACUGGUUCUGGCAGCAGCACGUCCCCGAACAAUACGCCCAGGCCCAUGGGCUGCCCGCCGAUCAGGCGGAGCGCAAGCUGCAUGACUGGAUCGGCCGCCACCAGGGCACCCUGAACUGGUAUUGCCUGGA
sRNA612343	612060	612343	-	PSS:612343_-	PSS:612060_-	mCDS	284		<<<	B5T_00584 (Anti-sigma factor FoxR); B5T_00585 (FecI-like iron uptake RNA polymerase sigma factor)	3	30	25	452	27	110	>sRNA612343- AUACCCUGCCGGACAAGGACAUGGCGUUGCCGGUACUGAACAACGCCGGUGCCGAUCUGCAUCGGCGCCGCGCACUGAAGAGUUUGCUUGCGCUGUUGGUCGGCGUGCCCGGCGGCUGGCUUGCCUACAAGCACUCUCCGCUACACGCCGACUACCGCACCGGGGCCGGUGAACAGCAGCGCCUGACUCUGGACGACGGCACCCACAUCCAGCUCAAUACCCGCUCGUCCCUGGAUGUGCGCUACAGCGACAGCGAGCGGCGCCUGGUGCUGAAUCACGGCGAA
sRNA628908	628908	629164	+	TSS:628908_+	PSS:629164_+	2CDSs	257		>>>	B5T_00602 (Nitrate reductase, prokaryotic molybdopterin-containing oxidoreductase family); B5T_00603 (Nitrate reductase, prokaryotic molybdopterin-containing oxidoreductase family)	22	16	329	61	72	92	>sRNA628908+ AGGGCGUUGGGCGCUGUGUCAGUGCGGGUACCAAUUGCGGUUCCUGCCAGCCGGAAAUCCGCGCCCUGAUCGAAGAGGCGAGAUUGGCGGAGGGCGCGUGAUGGAGGACGUGACGGUUGCGAUCCUCGCGGGUGGCCAGGGACGCCGGCUCGGCGGUGUGGACAAGGGCCUGAUACCCGUGUUGGGCCGCAGCCUGGUGGAGCGGGUGCUGCAAGCCCUGCCGGCCGGAACGGCGAGACUCAUCGUGGCCAACCGUA
sRNA636872	636552	636872	-	TSS:636872_-	PSS:636552_-	Antisense	321	wCDS	><>	B5T_00610 (rhodanese-like domain-containing protein); B5T_00611 (glutaredoxin 3)	ND	1	5	4	7	14	>sRNA636872- UCGGCCAUACUGCCACCUCGGCCAUCAGGCCUUCACCACCGGCAGGUUAUCAUUGCGCCAGGCGUUGAUGCCGCCCUGAAUGCGGUAAAGGUUGGGAAUCCCCUUGCCACGCAGCUGACGCCCCAGGUGUGACGACUGAUUGCCCAUUUUGCAGGCCAGAAUCACGGGACGGUCCUUAUAGGCCUGUAGCUGCGAAAGCUGAUCCAUGACCUGCCCGGAGGGGAUAUUGACACUACCAGCGAUGUGGCCGGCGCGGAACUCCUCGCCGUCACGCAGGUCGAUGAUCACGCCGUUUUGCUGGUUGAUCAGAUUGGUGGCCAA
sRNA661044	660780	661044	-	TSS:661044_-	PSS:660780_-	3'CDS	265		<<<	B5T_00636 (Ubiquinone/menaquinone biosynthesis methyltransferase ubiE); B5T_00637 (hypothetical protein)	2	4	34	11	9	14	>sRNA661044- AAGGACGCGGCCCUGCGCUCCAUGUUGCGCGUGCUCAAGCCCGGUGGACGUCUGUUGGUACUGGAGUUCUCGCAACCGGUGAACAAGCCCUUCGCCAAGCUGUAUGACCUGUACUCCUUCGCGGUCUGGCCGCGGCUGGGCAAACUGGUGGUGAACGACGCCGACAGCUAUCAGUACCUGGCCGAGUCGAUCCGCAUGCACCCGGACCAGGACACCUUGCAGGGCAUGAUGGAUGAGGCCGGUUUCGUGCGUACCGAAUACUUCA
sRNA667688	667688	667905	+	PSS:667688_+	PSS:667905_+	5'UTR	218		>>>	B5T_00641 (Type II secretory pathway, ATPase PulE/Tfp pilus assembly pathway, ATPase PilB); B5T_00642 (Glutamate-ammonia-ligase adenylyltransferase)	ND	13	ND	37	13	27	>sRNA667688+ GUAGCGAGACGGGGAGGGCGGAUUGUUUGGGAAGGCUGUCAUCGCGGGUGCGCAAACAUGCUCGCUAUUGUUUGCCAGCGAUCUGGCUUCGGGUUUAGCGUGUUUCGUGCCAGCGUGCCAGCGUGCCAGCGUGCCAGCGUGCCAGCGUGCCAGCGUGCCAGCGGAAAAGCCCGGACCGGGCCUUUCCUUGUUUCCCGAGGCUGUGGACAAUACCACCC
sRNA670516	670516	670687	+	TSS:670516_+	PSS:670687_+	3'CDS	172		>>>	B5T_00642 (Glutamate-ammonia-ligase adenylyltransferase); B5T_00643 (Branched chain amino acid aminotransferase apoenzyme)	11	5	59	18	60	63	>sRNA670516+ GUACUCAGAUGGGCCUCCUCCCACGGUGAACUGACCCGCUUCACCGAUAAUGUGCGGUUGCUGGAAACACUUGCCGCUCUGGAACUGAUGCCGGCGCAGGACGCCGGAUUGUUAAGGGAAGCCUACCUGGCCUACCGGUCAGCGGCUCAUCGCGCCUCGCUGCGCAAAGAGA
sRNA679119	679119	679389	+	TSS:679119_+	PSS:679389_+	Antisense	271	3'CDS	>><	B5T_00650 (hypothetical protein); B5T_00651 (Glycosyl transferase, putative, gt4D)	ND	3	16	9	20	18	>sRNA679119+ GUCGAAGGCACUCAGAUAGCGAUAAGCAUUUUUGAAAGGGCCGCAGAGAAAUAGCCGAUUCUGAAGAGCUUGCUGUUUGAUCUGUGCCUUAAGAGCGGCCUCUUCGCUUCCUCCACCAAUGAUAGCCACUGGAAGAGCCGCAGGUUCCUUUGCCAGCGCGUGGACCAGAUAGCGGUGUCCUUUCACUCGAUGCAAGCGCCCGAUGGUGCCCGCCAGACGGCCGACAUGACUAGGGAUGCCGAGGGCUUUGCGAGCUUCCUCCCGUGAAAGA
sRNA679761	679761	679932	+	TSS:679761_+	PSS: 679932_+	Antisense	172	2CDSs	<><	B5T_00651 (glycosyltransferase); B5T_00652 (O-antigen polymerase family protein/toluene tolerance protein)	67	56	1469	243	11	8	>sRNA679761+ GUUCAGGCGGUUUUCUGCGUGGUUGCUAUCACCAUGCAGAACGUAGAAGUCGAACUGGUGAUCUGGGAAAGCGCGAGCGACCUCCUCGAAUAGAUCAACUCCUUGAACCGUGGUGUUGGCGUAUUUGCAAAUCUGGGCGAUGCGCAUCUCAUGACACCUUUUGGAGGAUGGG
sRNA680706	680513	680706	-	TSS:680706_-	PSS:680513_-	mCDS	194		<<<	B5T_00652 (O-antigen polymerase family protein/toluene tolerance protein); B5T_00653 (Lipid A biosynthesis lauroyl (Or palmitoleoyl) acyltransferase subfamily)	ND	ND	9	12	22	25	>sRNA680706- GUCGGGCGCCCAUUCACUAGCGAAUUGUAUGGCGGAUUGUUUGAGACCUUCCAAAUCAAUCGCUUUAUCACACUCGACACCAACCAGCUUUAUGCCAGUAUGUAUUUCAUAACUUUGCCGUUCUUUGCCUUUUUGGCAUCCUCUCGGCUACCCAAGAGCUGGGCGACAACACUGGCGCCUUAUUUUGCCACCAU
sRNA684857	684688	684857	-	PSS:684857_-	PSS:684688_-	Antisense	170	3'CDS	><<	B5T_00655 (Kinase, pfkB family); B5T_00656 (Transcriptional regulator, AraC family protein)	ND	2	ND	ND	9	12	>sRNA684857- UUUUGACGAUGUCGGCGCCGACCACUUGAUCGACGGCGUAAUCGCCGCCCUUGACCAGGACAUCGGGCUUCACCUUUUCCAGUAGCGGUUCAGGCGUGUCGGUGUCGAAGGCCACCACAUAGUCCACCGCUUCCAGCGCCGCCAGUACCGCCAUGCGCCGCUCCAGCGGA
sRNA684958	684958	685141	+	PSS:684958_+	PSS:685141_+	3'UTR/Antisense	184	3'UTR	>><	B5T_00655 (Kinase, pfkB family); B5T_00656 (Transcriptional regulator, AraC family protein)	7	47	38	130	4	10	>sRNA684958+ AUAGUGGACAGUUGACAGCGACGCGGAAAAAAAACGGAGCGAUCUGAGAUUAGAAAGGCCGCGCCCAAAGAUUGGGAGUGGCCUCUUUACUUUUAAGAAGAAGACAUGAGUCAACUCCGUCGUUGCCAAUAUGCAAAUGGUCAUUGCAAUAACGCACUUUUUUGCUUUUCGCUGUCAACUGUCC
sRNA702159	702159	702366	+	TSS:702159_+	PSS:702366_+	2CDSs	208		>>>	B5T_00667 (Rhs element Vgr protein); B5T_00668 (hypothetical protein)	3	6	29	9	8	22	>sRNA702159+ CACCGGGGUGUGGUAUUUGGUCACACCGGAUGCCCUGGAGGCGUGGUGUGACAAGAGCGCCUUCCGCAAGAAUGAUGGUACUGGCUACGAUGACUUGGACACGGAGUUAUCCGAGUUGUGGAUGGCUGUUGCCGAGGUGACCUGAUGUAUUUUUUUGAGUGGAUGCUUUGGUGGGGGACGACACUAGCUGAAGAGAGGAAGGACAAGG
sRNA712744	712744	712980	+	TSS:712744_+	PSS:712980_+	3'CDS	237		>>>	B5T_00678 (hypothetical protein); B5T_00679 (DNA topoisomerase IV, B subunit)	5	2	33	8	29	28	>sRNA712744+ ACCGGCCAGGCCUAUGACUUUGAUCCGGCUUGGCUUGAUGAACUCAAGCGUUACGAGGUACCGGAGGUCAGCAAGCCCGAGCGCAUGCUGCUGCUGACACAAACCGGGGAUGAGUCCCUGGAUUGGACCGACGGCUGGGAAUACUAUGCCGACUGCCAUCGCUACUGCGGGUUGGGCGGCAGCCACGGGUUCGAUGACUUCGAUGCCUUUAUUCCGUUAGUGUUGCGCUUUUGUGGA
sRNA717472	717472	717635	+	PSS:717472_+	PSS:717635_+	Intergenic	164		>>>	B5T_00680 (DNA topoisomerase IV, A subunit); B5T_00681 (Acyltransferase family protein)	ND	7	4	38	11	12	>sRNA717472+ AUUCACCGCCGCGCCGGAGCUCCCUUCUCACUUGGUAGAAAGUGUCGUCAGGCCGUGAUUCCGAUUGUGCGGUGUAGUCAAUCUACAUAAACAAACGUAAUCGCGGCCUGGCGGCAAAAGGGGCCCGGCCCUUCGGGUUGCGCUGGAAAAGCCGCCAGACGACG
sRNA759363	759363	759541	+	TSS:759363_+	PSS:759541_+	5'CDS	179		>>>	B5T_00717 (UPF0187 protein); B5T_00718 (Flavin reductase domain protein FMN-binding protein)	1	2	108	16	16	34	>sRNA759363+ UCCUCGCUGUGGAGACGGUUGAUGCAAGACGCCUACUUCUAUGAGCCCGCCAAGGGCCACGGUUUGCCCCAUGAUCCGUUCAAUGCGCUGGUGGCACCGCGCCCGAUUGGCUGGAUCGGCUCCCGCAGCAGCGAGGGUGUGCUCAAUCUCGCGCCCUACAGUUUCUUCAAUGCGUUCAA
sRNA761554	761231	761554	-	PSS:761554_-	Coverage decrease:761231_-	3'UTR/Antisense	324		><<	B5T_00720 (MarR family transcriptional regulator); B5T_00721 (alkane 1-monooxygenase, alkB2)	2	88	2	28	15	1	>sRNA761554- CUUCGGUCUAGAGGGGAACGGGAUUCCUCUCUAUCGGAGACGCUGAUCGGCGUAACGCCUUUGCGGGAACGCCGUGAAUACGUCCCUGUAGGCUCCCGGUCGAACGUCCCUGUUCGACAGGGUCCCGCAAAGGCGUUACGCCGAUCAGCUUCGAGGUAACCGACGAGCAAGGGAGUCUUUCCCGCCGCUACCAAGCCCCUAUGAAGGGAUGGGAGAGAGAUCUCCUUUCUAUUCCUCGCGCAGAUUGUCCAGCAUGCGCCCGGCGAGACCGACAAAGGUAUCGAUCUCGUCUUUCUUCAUUCCCUUCAAUAAUCGCGUCACCAC
sRNA761638	761555	761638	-	PSS:761638_-	PSS:761555_-	3'CDS	84		><<	B5T_00720 (MarR family transcriptional regulator); B5T_00721 (alkane 1-monooxygenase, alkB2)	1	45	1	25	44	3	>sRNA761638- CUUCGAUCCGGACAAACGCGAAGCGCUGAUUCGCAAAUACGGGAUCCAGCACGGCGAUGCGCCACCGCGGGUCGUGUGACGGGG
sRNA762561	762254	762561	-	PSS:762561_-	PSS:762254_-	5'CDS	308		<<>	B5T_00721 (Alkane hydroxylase); B5T_00722 (Putative AraC family transcription regulator)	2	69	ND	46	92	18	>sRNA762561- UUGAUCGGCGAGGACCAGAGCAAUCCGCCAGAAGAGGUGGUGCCGCAACUGGAAGAGGAUCCCUAUUACCGCUGGGUCACCUACGCCCUGGUGCCGGUGAUCUGGGGCGCCUGGUUUUUCGGCGCCUGGUUCGUCGGUACCCAGGACCUACCCUGGCACGGUCUGCUGGCGAUGAUCCUGCUUCUCGGUGGCACCUGCGGCGUCGGCAUCAACCUGGGCCAUGAAUUGGGCCACAAGAAAGGCAAGGGCGAACGCUGGCUGGCCAAGUUCGUGCUGGCGCCCUGCGCCUACGGCCACUUUUUCAUUGA
sRNA766857	766857	767210	+	PSS:766857_+	Coverage decrease:767210_+	Intergenic	354		>>>	B5T_00725 (pyridoxamine 5'-phosphate oxidase); B5T_00726 (Activator of Hsp90 ATPase 1 family protein)	ND	1	ND	8	13	13	>sRNA766857+ AUACUAAAAAGCCGCAAGGUGGUGGGAAUCCGGUGUGUUGACUGGAUAUCCGAGCCAGCAUCCUAAUACCUGUUAAAUGAUAUGGAAGAUAAAAAGCUCGUCCUGAUCUCAAAUUGAGGUUACAGCACUGACCAUGACUCACUUCUAUCCAGCCUUCUUGAUGAUGGCUACGAGCUAUUUUGUGCAGUAGGAAAAGAUUGUGAGCUAUGGGAAGAGGCUAUGGAUGAGAUGGCCGUGGGUGACGGUAGCAAUAGCCGAUAUAUAACAACAACGAGCCAUCCAGGGGAAAGUGUAGAAGAGGUUGUGACGUUUGCUGAAAGCUGGCCAACGAAAAAACCAUCUGGGGUCAAAGUU
sRNA767510	767331	767510	-	PSS:767510_-	PSS:767331_-	Intergenic	180		><>	B5T_00725 (pyridoxamine 5'-phosphate oxidase); B5T_00726 (Activator of Hsp90 ATPase 1 family protein)	ND	2	ND	2	50	27	>sRNA767510- ACAUAAACAUAGGGGGUCAUAAAGGGUGUUUCAAUGAUAAGAGUCGCCACCUCAUCAUCAGAGAGCGAUCGAGCCUCUUGCAUUGAGUAAGUCAUGGAACAACCGGAAAUUGUGAAAUUUAUAAUCAACACGAACAGCAACCUAAACACCUGACUCUCCAAAUCACAGGAAAUAACAACUA
sRNA767675	767675	767961	+	TSS:767675_+	Terminator:767915-767961_+	Intergenic	287		>>>	B5T_00725 (Pyridoxine/pyridoxamine 5'-phosphate oxidase); B5T_00726 (Activator of Hsp90 ATPase 1 family protein)	4	6	63	27	15	9	>sRNA767675+ GUCCUUACUGAGAUUAGCUAUAGGCCAUACUGGACGGCUGGCAUUGCCGAUUCGUCAACUGGGGAACGGGUCGAGAUCAGGGUAUACUCUCCUGAAUGUGAUAUGCAUCCCUGGCGUGGUAGACGGUGUUAUAUUGAGCGGGGUGUCGAAGACGUGCACGAACCGAAUGAUCUUUUGAAUCAGUCAGUUGAAUAAUCUGACUUCUGAACGUGAAUCCGGCAUGGCGUGUAUGCUCGUAUGGGAGCAAGUCUUGCCUCUUUCUUUUAUGAGGCGUUUCUUCUAAGGAG
sRNA777564	777564	777763	+	TSS:777564_+	Coverage decrease:777763_+	Antisense	200	5'CDS	<><	B5T_00738 (Branched-chain amino acid ABC transporter, putative); B5T_00739 (GntR-family transcriptional regulator)	2	5	39	14	10	6	>sRNA777564+ GGUGCGCGGAUAAACGUAGUCGGUGCCGGCCAGCACGAAGCGUUCGGCGCCCAGAUCGUCGAUCAGAUAGUCCACCGCCGGAAUGGCCUGCUGGUUCGGUGCCGCGCCGGUGUAGAACACGUUCUUGGAGGACUCCUCGCCUUCAUACUGAACCGGAUAGAACAGCAGGCCGUUGAGUUCCUCCACCACCGGCAGCACGG
sRNA795143	794929	795143	-	TSS:795143_-	Coverage decrease:794929_-	5'UTR	215		<<>	B5T_00752 (6,7-dimethyl-8-ribityllumazine synthase 2); B5T_00753 (Peptidase M23)	ND	ND	10	ND	11	37	>sRNA795143- GCCCGGCGGCCCUGUCGCCGGAUCGUUCUCGGGGCGGGGUGAAAGUCCCCACCGGCGGUAAGGGAGCCUCUCCCAAGCCCGCGAGCGCCCGCGGCCACAGGCCAUCGCCAUUGUCUCCAUCGGCGGUCCGGUCUGCCUCAUGGUCACGGGGUCAGCAGAUCUGGUGUGAUUCCAGAGCCGACGGUGAUAGUCCGGAUAAGAGAGAACGGGACGGU
sRNA795222	795222	795574	+	TSS:795222_+	PSS:795574_+	5'CDS	353		<>>	B5T_00752 (6,7-dimethyl-8-ribityllumazine synthase 2); B5T_00753 (Peptidase M23)	10	11	95	19	27	17	>sRNA795222+ GAUGCCCGCUGACCGUGCGGCCCUGAACCCCGGUGCUUCCGGUGCUUGGGCCUGACCUCGGGAUCGGGUAUGGUGGCGCCCUUGUUUUCGCGCCCCGGCCGGGCCACGGCCGCUUGGUUCUGAACCCUUGUUCAUGAAUACAGAAACAGACCGACCGGCACGGCCGGUCCCAGAUCACGGUUGUCAUGACGGAAUCCACCGCCACAACACGGACCUCAAGACCGCCCCUGCUGCGCGCCAUGGUGCCCGCUCUGGCGGCCGCCAUUGCGUUGGCGUCCUGGUGGUGGGCGCCUUCCGGCGACGCCGCCUUGAUGACCGACCGCGCUCUGCUGGGGUUGAUCGAGGACUCCGAC
sRNA797184	796914	797184	-	TSS:797184_-	PSS:796914_-	Antisense	271	mCDS	><>	B5T_00753 (Peptidase M23); B5T_00754 (RNA polymerase sigma-70 factor, ECF subfamily)	ND	ND	10	2	19	11	>sRNA797184- CUGACGGACCCCGGCGGGCAUGCGAUCCAGCAUGGCAUCGAUUCGAUGCAGGGUUUCGAGAAGGAUCUCCCGUUCUUCCGGCGAGAUGACCGAUGGCUCCGGCAAAGCGGCAAGUGUUUCCAGGUAGGCGUUCUCCAGAGAGCGUCGACGGAAGUAAUCCGUCACCAGACCACCGGCGAUAACGCGCAAAUAAGCCCGUGGCUCGCGCACAUCCCGGUCGUGGCCGUCACGUUGCCGGGUCAGCAGGCGGACAAAGGUGUCCUGGGCUAUA
sRNA811729	811470	811729	-	TSS:811729_-	PSS:811470_-	5'CDS	260		<<<	B5T_00765 (Rhodanese-like domain protein); B5T_00766 (Putative ribosome biogenesis GTPase RsgA)	13	10	78	112	29	30	>sRNA811729- AUGCACGAGGCGGUGAAAUUUUAUUCACACCCUCCAAAUUCCCGACCCACGACCGUUUGAUUGACUUAUGUCCCUGCCCCUGUUGCUGGAACCCGCCGAACUGGCCAAUCAUCUUGAUGACGCCAACCUGCUGAUCGUUGAUCUGAGCAAGGAACAGGUUUACGCCCAGGCCCAUGUGCCCGGCGCCGUUCACCUGGAUUUCAAACGCCUGCAGACAGGCACUCAGCCGGCCCCCGGCCUGCUGCCCGAUGACGAUACCC
sRNA820832	820832	820990	+	PSS:820832_+	PSS:820990_+	5'UTR	159		>>>	B5T_00773 (tRNA dimethylallyltransferase); B5T_00774 (Host factor Hfq)	44	235	362	1793	376	363	>sRNA820832+ UUAUGUUGCCGGAUGAAUCAAUGAACGGAUUCAGGGCCCGGAGUCAGGGAUGGCCGGUCUCGGAUGGCCGGUUUUGGACGACCGGGGUAUAACAUUGAAUUGGACACCCGCGGGACGCGGAUUCAAUGCGCUGAUUGCCCGAACCGUUGGGCGCUACUU
sRNA841300	841300	841497	+	TSS:841300_+	PSS:841497_+	5'CDS	198		>>>	B5T_00789 (RNA methyltransferase, TrmH family, group 3); B5T_00790 (30S ribosomal protein S6)	3	8	9	9	46	79	>sRNA841300+ CUUCGCCUGCCGCCGACCCGGUGGCGGGCGGACUCCUUGCUUCACCGAUAUUCGGGAAGCUGCCCAAUCCGUAAGGAGCCAACAAUGCGUCACUACGAAAUCGUGUUCCUGGUCCACCCGGACCAGAGCGAGCAAGUGCCCGCCAUGAUCGAGCGUUACAGCGCGAUCGUUACCGAUGGCAACGGCACGAUCCACCGU
sRNA852328	852328	852595	+	TSS:852328_+	Coverage decrease:852595_+	Antisense	268	3'CDS	<><	B5T_00800 (Outer membrane receptor protein, mostly Fe transport); B5T_00801 (Putative secreted protein)	17	14	169	99	19	20	>sRNA852328+ AGGACAAUGCGUGCCCAGCGGCGUCACCGGGCGCUGUUCAGGGACCAGUCAUAGGACAUGAAGCUCAGGUCCAGGAUGCCUCUCCGCAGUGCUUCGGCGGUGUCCUCGGACAGCGCCAGGGGAGCAUGGUAUCGGGCCAGCCAGCUGUGGAGCGUGCCGGCCGCGUCGGCGAAAUCGUCCCGGUACCAUUUGAAAAUGGAAGAGACCGCCAGGCGGUUUCGAUCGGCGUCAUAGCGGUUGCGUUGCCGGUCGGACAGGAAGCGGCGGG
sRNA856626	856626	856779	+	TSS:856626_+	PSS:856779_+	5'CDS	154		>>>	B5T_00804 (hypothetical protein); B5T_00805 (ECF subfamily RNA polymerase sigma factor)	8	6	203	65	35	50	>sRNA856626+ UCUUUGUCCAUGUCUUCUUCCGCCCACGCGGCCGCUCAGUUCCCUAUGUCCGAUCCGUCACUGGAGACGCUUUACCGGCACCAUCAUAACUGGCUGCGAGCGGUGUUGUACCGGCGUUCGGGUUGCUCCGAACUGGCCGCGGAUCUGGCCCAGG
sRNA869997	869997	870292	+	TSS:869997_+	PSS:870292_+	2CDSs	296		>>>	B5T_00817 (transcriptional regulator NrdR); B5T_00818 (Riboflavin biosynthesis protein RibD)	1	78	26	170	28	22	>sRNA869997+ AUCUGGUGGAAAGGAGGGCGGUGGAAAGGAGGCGGGCGGCAAGAAGGGCGGCGACGAUGAAAAGGGUAAAAAGGGCGGCGCAUGAGCGAUCCGGCUUUUGAUCAGCAUUGCAUGAUCCGAGCCCUGCAGUUGGCCCGACAAGGACUUUAUACCACCGACCCCAACCCGCGCGUGGGCUGUGUACUGGCCAAGGGCGGGCAAAUCAUCGCCGAGGGCUUCCACGCCCGUGCCGGUGAACCUCACGCCGAACGUCACGCCCUUACCACCGCCGGUGCCGAAGCGCGCGGCGCCACCGC
sRNA907496	907194	907496	-	TSS:907496_-	Coverage decrease:907194_-	5'CDS	303		<<>	B5T_00849 (Two component transcriptional regulator, LuxR family); B5T_00850 (hypothetical protein)	9	14	138	56	30	14	>sRNA907496- AUAUUUGGGGGAGGCAGGGACACGCAUGAAAACAGCACUGAUCGUCGAAGACCAUCAGGAGAGCAGAGAUUGGCUCGCCGACCUGAUGCGGCAAGCUUUCCCGGGCAUUAUCAUUGAGAUGGCUGACACGUUGAGCAGUGCGAGCAUCAAAGCCAGUAAAGACAGUUUUAAUCUGGCCAUGGUCGAUAUCAGCCUCCCCGAUGGGAACGGUCUGGACCUGGUUGCCCAACUGCAAGCGACAUCACCUGACACCUAUAUCAUCAUGGCCACGAUCUAUGAUGAUGACGACCACCUGUUUGCCGC
sRNA916445	916248	916445	-	TSS:916445_-	PSS:916248_-	5'CDS	198		<<>	B5T_00854 (Transcriptional regulator, LuxR family); B5T_00855 (Two component transcriptional regulator, LuxR family)	33	62	242	107	19	23	>sRNA916445- AGGGAACAGAGCCAGCGCAAUUCAACGCUUAAUCGGGGAACAACGACAACGGAAGCGGUGCUCACCGCUUCUCAAUCCCCAAAGGGACGGGGGAACCAUGGUAUGUCGCUCCAUAAAAUCAGUGAUUUUUUACUGACGGUACACGAUGCCAGCAUGCAUCUUGAACCCGUGCAAUUUCAGCGCUGGGCGCUGGAUGAG
sRNA929127	928888	929127	-	PSS:929127_-	PSS:928888_-	5'CDS	240		<<>	B5T_00870 (transcriptional regulatory protein cseB-like protein); B5T_00871 (F17 fimbrial protein)	ND	8	6	10	108	46	>sRNA929127- ACACUGAAGAUCUCCACUUUUUCCAGUUGCAAGGAAUUGAUCCAGGCGACAAAACGCCACACCUUCGAUCUGGCCAUUCUCGAUUGGGAGUUGCCGGACGGCAGUGGGCUGGAAGUUCUGACCUGGUUCACCUCGUACCUGGAAUCGCCACCUCCGGUGAUCAUGCUCACUGUACGCAACAGCGAACAGGACGUGGUCGAGGCCCUCACCGGAGGGGCAGAGGAUUUCAUCAACAAACCG
sRNA929314	929131	929314	-	TSS:929314_-	PSS:929131_-	5'CDS	184		<<>	B5T_00870 (transcriptional regulatory protein cseB-like protein); B5T_00871 (F17 fimbrial protein)	4	1	7	5	93	33	>sRNA929314- AGGCGCGCCGGGAAAUUUCAUCAGCGCCAGGGAAAGAUGACUCCAUAUAACUGAACUCCAUAUAACAAUGCACCGUGUCACUUGAGAGGGAACAGGGACCAUGCAUAUCGCCAUACUGGAUGACGAGCCUGCGGUACUGGCCCAGGUCAGUCAGGCCCUGACUGGUCCAUGGGGGCGCCAUAAA
sRNA950550	950363	950550	-	TSS:950550_-	PSS: 950363_-	5'CDS	188		<<>	B5T_00887 (Transcriptional regulator, MarR family); B5T_00888 (sodium/proline symporter)	113	112	706	163	87	60	>sRNA950550- ACCACUUUGAACCACGGAGGUCCCGGCCUUGCCGCCUGGUUAGCCGAAACCAAUCGAAAAAAACCCUUUCAACUCGAAAUUGCGUUUUUCUUUUUUCAGUCAUAUUGAUUCGCUAUCAAGGCAAUAACGGACAUGGCCAGACACGACGAAGUGUUGAUUGCGUUAAGGCAGAUCAUUCGCGCCACCGA
sRNA953266	953266	953577	+	TSS:953266_+	PSS:953577_+	5'CDS	312		>>>	B5T_00889 (Tetratricopeptide repeat domain protein); B5T_00890 (GTP cyclohydrolase folE2)	31	41	1108	319	20	38	>sRNA953266+ CCCUGAGUGACUGGACGAUGACAGUCGGAUUGCCAUCAGUGCUGAUUCGUUGGGCGCCAUUCUGUGUCCCGGCAUCCGAUUAGCGCCAUCCUGCGUUCCGGUCGUCCUUAUCGGAGAUUUCCAUGAAGCGCGAAAGUGGUGCGGACAACACCAAGGCGAUGCCUGAUGUGGCAUCCAACUCCAUGGUCGACCAUAUCGGCGGCACCCUCGACUGGGUCGGCAUGAGUGAAAUUCACCUGCCCGCACGGGUCAGUGAUACCCGGGUCGGCGAGCGCCCGGUGAGCACCUCCAUUCAGGCCUACGUCAAUCUGG
sRNA967159	967159	967393	+	TSS:967159_+	Coverage decrease:967393_+	5'CDS	235		<>>	B5T_00901 (Alginate biosynthesis transcriptional activator); B5T_00902 (LysR family transcriptional regulator)	ND	8	43	18	29	20	>sRNA967159+ GUCAGGAGAGAGAGCACACCGCCAUGAAUGUCGCCGGCGCCGAUCUGAAUUUAUUGAAGUACCUGGAUGUGCUGCUGCGGGAGAAAAACGUGACCCGGGCGGCGGAACAGCUGGGCAUUACCCAGCCGGCCAUGAGCAACAGCCUCAAACGGCUGCGGCAGAUGUUCAACGAUCCGCUGCUGAUCCGCACCAGUGAGGGCAUGACCGCCACCGACCGGGCCCUGGAGCUGCAGCC
sRNA1018388	1018164	1018388	-	PSS:1018388_-	Coverage decrease:1018164_-	Antisense	225	5'CDS	><>	B5T_00942 (Phosphate ABC transporter, phosphate binding protein); B5T_00943 (Alkaline phosphatase L)	ND	ND	5	9	14	6	>sRNA1018388- UUGCACAUAUGGCGCCCCUGACAUGGGAUCAAACCCGGGAAACAGGGUGGUGUUAGUGGACAAACGGGACGAUGGCGAAGUAUAGGUAAAGUCUUCUCCAACGAAGGCGAUAGCUGGUAAUGACGCGCCGCCACCAACCAAAUCAGUGGCCUGGGCAUACAGAGGGGCCAUGGAGAACGCCACAGCCAUACUCAGUUUUACCAGAUACUGUUUCAUGAUUAACCC
sRNA1028049	1028049	1028227	+	PSS:1028049_+	PSS:1028227_+	3'CDS/Antisense	179	3'CDS	>><	B5T_00949 (Acyl-CoA dehydrogenase, middle domain protein); B5T_00950 (Transcriptional regulator, TetR family protein)	4	37	7	38	42	38	>sRNA1028049+ AUUCCAGAUCGCCUCCAAACCACGGGAACUGCGCGUCCAACGGGCCUGGGAACAACUCGCCACCUUGUCCUGAACCCGGGGUGUCCUGAACCGGGGCCCGUGCCGGUCAUGCUACCGGGACGGGCCUGUCUCACCGCCGAGAUAGCCGACGAUCAUGUUGGUGAGCCCCUCGGCCACGU
sRNA1031693	1031531	1031693	-	TSS:1031693_-	PSS:1031531_-	5'CDS	163		<<>	B5T_00953 (Transcriptional Regulator, Crp/Fnr family); B5T_00954 (hypothetical protein)	22	60	1086	2092	61	132	>sRNA1031693- AUGAUUCUCAAACAAAAAUGACUUUUAUCAGUUCGAUGGGGUGGGUCGUGUCCGUUAUCGAAGCGCUGAACAAAACCGCUCUGUUUUCCGGGAUGACAUCAUCGGCUUUGCGGAUCAUCGCGAAGGGCGCGCAUUCCAUAUCGGUGCCCUGUGGAGCCCAUUU
sRNA1044874	1044874	1045125	+	TSS:1044874_+	PSS:1045125_+	Antisense	252	5'CDS	<><	B5T_00962 (DNA primase catalytic core); B5T_00963 (GatB/Yqey domain superfamily)	1	2	13	1	20	16	>sRNA1044874+ CCGGGGACACCGUGAACGACGGCGUCUUCUCCUGGUGGAAUGGGCAGCACGCGGAAUAGUUGCGUCCGGUCUUCUUCAGCGGCACGCGGGCGUCGAUCAGCGGCACGAUGUCGAUUCGCGCGAGAAGAUCCUGAAUAAAAUGUUCGGGAAUCAGACCGGCCAUGGGAAGAAUAUUCCGACUCACCCGGGCUGAUGGCAAGUCCGGCUAAUGAGAGAGUGGUGGUGGAGGCCGGCACACAGCGGCUGAUGAGG
sRNA1049833	1049658	1049833	-	TSS:1049833_-	PSS:1049658_-	5'CDS	176		<<<	B5T_00969 (hypothetical protein); B5T_00970 (Oxidoreductase, short chain dehydrogenase/reductase family)	5	15	38	63	34	57	>sRNA1049833- AAGACCGCAGCGACGGAGGACGGCCGUGGGGGCCGCCCGUCAAAAUAUCAACAAUGCGGUUGAUCCUGUCGACUCAGGGAUGGAGUCCAGCGUAGGCCAGCCUUGUCUUACCGUUCCAUCCCCCAACCGGGCCGACAACGCCUUAUUUCGGUUUAGAGGGAUACUCGCAUGUCACU
sRNA1053806	1053489	1053806	-	PSS:1053806_-	PSS:1053489_-	3'CDS	318		><<	B5T_00972 (Oxidoreductase, 2-nitropropane dioxygenase family); B5T_00973 (SpoVR-like protein)	1	40	12	167	58	105	>sRNA1053806- UUUCAAGGACGAGAGCUUUAUCCAACAGUUCCUGUCCCCGCGUCUGAUCCGGGAAUUCAAACUGUUCAGCCUGUUGGAUGAUACCGAGAAGGAAUACAUCGAGAUCAAUGCGAUCCACGAUGAGCGCGGCUAUCAAAAGGUGCGCAACAAACUGGCCGAGCAAUACAACCUGAGCAUCCAGGAACCCAAUAUUCAGGUUUACGAGGCCAAUGUACGCGGAGACCGGUCGCUGGUGUUACAACACGUCCGCCAGCACCAUCGUCCCCUGGACGAAAGCAGUACCCGGGAAGUGCUCAAGCACCUGCACCGAUUGUGGGG
sRNA1055336	1055150	1055336	-	PSS:1055336_-	PSS:1055150_-	3'CDS	187		<<<	B5T_00973 (SpoVR-like protein); B5T_00974 (UPF0229 protein)	ND	4	ND	14	47	95	>sRNA1055336- AUACAGAGGUGGUGUUCAUACGCCACCACACCAGUGCCAAGGAAGUGGAUGAGGAAGAAUUCUUCUAUUCCCGGGAAACCGGCGGCACCAUCGUUUCCAGUGCACUGAAGCUGGCCCGGGACAUCAUCAAGGAACGUUACCCGGUGGAAGAGUGGAACAUCUACGGGGCCCAGGCCUCGGACGGCGA
sRNA1064819	1064819	1065067	+	PSS:1064819_+	PSS:1065067_+	Antisense	249	5'CDS	<>>	B5T_00981 (Organic solvent tolerance protein); B5T_00982 (Phosphotransferase enzyme family protein)	ND	ND	ND	1	5	11	>sRNA1064819+ UUGCCGCUGCUGCGGUCGAACAGGGCGGAAUUGGUGACCACCCGGGAACCGGGCUGCUCAAUCAGGACAUCGCCGCUCAUUUCGAUCAGACCGUCCUCGGACGCGCUGGUCUGAUCGGCGGUAAUGAUGGUGUCGCUGGUUUCCGCCCGCGGGCCGACCCGGGGGUUGUAAUAGAUGCCGCCGCACCACACCGGAAUGGGGCGUUGCAGCACCUCGGGAAGCUCCUUCAUUGCCUCACGGUCAACCCAG
sRNA1065292	1065127	1065292	-	TSS:1065292_-	PSS:1065127_-	5'UTR/Antisense	166	5'UTR	<<>	B5T_00981 (Organic solvent tolerance protein); B5T_00982 (Phosphotransferase enzyme family protein)	3	4	111	54	12	19	>sRNA1065292- AUUGACGAAGACUACCGUGUCGCCCUGUUUCCUGCCCCGAGGUGCCCCGACCCGAGCGCCGGCAUCGGGAAACACCGGGACAAAUCCCGGCCAAGGGGGGCGUCCAGCGGUUUAAAACGGCCUUUUUACCUGUUCUGAGCAGCCGAUGCCACUGCACUCACGACUG
sRNA1083944	1083836	1083944	-	PSS:1083944_-	PSS:1083836_-	3'CDS	109		><<	B5T_01000 (Indole-3-glycerol phosphate synthase 2); B5T_01001 (Cyclic AMP receptor-like protein)	ND	15	ND	27	22	38	>sRNA1083944- AUGGUCGGCCGGGUCCUGAAGAAUCUGGAAGAGCAGGGCCUGGUAUCCGUGAAGGGCAAGACCAUGGUGGUGUAUGGCACGCGCUGAACGCGUGCCAAGUUGACAGUUG
sRNA1094996	1094996	1095149	+	PSS:1094996_+	PSS:1095149_+	Antisense	154	3'CDS	<><	B5T_01009 (bifunctional phosphoribosylaminoimidazolecarboxamide formyltransferase/IMP cyclohydrolase); B5T_01010 (DNA-binding protein Fis)	ND	ND	ND	5	15	6	>sRNA1094996+ UUUCUUACGCAGCGUCCCGCGGUUCAGGCCCAGUAGCUCAGCGGCCUUGGUCUGGUUGCCACGGGUGUAUUCCAGGACUUUUUCCAGCAGCGGGAUUUCCAUCUCCGCCAGCACCAUCUGGUACAGGUCGCUGACCGCUUCCCCAUCCAGCUGA
sRNA1095667	1095438	1095667	-	TSS:1095667_-	PSS:1095438_-	3'CDS	230		<<<	B5T_01010 (DNA-binding protein Fis); B5T_01011 (tRNA-dihydrouridine synthase B)	ND	2	34	8	135	138	>sRNA1095667- CCGCGCUGCUCAGGGUAACCCCUGGAUAUUCCAGGAUACGGUGCAUUACCUGGAGCACGGUCGUUUAGCCCCGGCGCCAUCGGUGGAAGAAGUACGCGCUCGCGUGCUCGCUCAUUUGAGUGACUUGCAUGACUUCUACGGCACGUAUUCCGGUGUGCGCAUCGCUCGCAAACAUCUGGGCUGGUACACCCAGAAUCUGCCGGGCGGGGAGCAUUUCCGGCGCGGAUUCA
sRNA1100047	1099971	1100047	-	PSS:1100047_-	PSS:1099971_-	3'CDS/Antisense	77	3'CDS	><<	B5T_01015 (O-antigen polymerase family protein/toluene tolerance protein); B5T_01016 (Biotin carboxylase / acetyl-coenzyme A carboxylase carboxyl transferase subunit alpha)	ND	2	ND	1	15	20	>sRNA1100047- AAAAGAAACUGGGUAAUCAUUAAGACAUCGCGGUCCUUUCUUUGUAUGGAAAGGGCCGCGAUGCCUCAGCCCAGCAA
sRNA1146695	1146561	1146695	-	TSS:1146695_-	Coverage decrease:1146561_-	5'UTR	135		<<>	B5T_01057 (putative: probable enoyl-CoA hydratase 1-like protein); B5T_01058 (Ferrioxamine receptor)	ND	3	10	9	18	23	>sRNA1146695- UGACAUAGGGGCUCUGGCGCCAGUGGUGUCCGUCACCGCGGUAACCCGCUGCCCGCCCGGAGCUCCCGGUUGCGCUAUCCCGGCCAAUGAGCAGACAUAUGGAACAAGAAAACGGCCAUACCCGACGAUACCCCG
sRNA1153604	1153353	1153604	-	TSS:1153604_-	PSS:1153353_-	5'CDS	252		<<<	B5T_01064 (Transporter, MotA/TolQ/ExbB proton channel family protein); B5T_01065 (hypothetical protein)	ND	6	ND	63	53	178	>sRNA1153604- CUUCUCUGCAGUUUCACCUCCCCGAGUGGUUCGUUUCCGGUGGUAUCACCAUGUGGGUGCUUGGCCUGAUGUCCGUGAUCGGUCUGGCCACCCUGAUUUCCAAGAUACUGCAGUUCGCCCGUGUGCGCCCCAAGGCAAGCCGCCAGGCGGAUGCCCUGCUGGCGAGUCUGGAACGCGGUGAAGUUCCGGCCCAACAAAAGCCGGGCCGUACGCCCAUCGAUCAGGUGGUGCUGACCUCCUGGAACCAGCGCG
sRNA1157083	1156897	1157083	-	TSS:1157083_-	PSS:1156897_-	5'UTR	187		<<>	B5T_01068 (Peptidase S13, D-Ala-D-Ala carboxypeptidase C); B5T_01069 (Putative transmembrane protein)	ND	1	104	15	40	30	>sRNA1157083- GCCCAAAACGGCGCGCGGCUCUGCUACCGGAACUUCCCGGCAUUGGCGCCGCCUCCGCCGUUGUCAGGCCAGGUUUAUAGCAAUCCGAAUUUCGCGGUCGCAGCGAUUCCUGCUGCCGCCGUGCCAAGGAAGCCCCGAUCCGCUGCCCAUGACAGCGGAUCCGUAUGCAGUAUUCAAGGGAGCCCGC
sRNA1182342	1182342	1182509	+	PSS:1182342_+	PSS:1182509_+	Antisense	168	mCDS	<><	B5T_01092 (beta-lactamase hydrolase-family protein); B5T_01093 (Metallo-beta-lactamase family protein)	ND	1	ND	1	14	13	>sRNA1182342+ GUUACGCUCCGGAUCGAAACCGGUGACCCGGGCCCGGAUCCAUUUGCUGCCCCGUGGCAUCACCUGAGUCAUCGGCCGGGCGGUAUCGCGGCGGCGGAAGGCGCCGGCGCCGACCAGAGUCCAGGCGGGCUGGUAAUAGUGGGUAUCACGGGGCUCCACCACCGCCAC
sRNA1187816	1187625	1187816	-	PSS:1187816_-	PSS:1187625_-	3'CDS	192		<<<	B5T_01097 (Metal ion transporter); B5T_01098 (putative rRNA maturation factor)	1	25	1	267	44	62	>sRNA1187816- ACAAAACCGUGGAAGCGCACUGGGCGCAUAUGGUCGUCCACGGCGUACUCCAUCUGCUGGGUUACGAUCAUAUCGACGACGACGACGCCGAACAGAUGGAGUCCCUGGAGAUCCUCGCGCUUGCCGGCCAGGGCUUUCCGGAUCCGUAUAACUCGUUGCCCCCAUAAUUCACAAACCGAUAACAUCGAAACC
sRNA1191487	1191487	1191781	+	TSS:1191487_+	Coverage decrease:1191781_+	Antisense	295	5'CDS	<><	B5T_01102 (Sulfate ABC transporter, permease protein CysT); B5T_01103 (Sulfate ABC transporter, sulfate-binding protein)	ND	ND	6	ND	25	21	>sRNA1191487+ ACCGGCUGUACCGCCCGCACCACAAAGGGCAGACUGGUGAAGCUCAUGGCAAUCAUGAUACCGACCCAGGUAUAGGACACCUGGAUGCCGGCCAAGCUGAACCAUUGACCGAGCCAGCCGUUAUCGGCGAACAAAGCGGCCAGAGUCAGGCCGGCCACCGCCGUGGGCAGAGCGAACGGCAGAUCCACCAGCGCGUCCAUCAGCCGCCGGCCGGGAAAGCGAUAGCGGGUGAUCACCCAGGCCAGCAGCAGGCCGACAAUGGCGUUGAUGACGCUGGCGCCGGCGGCGGAAAGCA
sRNA1200801	1200801	1200992	+	TSS:1200801_+	PSS:1200992_+	5'UTR	192		<>>	B5T_01112 (hypothetical protein); B5T_01113 (PhoH-like protein)	592	398	4899	820	170	200	>sRNA1200801+ AUCCCGCCAUUGCGGGAGUGAUCGCGAUCCGCUGGAACAACUGUUGUUGAAGCUCGGCGAACAGCACUGCCGGUAAAGCAAUCGGCGGCGGGCGCGAACGUCACUUGUGAAAGCCAUAUGUGAAUGGCACUUGUGAGCGUCACUUGUGAAACGGUCCGUCGCCAUGUCCUGCAACCUUGAAAGGGGAAACGC
sRNA1206271	1206079	1206271	-	TSS:1206271_-	PSS:1206079_-	2CDSs	193		<<<	B5T_01118 (EAD/DEAH box helicase domain protein); B5T_01119 (Putative SAM-dependent methyltransferase)	2	1	66	16	16	24	>sRNA1206271- CCACGCUAUGCCCGCCAACAAUCGCCUGCUGGUGUUCCACUGACGAUUGUUCCCCGGGGGGCCCUUUCACUACUAUGAAUGACUGCAUGGGCACAGGCCGACGUUUCCCUGAUCCGGCCAUUUAUUCCGUGAUGGCCCGUGCUUUCCACCCGACGGCGAGAGCAAUCCGAGCAACGUGAUGCGACAAGACAAA
sRNA1216545	1216414	1216545	-	TSS:1216545_-	Coverage decrease:1216414_-	5'UTR	132		<<<	B5T_01128 (Divalent cation transporter'); B5T_01129 (Protoheme IX farnesyltransferase)	ND	ND	20	3	21	18	>sRNA1216545- AGGAAUGAAGGCCCGCCGGAUGCGAGGUCGGCAUUCCUCAAUAAUAUGACGUCCCGUGGCCGGCUCCGUCUGAUCCUGACAGCCGCCGCUCGCGAGGAACGACAAUCCGGGGAACCACGUUACUAUCAUUCU
sRNA1225973	1225687	1225973	-	TSS:1225973_-	PSS:1225687_-	5'UTR	287		<<>	B5T_01138 (Cytochrome c oxidase subunit 2); B5T_01139 (DUF1820 family protein)	ND	1	15	7	65	80	>sRNA1225973- GUAUGCCGUGGGGCAUUUUGCCGCACCCUGGAAAUUCGAACCAAACCACUCAUAUUCAGGUAAUUUGUUGAUUUGGUUGGGGUUUCCCCCUUCUCGAGACGUUUGGACAGCCGCUUUUUUGGUCUGCCCCGCCCCGUUUUGGGCCUGGAAUCCGGCAACGGCUCCACAGCAUCCUCAAGAAAUGGCCUGGGCCCGGUUCCAGGUGCCGGUGACGGCUUAGAAGGCGAAGAAUGGGCUUGGACUCCUUACUGGGGGGUACCUUGCCGGGGAAAACAGGGAGCAAACGC
sRNA1226573	1226486	1226573	-	PSS:1226573_-	Terminator:1226457-1226485_-	3'UTR/Antisense	88	3'UTR	><<	B5T_01139 (DUF1820 family protein); B5T_1140 (hypothetical protein)	2	13	ND	46	255	97	>sRNA1226573- AUUUGGACGCUUUACCGGGAACUUGCCGUCAACGGCACUGACUAAUCUUGUGCAGUUUCUCCCUUGUAGAUAAUCAGGCAACCCUCGG
sRNA1241165	1241165	1241337	+	TSS:1241165_+	PSS:1241337_+	5'UTR/Antisense	173	5'UTR	<>>	B5T_01152 (Putative transcriptional regulator, crp family); B5T_1153 (AMP-dependent synthetase and ligase)	2	2	485	45	19	37	>sRNA1241165+ GCGCUGAUGCGCCGGCCCUGGAUGAUCCCGCGGACGCCGUUGUGCGGACCGCUUGCAAAAGGCCGUCAGGCGGGUAGCCUGAAACAGAAAAGAGUAAGUAUAAGAACGGUUAAUAACAAUAACGUCGUGGUCCGAGCGGCCACGCAAAAGCUGGAGGUGAGAGCCUUGACGUG
sRNA1263166	1262904	1263166	-	TSS:1263166_-	Coverage decrease:1262904_-	5'CDS	263		<<<	B5T_01168 (ABC transporter periplasmic binding protein, urea carboxylase region); B5T_01169 (Dienelactone hydrolase family;)	ND	ND	4	ND	1	596	>sRNA1263166- GUGAGGAAUCGAAUGGCCGGUGGCCAUCCACACUCGACAAUUUGCUUCCAAUAGACCGCUAGGGUUCCGAUCGGCGCCGCCGAUGCCUGGUCCGAGAGCAGUCGACCUUCGCUGAAGGUUACACGGCGGGACAAAAGCCCGGGAGGACACGAUGACACCUGUCAUUGGAUUCCUCUUCGUCCGUAACCCAGGAGGUCCGACAUGACCCGUUUGCUCACCACCGUCUGCACCACCGCCCUGCUCGCCCUGACGCUCGCCACCCC
sRNA1269544	1269386	1269544	-	TSS:1269544_-	PSS:1269386_-	Intergenic	159		><>	B5T_01178 (HipA-like protein); B5T_01179 (hypothetical protein)	ND	2	8	5	13	9	>sRNA1269544- GUUGGGUUGUUCAAUAAUCGCACAACGAAAAACUGUACACAAGAACAGUACCGGCCUUUUGGUCAGCCACAAAAAAGGACCGCCCUUAGUCACCCGUUCUCGCUAAAGCAGCUCUUUUCCAGCAGGCGGUACAUGAAGUCAGGCCCUAUUCUUCUAGGU
sRNA1277138	1276939	1277138	-	TSS:1277138_-	PSS:1276939_-	5'CDS	200		<<<	B5T_01188 (Iron-regulated ABC transporter ATPase subunit SufC); B5T_01189 (Permease component of ABC transporter for Fe-S cluster assmb)	3	5	48	44	72	78	>sRNA1277138- GUUAUUUACAUGCUGGAAAUUCGUGAUCUGCACGCCGCCGUCAACGGCAAAGCCAUUCUCAAGGGUCUGGAUCUGACCGUGAACCCGGGCGAAGUACACGCCAUCAUGGGGCCCAACGGCUCGGGCAAGUCCACCCUGGCCAACGUGCUGGCCGGUCGUGACAAUUACGAGAUCACGGGCGGCCAGGCCACCCUGGACGG
sRNA1278682	1278511	1278682	-	PSS:1278682_-	PSS:1278511_-	5'CDS	172		<<>	B5T_01189 (Permease component of ABC transporter for Fe-S cluster assmb); B5T_01190 (Nucleoside diphosphate kinase)	ND	4	27	58	28	54	>sRNA1278682- AUGAGCAGCCAAGCCGAACUGGACAAAGUCAUCCGCUCCGAGUACGAGGCCGGAUUCACCACCCUGGUGGAGUCCGACACCCUGCCGCCGGGGCUCAGCGAAGACGUCAUCCGCUUCAUCUCCGCCAAGAAAGGAGAGCCGGAGUGGCUGCUGGAGUGGCGUCUGGAAGCCU
sRNA1281712	1281712	1281859	+	TSS:1281712_+	PSS:1281859_+	mCDS	148		>>>	B5T_01193 (hypothetical protein); B5T_01194 (4-hydroxy-3-methylbut-2-en-1-yl diphosphate synthase)	3	5	76	23	56	63	>sRNA1281712+ GUUACUGCUGGUUCUGGCAUGGUGGUUAUGGCCCUCCGCUGGUGAGCCCGAGCCGCCGGGUACGUACCCCGAUACGGUGGAAGAAUCCGUGGUGCCGGAGGCGGCACCAGCAGCGCCGGCUGAUACCGGGUCCGAUACGGACGCCCCG
sRNA1283284	1283284	1283510	+	PSS:1283284_+	PSS:1283510_+	3'CDS	227		>>>	B5T_01194 (4-hydroxy-3-methylbut-2-en-1-yl diphosphate synthase); B5T_01195 (Histidyl-tRNA synthetase)	ND	2	5	12	21	26	>sRNA1283284+ UCGGUGGACCUGGCGGUGAUCGGCUGCCUGGUCAACGGCCCUGGUGAAGCGCGGGAAGCCGAUGUCGGCCUCACCGGCGGCACCCCUAACAAUCUGUCCUAUGAGGACGGCCAGAAGAGCCACCACGUCAAGCAGGAAGACCUGGUGAGUGAACUGGAGCGGAUGGUGCGUACCAAGGUGCAAAAAAUGCGCGAUGACGAAGCCAAGGGUAUUAUCGCGCGUAGUGA
sRNA1284641	1284641	1284945	+	TSS:1284641_+	PSS:1284947_+	3'CDS	305		>>>	B5T_01195 (Histidyl-tRNA synthetase); B5T_01196 (hypothetical protein)	7	6	5	7	25	32	>sRNA1284641+ GCCAUGGGCGAAGUGCAGUCCCAGGCUCUGGCCCUGGCCGAGCGCCUGCGGGACCGGCUCCCCGGCGUCGGUAUCGUCACCCACUGUGGUGGCGGCAGCUUCAAGAGCCAGAUGAAAAAAGCCGACCGCAGCGGCGCCCGCUACGCGCUGAUCCUCGGCGAGGACGAAGUGGCGCGCGGGGAAGUGGCGGUGAAACCGCUGCGUGAAGACGCGGAACAACAGCAAUUGCCCGAGACCGACCUGGCCGACUGGCUGGCCGAACGUCUCGCAAGAUCACAAGCGUAAGGAGAAACAGGGGUGGCCGA
sRNA1304080	1304080	1304242	+	TSS:1304080_+	PSS:1304242_+	5'CDS	163		>>>	B5T_01208 (GMP synthase); B5T_01209 (Acetyltransferase, GNAT family)	ND	ND	31	5	68	38	>sRNA1304080+ GACGGGGCGUUCAUUGGAUAUUCGAGCUGGCGUCCUAAUACCUGUUAUGCAGUUUAGGAGCUGUCGAUGCCAGUGGAAGUUCGUCAACUUACGGCAAAUGACGUUGGCCUAAUGAUGGCCUUGUCGACAAGCUUCGGGGAGGCGUUCAAUGACAUGCCCACCU
sRNA1304591	1304591	1304707	+	PSS:1304591_+	PSS:1304707_+	3'CDS	117		>>>	B5T_01209 (Acetyltransferase, GNAT family); B5T_01210 (Lactoylglutathione lyase-related lyase)	ND	7	ND	21	21	21	>sRNA1304591+ UUUCAGUCGGGUCCGGUGAUAAAACUGCUUAACAAAGCGCAUCAAUUCGUGCCUGUCGGCGCCGGACGCGAGCUUCGCUGCCGCCGUUGUGCGCGGGCGUUUUAUCUCAAGGAGGAA
sRNA1333376	1333376	1333599	+	PSS:1333376_+	Coverage decrease:1333599_+	5'CDS	224		>>>	B5T_01238 (transcriptional regulator, TetR family protein); B5T_01239 (hypothetical protein)	99	3351	204	821	166	79	>sRNA1333376+ AAGAGGAAAUAGAAAAAAGAGAUAUGACACUGGGGCGUUCAUUGGAUAUUCACGUCGGUGCCCCAAUGCCUGUGAUACUCGAGACGCAGAAUGAAAAUAAUAAUCAAAGAUCUAAAGGAAACAAAGGGCUUAUGACGGCCCUUUGAUUGGCACGUUACUUACAAGUUUUAGUUUCACAGACGAUGGCCAGGGCCUAUUGGAGGAGCGCCCAUUAUCGGGACCGU
sRNA1344154	1343962	1344154	-	TSS:1344154_-	PSS:1343962_-	3'CDS	193		<<<	B5T_01249 (DNA mismatch endonuclease Vsr); B5T_01250 (hypothetical protein)	6	6	37	13	60	107	>sRNA1344154- CUUUAACGGGGCCGCCAUGAGCCGAGAGGCUUCGAGCAAUAAGAAAAGAAUACAGACCACGACCCACAUGUCCGUGGGUUUCAAGACGUCUUUGCAUCUGAAAUUGGAACAAAUCGCCCGGGAUAAGAAAGCAUCUCAGUCGUGGAUAUUAAGGGACGUUGCUAAGAAAUACGUAGCAAAUCAGUGGCCACCU
sRNA1401291	1401196	1401291	-	PSS:1401291_-	PSS:1401196_-	2CDSs	96		<<<	B5T_01309 (Intracellular proteinase I); B5T_01310 (Intracellular protease, PfpI family)	ND	11	1	45	28	17	>sRNA1401291- CUUCAAGCUGCUCGAUCAAUAACCGGGCCAGUGCGGGUGUCCCGGCCCUGACCGCGGGUUCAGGGACACCCGUAGGAUCUCAUCAUGUGCAAGCUG
sRNA1432812	1432812	1433020	+	TSS:1432812_+	PSS:1433020_+	5'CDS	209		<>>	B5T_01346 (drug resistance transporter, EmrB/QacA subfamily protein); B5T_01347 (Putative transcriptional regulator)	28	33	461	58	37	29	>sRNA1432812+ GUCGUCAUCCGCAGAUGGCGAAUCGGAUCGGAAGAAGGAAGUCUCUUGAACACCAAGCAACGGCAGCGGCAGGUGAAGCCCGCUGAAGUACGUCUCGAUGAGCUGGUAACCGCCGCCCAGGCAUUGUUUCUCGACAAAGGCGUGGACGCCACCACGGUGGGGGACAUCGUCGAGCGGGCCGGCGUGGCCAAGGGGACUUUCUAUCAUUA
sRNA1458333	1458007	1458333	-	PSS:1458333_-	PSS:1458007_-	2CDSs	327		<<<	B5T_01371 (Anti-sigma factor FoxR); B5T_01372 (RNA polymerase sigma-70 factor, ECF subfamily (Sigma-24) transcription regulator protein)	9	74	76	1489	34	290	>sRNA1458333- CUUCCUGAUGUCACGCCUCGACGGUCUGCCCUAUCGUAAGAUCGCCGAGCGGCUCGGCAUCAGUCUGUCGUCGGUGGAGAAGUACAUGGCGAAGGCCAUGCUCAAAUGCUACACCGCCGCCUAUGUGGAGCGGCCGGAUUUAUGAGAGACGGAACCCAUCAACAGUCAAACGGUGGCCAGAGUGCGCCAUCACUGACCGAGUCAGUGAUCAAAACCGCGAUCGCCUGGCGCAUUCGUCUGGAAUCCGGCCUGGCGCAAACAUCGGAUAAAGAAGCCUGCCGGCACUGGCGUGAUGCCGACCCCGCCCAUGAACUGGCCUGGCAACGU
sRNA1465827	1465613	1465827	-	TSS:1465827_-	PSS:1465613_-	5'CDS	215		<<<	B5T_01376 (RNA polymerase sigma factor); B5T_01377 (Thioesterase superfamily enzyme)	ND	1	54	9	3	22	>sRNA1465827- ACACUGAACACCUUCAGCGCGUUUUUCAGGGCCCGGGGCAUCGUCCAUGCAUGGCGACAACGACAAACUCAAGGUCUACCUGGAGCAUCGCGCGGCCUUGAUCAACUACGCCACACCGCUCACCGGCAGCCGGGCCACCGCCGAGGAAGUGGUGCAGGAUGCCUGGCUGCGAUUCGCCAGCGCCUCCACUCCCCGGCAACCAGCACAAUACCUCU
sRNA1476921	1476921	1477125	+	TSS:1476921_+	PSS:1477125_+	5'CDS	205		>>>	B5T_01389 (Putative iron transmembrane ABC transporter component); B5T_01390 (RR-NUC domain protein)	27	31	510	295	36	58	>sRNA1476921+ AUGACCAGUACAUAUCGCCCACUUACUGCCGAUCUCGCCGAGCCGCUCUACUACCUGCGCAACUUCCAGACCGUGCUGGAUUGGGUGGGGGAGCGCCACGGCGAUCUGUUGGCGCCGGAGGAAAUGGCAUUCCUGGAUGCCUUUCGUGCUUUGCCGGAGCCCAGCCGUGCCUUGCUGGCUCGGAUGGUGAUGCGCAAGGGCGAGU
sRNA1509101	1508958	1509101	-	PSS:1509101_-	PSS:1508958_-	Antisense	144	3'CDS	><<	B5T_01420 (50S ribosomal protein L19); B5T_01421(putative transglycosylase associated protein YeaQ)	ND	ND	ND	2	88	29	>sRNA1509101- CUUGAUACGGGCGGAUUUACCGGAACGCUCACGCAGGUAGUACAGUUUGGCGCGGCGAACAUCACCGCGGCGGACGACUUCGAUGGAGUCGACCAGCGGGCUGUGCAGCUGGAAUACCCGCUCCACACCCACGCCGUGGGAGAC
sRNA1527959	1527747	1527959	-	TSS:1527959_-	Coverage decrease:1527747_-	Antisense	213	3'CDS	><>	B5T_01437 (HNH endonuclease); B5T_01438 (Alpha-2-macroglobulin family N-terminal region)	7	8	ND	ND	16	4	>sRNA1527959- GUCAACGAGGUCCCAUCUGUUGACAUCGGAGUUGUACUCCGUGAUAGCUCUCCCGAGCCAAACGAUUCACGGCGCCCCAUGGGCGCCGUUUUUUUUGCAUCGGAAACAGCGGAGAGCUCAGAGUCGGUGGUCUCGACAGCGGAAACAAGUCGCUACAACAACCGGCUGUUCUUGCCGAACUGAUUGCGCAGAAACGCCAUCUGGUCACCACGG
sRNA1553847	1553450	1553847	-	TSS:1553847_-	PSS:1553450_-	Antisense	398	5'CDS	<<>	B5T_01452 (Transcriptional regulator, TetR family); B5T_01453 (Oxidoreductase FAD-binding subunit)	7	1	17	5	47	26	>sRNA1553847- GGGUGUAAUGCCGGAACCAGCGGUCAGGAACAGCAACCGGUCCGGAACCCGGGCCGGCAACAGGAACUCACCGGCGGGUUCGCUGAGCGUUACCACAUCGCCGGGGAGGGUACGCUCGAGCAGAUGUUCGGUCACACCGCCGGCCCGAUGACACUUGACGGUGAUGGUCAAGGUCCCCGACUGCGGGGCGCUGGACAGGGAAAAGCAGCGCCAUUGUCGCGCGCCGUUCACGUCGAUGCCGAGCAUCACAUGCUGGCCGGCCUGAAAUCCUGGCCACAGACGGUUCGGACGCAACACCAGAGAAACCGCCCGAUCGGUUUCCCGGUGAACACCGGUGACGCGGGCGCGAAUUUCCCGGGCCGAGGCCACCGGGUUGAUCAGCGCC…
sRNA1572398	1572237	1572398	-	PSS:1572398_-	PSS:1572237_-	5'CDS	162		<<<	B5T_01469 (Thrombospondin type 3 repeat family); B5T_01470 (Diguanylate cyclase (GGDEF) domain protein)	15	85	19	770	3386	1680	>sRNA1572398- ACACGAUAAAAAGGAAGGAGUUAUGGACGCUAAACAUUUUCUUGCCUCCAGCAUCGCACUGGCAUCCGUAUCCGUUGCGAGUGUCGCUACGGCCGCGGAUAUCCCCGAUCGGUAUUUCUACCUCGGUGGUCACGUCAGCCAAAGCUGGAUGGAUAUCGGCGA
sRNA1574849	1574574	1574849	-	TSS:1574849_-	PSS:1574574_-	3'CDS	276		<<<	B5T_01471 (GAF domain protein); B5T_01472 (putative sodium-linked D-alanine/glycine transporter)	3	16	22	16	213	115	>sRNA1574849- AUCAGUGUGGUGGACACCAUGUAUGCACUCAUGGCGAUCCCCACCAUGACCGCUUCUCUGGCGCUGGCACCCAAGGUGAACCAGGCGGCGCGGCGUUAUUUCCGUAAGGACGCCGGGGGAGGCGGCUAACGCCGGUGCGCAUCCCCAAUUCGUGGAAGUUGUGAUGCCGCCCGGCGCAGGAGGCGAUCGUUUUUGCCACUAUCCCGUCCGGUUCCAGGGAAAUACUCCCCGGAAUGGCGAUAUUUGCGGCUCGAACGAUGCCGAACGUAAAACGGG
sRNA1577230	1577230	1577388	+	TSS:1577230_+	Terminator:1577384-1577428	Intergenic	159		<><	B5T_01473 (DJ-1/PfpI family); B5T_01474 (Peptidase C14 caspase catalytic subunit p20)	2	ND	10	10	43	29	>sRNA1577230+ GAUUACUCCUGAAUCCUGUGGUCAUGGCCGGUGCGACGUUGCCAGAUGCCGGCGGUGACCUUGCCAACAGGCGCUGAUUCAGCCGGGCUGAUUGCCCGCGUAAGUCGUAUAUCGUCAUCAGGCUCGGGAGCCUGCUUCGCAGGCAUGCUGUGACGGUAC
sRNA1581602	1581442	1581602	-	PSS:1581602_-	PSS:1581442_-	5'CDS	161		<<<	B5T_01476 (Esterified fatty acid cis/trans isomerase family protein); B5T_01477 (hypothetical protein)	ND	ND	ND	11	9	16	>sRNA1581602- CUCUGUUGGGAGCCGUGGUUUUUUUUGUGCCUCUGAUCAGCAUCGGCGCGGCCGCGCCCUCCUCCGGAUCGGCACAGCCGGUCUCCUUUCAGCAACAGGUCAGACCGGUCCUGGAGCAACGCUGUAUCGCCUGCCACGGCUGUUAUGACGCCCCCUGCCAA
sRNA1586665	1586665	1586839	+	TSS:1586665_+	PSS:1586839_+	5'CDS	175		<>>	B5T_01482 (PepSY-associated TM helix family); B5T_01483 (Two component transcriptional regulator, winged helix family)	8	27	210	101	20	24	>sRNA1586665+ AUGACUGCCCUAUCUCCCUGUCCGGCCCGUCUUUUGGUGAUCGAGGACGACGCCGUACUUUGCACCCAUUUGCAGGACUUUCUCGCCUCCCGGCGGCACCAGGUGACGGUGUGCCGGGACGGUCGGGCCGGCUUGCAACAAGCGCUGGACCAGCCGUUCGACCUGGUGUUGCUGG
sRNA1610551	1610551	1610816	+	TSS:1610551_+	PSS:1610816_+	3'CDS	266		>><	B5T_01503 (PepSY amd peptidase M4 protein); B5T_01504 (hypothetical protein)	6	7	55	57	18	15	>sRNA1610551+ UUCGGCGGUGGCGAUCAACCGUGUCCAUGACAUUCUUGCCGGGCAGGGGUUGCCUUACGGCUAUCGGCUGUCGAUUCCCUCUGACGCGGGGGAACCCUACAGCGCCUAUACCUACCCGGACCGCCCCCAGGGCCAGCGUACCCUGCACGUGGACAGCGGCGGCCACCGGUUGCUGGUGAACGUGGGCUUCGACGAUUACGGCGCCAUCGCCAAGGCGGUGGAACUGGGCGUGGCGCUGCACAUGGGCAACUACUUCGGCCGCGCCA
sRNA1620419	1620419	1620640	+	TSS:1620419_+	Terminator:1620637-1620672_+	3'CDS	222		>><	B5T_01515 (ATPase AAA); B5T_01516 (acetyl-CoA C-acyltransferase FadA/ 3-ketoacyl-CoA thiolase)	84	270	1768	713	53	73	>sRNA1620419+ ACCUUGAGCGGAUGCUCGGACUGGAUUAGGGUGGAAACAUGCUGAAGAAAUCGCCCCCCGUCGUGGAAUCGACCCCGUUUUCUGAUUUCAUCCGAAACGCCUCCUCCGCGGAGCGUAAACGGGUGUAUGGCCGUGUGCUCAAACGGGCAUCCGAACGGCAGAAUCGCCUUGUAGGGGAAGCCAGCAAGGCAGGGUGAUAAGCGUUCAGGUUUGUAGAUAAAG
sRNA1627041	1627041	1627369	+	PSS:1627041_+	PSS:1627369_+	5'CDS	329		>>>	B5T_01519 (hypothetical protein); B5T_01520 (Peptide chain release factor 1)	ND	ND	ND	4	21	36	>sRNA1627041+ UUUCCCCAUUCAUUUGAGACGAUUCGAGUAGACGCCUUAUGGAAGUCAAUCCGCUGCGUACGCACCUUGCCGACCUGUCCGAGCGCGUGGAAGCGCUUAGGGGGUAUCUUUGACUACGCUGUAAAAAGCGAGCGACUGGUCGAAGUAGAAAGGGAACUGGCCACCCCGGACGUGUGGAACGAGCCGGAGCGGGCCCAGGCCCUGGGCAAGGAGCGGGCGCAACUGGAGCUGGUGGUGAAGACCCUCGACGAGGCCGGUCAGGGCAUCACCGACACCGGCGACCUGCUGGAACUGGCGGUGGAAGAGGGCGAUGAAGACACCGUCCCGGA
sRNA1638326	1638326	1638541	+	TSS:1638326_+	PSS:1638541_+	3'CDS	216		>>>	B5T_01530 (RNA polymerase sigma factor); B5T_01531 (Sigma factor algU negative regulatory protein AlgS)	4	5	60	29	399	232	>sRNA1638326+ GGAGGCAGUAAUCCACCGGGCCAUCGAGGCACUGCCCCAGGAACUCAAGACCGCCGUGACCCUGCGUGAAUUCGAGGGCCUCAGCUAUGAGGACAUCGCGGUGGUCAUGGAAUGUCCGGUGGGAACGGUGCGUUCGCGCAUCUUCCGGGCUCGGGAAGCCAUCGACGAGGCGGUGCGGCCCCUGCUAGGGUCGCAACGUGGAGACAAAGGGUGAGG
sRNA1640379	1640379	1640647	+	PSS:1640379_+	PSS:1640647_+	2CDSs	269		>>>	B5T_01533 (AlgM protein); B5T_01534 (Protease Do subfamily)	3	59	19	56	21	21	>sRNA1640379+ UUUGCGGGCGCUUUGCUCGGCGGCGCCUUGCCGUUGCCGUUCGACGGCGCCGCGCUGUUCGGGGUGCUGGGCCUGCUGCUGGGUUUCAUCAUCAAUCGUUGGCGCGAUCGCGGUGAUCGCGGCCGGGCGUAUCAACCAACGGUCCUGCGCCGCCGUCCGGUGCGGGAGGAUGGGGCGGUCAGGAUCGUUUCGCCAUAACCGCUGUCAGCACAAGACACACUAGACUCCAUCGAUGCACAGGGAGCUUUCCAUGGGAAUGAUUCAACACU
sRNA1644478	1644478	1644634	+	TSS:1644478_+	PSS:1644634_+	mCDS	157		>>>	B5T_01536 (Signal peptidase I); B5T_01537 (hypothetical protein)	ND	ND	8	2	38	39	>sRNA1644478+ GUCAACGGUGAAGCGGUGCGGCGCGACCUGAUCAAAAACGGUAGCAACAGUCAGGCGUGGCGCCGUGAGUAUAUCGAGGUGCUCGGCGAACAUUCGCAUCUGAUUCGCCAGGAAGGCCCGGUCAAUCCGUACACCGGAGACAAGGUCAUUCCCCGCA
sRNA1667299	1667299	1667454	+	TSS:1667299_+	PSS:1667454_+	5'UTR	156		>>>	B5T_01555 (Cytochrome c-type biogenesis protein); B5T_01556 (Adenylate kinase 1)	23	30	226	90	8	24	>sRNA1667299+ UUUGAGAGGCCGUUAAAGUACGGCCUGGACUGGCGGCUCCAUUGAAUCGCCAGCGCAAUCAAACGCCGCAAGCGAUUGAUUUUCCACGUUCCUCUUGGCGAAACAGACUGCGAAGAGGGACUUGAAGAAGCCACGGUCUGGCUUUUUCGACACCUU
sRNA1669735	1669588	1669735	-	PSS:1669735_-	Coverage decrease:1669588_-	Antisense	148	3'CDS	><>	B5T_01557 (hypothetical protein); B5T_01558 (Bacterioferritin)	ND	ND	ND	1	24	20	>sRNA1669735- CUUGCGGGUCGCUGCCUUUUUGGUUUUGGCCCGGGUCGUGGUCUUCUUACCAGCGGUGGUUCUUUUCGCGGCGGACUUCUUGGCGGUGCUCUUGCGAGCCGCGCGCUUCGCUUUUUGCUCCGCUUUCUUCUGCUCGGCCUUCUCUUUC
sRNA1685703	1685552	1685703	-	TSS:1685703_-	PSS:1685552_-	5'CDS	152		<<<	B5T_01570 (SugE-like protein, probable drug efflux protein); B5T_01571 (Adenylate cyclase)	13	14	66	44	36	37	>sRNA1685703- ACCCCAAGGACGACCUCGGGGCGCGGCGUUGAGCGCCGCCUGCUCCGGGGACGACCCCGCCACGAAAAGGACCUCGUCAUGGCGUGGUAUCUGCUGUUCCUCGCCGGUCUGCUGGAAACCGGCUGGGCCAUCGGGCUCAAAUACACCGAAGG
sRNA1702441	1702441	1702697	+	PSS:1702441_+	PSS:1702697_+	5'CDS	257		>>>	B5T_01589 (hypothetical protein); B5T_01590 (Phosphoglycerate mutase family protein, putative)	ND	2	ND	12	58	37	>sRNA1702441+ UUACACCCUCGAUUACUGCAUGCCCUCAAUUUAUUGCCGACGGACCGGCCGGUACACUUGUUGACCCGUCACUCGGUUCGGGAACUGGCCAAGAACGGCUUCGCGGAUUACCGGCUGCCGUUGACGCCCGAAGGCAUCGAACUGGCACGGGAUUGGGGCGGGCAGUUGACGCGCCCGGUGUCGGCGUUUUAUUCCAGCCCGGUGGGGCGUUGCGUGGACACCGCCAAGGCCAUGGCCGAGGGUGCGCUUCGCGCUGG
sRNA1705918	1705918	1706196	+	TSS:1705918_+	PSS:1706196_+	Antisense	279	3'CDS	>><	B5T_01593 (NADPH-dependent 7-cyano-7-deazaguanine reductase); B5T_01594 (AbgT putative transporter family)	7	8	56	18	12	12	>sRNA1705918+ GUUUUUGUUUUUCGUCUUUCGCUGUCAACUCUGUUUUAUGUUCCCAGCGGCCACCCCACCGCGAUCCAGACGCCCAGUAGAAUGGACCAGCCCAGCAGCAGGGUCAGGCUGUAGGGCAGCAUCAAGGCGAUCAGGGUGCCGACCCCGGUGUCCGCCUGGUAGCGGCGGGCGAAGCCCAGCACCAGGGCGAAGUAGGGCAUCAGCGGGGUGAUGAUGUUGGUGCUGGAGUCGCCCACGCGGUAGGCGGCCUGGGUGGCUUCCGGAUCAAUGCCGAGCAGC
sRNA1707648	1707431	1707648	-	TSS:1707648_-	PSS:1707431_-	2CDSs	218		<<<	B5T_01594 (AbgT putative transporter family); B5T_01595 (Adenylate and Guanylate cyclase catalytic domain protein)	236	155	862	281	21	13	>sRNA1707648- AUUGGCUCGUUCGGCCACGGACUUGAAAGACAACAAACCGGUGUCCCUGGACUUCGAAGCGGAAGGCUUCGUGCUGCAUCUGGAUUCCGACCGUCUGCAUCAUCGGGAACGCCCCCGGGUACUGGAAUUCAUGGGGCGGGCGGCACGUCGGGUACAGGAGCAGCUUCGUCUCUGAGCGCUUCGGCGAACAGGGGCACCACCGGGAGCGACUAUGGCGA
sRNA1720835	1720835	1721199	+	PSS:1720835_+	PSS:1721199_+	5'CDS	365		<>>	B5T_01608 (hypothetical protein); B5T_01609 (ABC transporter, periplasmic branched chain amino acid binding protein)	23	190	19	37	251	30	>sRNA1720835+ GGAAAUAGAAGAAAGAUGAAGGAAAAACAGCAACUUAGUGUUCUUAAAUUGGAGGCACGAUGGGGCUGGACAGGUAAAAAAACUUAGGAACAUACUUAACGGCAUGCCCGCGUCCGCUGCCCUUGGUGGUAACGUGGAAAUGACAUUGAAUGCCUCUUUGGCAUCAUUAAAGGAAUAUCCCUGGCCUGUGAAACGGAAGGAUGUUCCACGAAAGUGGAUCGUCGCGUGCCCGCGGCGAUGAAAUAAAACGGCAAAACAACAACAAAGUGGAGAGCUUAAAUGUUGAAGCCCGUUCGUACCCUCGUCACCGCCUCCUUGCUGCUGGCAGGUAGUGCCGUCAGCGCCGCGGAGACGGUGAAACUCGC
sRNA1726326	1726208	1726326	-	PSS:1726326_-	Terminato1726199-1726234	3'UTR	119		><<	B5T_01613 (Abc-type transporter, atpase component); B5T_01614 (3-ketoacyl-CoA thiolase B, peroxisomal)	ND	ND	ND	4	110	95	>sRNA1726326- UUUUACCGCACCAGCCUGGACGGCCUCCCAACCGGCCGUCCGCGUUGGCCGUGCCCCUACCCUCUCCUGGGUACCCUUCCCCGGGCACGACCACAUCAUGAGGGCCGCUGGUGCGGUUU
sRNA1766916	1766447	1766916	-	TSS:1766916_-	PSS:1766447_-	Antisense	470	5'CDS	<<>	B5T_01649 (Auxiliary transport protein, MFP family, putative); B5T_01650 (MAATS-type transcriptional repressor)	ND	1	12	12	19	19	>sRNA1766916- UCAGACUUUCAGGCAGUUGCCCGCGCUCGAUGGCGCGGCCAAGGAUGAUUCGCAUGGAUUUGGAGGCUUCCAGAAAGGAUUCCUUCUGGCGGGCCAUCAGAGGAUCGGUUUCCACAGUAAAUUCACAUUUUUGGAAUAUGAUCUCCAAUACCCGCCGACGGCUCGGAUCACGGACGGUUUCACAGAGCACGUAGAUCAGGAAUUCCCGCAACCGCCCCAGCGGAUCCUUCUCUUCAGGGUGCUCCGCCCGCUGCGCCAAAGCCUCCAGCGGCAAACGCUUUCGCUCCAACAUGGCGGCAAAAACAUCAUGUUUGUUUUUGAAAUGCCAAUAAAUGGCACCACGAGUGAACCCCGCCGCGCCGGCGAUGUCAUUCAAGGAGGUCCU…
sRNA1769065	1769065	1769449	+	TSS:1769065_+	PSS:1769449_+	3'CDS/5'UTR	385		>>>	B5T_01652 (Phosphotransferase enzyme family protein); B5T_01653 (5'-nucleotidase surE 1)	4	2	86	14	6	11	>sRNA1769065+ UGCCGUAUCAUCUCCCCCACGGUAUUCAGGGGGUGCGCGGCCUGGACGGUCUGGAUCUGAGCGGACGCGGCAUUCCCGAUGAGCAUGCAUUGCUGGAGCGUUACUGUCGCGGUUGUGGCCGCGAUGGCAUCAGCGACUGGCCGGUAUUUCUGGCCUUCGCGCUGUUCCGCACCGCGGCGAUCCUGCAGGGGGUCUACGCCCGGGCCCUGCAGGGCAACGCCAGCAACCGUGAUGCGUUGGAAGUCGGCAAACGGGCCGGACUGAUGGCCGAGCGCGGCUGGCAAAUCGCCCGUACUCACCAAUAAACAGCUAAUGACAGCCCCUCGGGCGUCAUCAUCGCUUCAUUCCGACCGUGCAGCAUAGGCGGCGCGGUCGGUAGACAAGA
sRNA1770369	1770369	1770506	+	TSS:1770369_+	PSS:1770506_+	5'UTR	138		>>>	B5T_01653 (5'-nucleotidase surE 1); B5T_01654 (AMP-dependent synthetase and ligase)	1	2	11	9	9	17	>sRNA1770369+ UAUUCCAUUUGGCGGGCCGCGGAGUUCGAAAGGGUCUCGGUCGCCGAAGGUUAACGACGUUUUCCGAAGCAUUUCCGCCCAGGCGGAAGUGGCGGUUUCGUCGUAUCACCUGUUGCCUAUGCAGCACCAUAUGCAGCA
sRNA1783236	1783236	1783345	+	TSS:1783236_+	PSS:1783345_+	5'UTR	110		>>>	B5T_01663 (Oxidoreductase, zinc-binding dehydrogenase family); B5T_01664 (Drug resistance MFS transporter, drug:H+ antiporter-1)	2	6	10	8	20	12	>sRNA1783236+ GAAAGCGGGCUCGGAAACGUCUCACUGCUCGACAAGGUGGGGCGCCCACAAGCCUUUUCUGGAGCGCGCCUUUUCGCGUGUCAGCGUGUUGCGUGUCAGCGUGCUAGCGG
sRNA1807271	1807057	1807271	-	TSS:1807271_-	Coverage decrease:1807057_-	3'CDS	215		<<<	B5T_01682 (hypothetical protein); B5T_01683 (Acyl-CoA dehydrogenase)	1	ND	35	10	17	21	>sRNA1807271- GCGGAAAUGGUGGGCCGGGUGGCCGAUCGCGCGGUGCAGAUUCACGGCGGUUCCGGCUACAUGUCCGAAUACGCGGUGGAGCGUUUCUAUCGCGAUGUGCGUCUGUUCAGGAUCUACGAAGGCACCACCCAGAUCCAGCAGAUCGUGAUCGCUCGCAACAUGGUGCGCGAGGCACAGUAAACGCCGCUUUGCUGGCGAUCACGACUGGCAUUGGG
sRNA1808083	1808083	1808334	+	TSS:1808083_+	PSS:1808334_+	5'UTR/Antisense	252	5'CDS	<>>	B5T_01683 (Acyl-CoA dehydrogenase); B5T_01684 (Putative acetyl-CoA acyltransferase)	ND	5	35	5	32	36	>sRNA1808083+ AUGGACAGGCCGAACAGGCCCAUCUCUUUCAUUUCCUGGACAAUGUCUUCGGGAAUGGCAUCGUUCUCAGCCACGGAUUGCUCGGCGGGCACGAGACGGUCACGGACAAAACGUCGAACAGUGUCGACGAGCUGGUUGAGCAGUUCGGGGUCACGAAUCAUGAUUCUGUCGUUUCGAUCAGCAAGAGAGUAUGGGCGGACCGGGCGGUCACCCGACUUGCAAGGCACUCUGUCACGGCCUAUCCUUUCCGUC
sRNA1810084	1810084	1810301	+	TSS:1810084_+	PSS:1810301_+	3'CDS	218		>>>	B5T_01685 (Organic hydroperoxide resistance transcriptional regulator); B5T_01686 (OsmC-like protein)	55	25	593	77	59	24	>sRNA1810084+ ACCGUGUCGGAGAUCGGCGAGCGGCUGUUCCUGGAUUCCGCCACGCUGACGCCGCUGCUCAAGCGACUCGAAGGCAUGGGCCUGCUGUCCCGCCGCCGGGCCGUCGAUGACGAGCGCCGGGUAAGGGUGCAGCUUACCGACCCGGGACGUGAGCUGCGCAUCCGGGCUGAAGCAAUUCCCGAAGCGGUGGCCUGCGCCAGCCAGUGCCAGCCGGAAGA
sRNA1822688	1822688	1822856	+	TSS:1822688_+	PSS:1822856_+	5'CDS	169		>>>	B5T_01698 (Capsular exopolysaccharide family protein); B5T_01699 (TrkA-like protein)	12	17	204	70	7	22	>sRNA1822688+ UUUUACGGUAAUCCGCUACCUGACCACGGGCGCUCUCUGACCUAUGACUCCGGAAAUCCUGUUCACACUGCUGAUUGUUCUGGGCGUGCUGGUCGCCCUGGCCAGUAACCGGGUACCGGCGGAAGUGACCAUGAUGGGGGCCAUGGUGAUCGUCCUGGUCAUCGGCAUC
sRNA1825706	1825706	1825916	+	TSS:1825706_+	Coverage decrease:1825916_+	5'UTR	211		<>>	B5T_01700 (Sulfate adenylyltransferase, large subunit); B5T_01701 (transcriptional activator RfaH)	3	7	19	6	45	71	>sRNA1825706+ GCGGCUGGCGCGAUUGGAAUGGUCGUGGCCAGGCCGAGUAGUUGGUAAACAGCAAGGACGUAAGGACGCGAUCGGCAUGAGGAGGCAAGCAACUUGGGACGCCCCGCGACAGCCACAGUUCGGCACCCCAUGCCGGCCCGCUUGUAGAGGCUCCCGGUAACCUAUGUUGCACCCCAAUUCAUCCGUGACAAACCCCGCCGCCGGCCAGGAU
sRNA1832916	1832916	1833171	+	PSS:1832916_+	PSS:1833171_+	5'CDS	256		>>>	B5T_01708 (Oxidoreductase family-like protein); B5T_01709 (Bacterial transferase hexapeptide-like protein)	ND	4	ND	17	27	50	>sRNA1832916+ AUUCUAGUGCGAUUGUCGAUGAAGGUGCUCAAAUUGGUGAAGGCUCCCGUGUUUGGCAUUUUGUUCACGUUUGUGGAGGGGCCAAGGUUGGCCGCAAUGUGUCGAUGGGACAGAACGUCUUUAUUGGCAACAAAGUGACCAUUGGUGACAACUGCAAGAUCCAGAACAACGUUUCCGUGUACGACAACGUUCACCUUGAAGAAGGCGUUUUCUGCGGCCCAAGCAUGGUCUUCACCAAUGUAUACAAUCCCCGUUC
sRNA1838221	1838221	1838318	+	TSS:1838221_+	PSS:1838318_+	5'UTR	98		>>>	B5T_01713 (O-antigen polymerase superfamily protein); B5T_01714 (Glycosyltransferase, group 1 family)	3	ND	89	29	13	20	>sRNA1838221+ ACCCAAAGGGAAAAAUGGAUGAGCUCCCGCCUGCGCACUCAAGAGAACUGAAUGAUUCUGAUAUGAAUGAGGAUCGCUCAAAUGAAGGGCUUCAGCUU
sRNA1843905	1843905	1844121	+	PSS:1843905_+	PSS:1844121_+	5'UTR	217		>>>	B5T_01719 (Sugar O-acyltransferase, sialic acid O-acetyltransferase NeuD family); B5T_01720 (Plasmid stabilization system)	12	63	25	160	63	94	>sRNA1843905+ AUACCUACUUAAUCUAAAGGAAAAAAUCGUGGAAAUUCAAUCUCUUACCAUAUCAGAACGAAUCCUCCUGGCAGAAGCGUUGUGGGACAGCGUUGUCGCGGAGAAUGCGGAUAUCCCUCUCUCGGAGUCUCAGAGAGACGAACUUGAUCAUCGGCUCUCUGCGUUCGAAAUAGAUCAGGAUGAAGGUGACUCAUGGUCUGAGGUCAAAGCCAGGGU
sRNA1850992	1850792	1850992	-	TSS:1850992_-	Coverage decrease:1850792_-	Antisense	201	3'CDS	><>	B5T_01726 (IS66 family transposase); B5T_01727 (ComF family protein)	68	63	1858	330	21	18	>sRNA1850992- GGUGCCGGACCUGUAGACAUCAUCAAGCAAUAACACACUCUUGUCCCUAAGGCUAACGGUGCCGCCAAGGUAGAGGUUAUCCCGAAGAAGAGUCUCUCGGUCAUUUGCAUUGGAGAGGUUCUUCAGUUCCGGCCCUCCUCCACGUUUGCACAGAGCGGUCUCCAGCACUUCAACAUUACGCCGCUCGCCAAGCGCACGGGC
sRNA1862802	1862802	1863013	+	TSS:1862802_+	PSS:1863013_+	5'CDS	212		>>>	B5T_01740 (UDP-glucose 4-epimerase protein); B5T_01741 (Sugar O-acyltransferase, sialic acid O-acetyltransferase NeuD family)	2	10	22	15	80	99	>sRNA1862802+ ACGCUUUGACCAGACCAAGGAGGUUGUCAUGACGCGUUCAUUGGGGAUUCUGGGAGCCGGGGGGCACGGCAAAGUCAUCGCCGAUACCGCCAUUGCGUCCGGGUGGCGCAAGAUCGCUUUUUACGAUGACGCCUGGCCCAAGAAGCAGACCAACGGGCGCUGGCAGGUUUCCGGGCGCAGCGGCGAACUGCUGGAGGAAAUCGGCGCCAUGG
sRNA1864383	1864278	1864383	-	TSS:1864383_-	Coverage decrease:1864278_-	Antisense	106	3'UTR	><>	B5T_01742 (hypothetical protein); B5T_01743 (Polysaccharide biosynthesis protein)	7	23	178	78	64	22	>sRNA1864383- AUCGCGCAAUGGAUGAGCAACAACAUGGAUGUGGCCGGAGCGUGAUGAUCAAAGCUUUCUUUACGACAUUAUCUCCUUUUGAUUUCGCAUUCCGCGCCUCUUUUAG
sRNA1864694	1864420	1864694	-	TSS:1864694_-	PSS:1864420_-	Antisense	275	5'UTR	><>	B5T_01742 (hypothetical protein); B5T_01743 (Polysaccharide biosynthesis protein)	7	3	57	12	28	15	>sRNA1864694- GUUAGGUAAACGGAGUGUAAAUGUGAAUGCAUGACACUCGGUGUGACACACCCACGACGCCCUGCUGUUUUUGCAAUAAUUUAACGUUUUUACAGCAGCCGGCUGAGCAGGAAAAUCCCCCAUUCAGGGGAUUGACAACGCCUGGCCAAUUCCUUCUGACGAAGGGGCGAUAUAAUAGCAGGUUUAAUACCCAGGGAAGUACUCGAAAGCGACAUUUUUGUAACAGGGGAAAGAGCACCAUCCUCUCAUGGAGCAACACUCCGCAACAUUUGGUA
sRNA1864760	1864760	1864971	+	TSS:1864760_+	PSS:1864971_+	5'CDS	212		>>>	B5T_01742 (hypothetical protein); B5T_01743(Polysaccharide biosynthesis protein)	2	9	52	29	125	71	>sRNA1864760+ CUUUCGUUGACAUUGAGACGACUAAGGACAGGUCCUAUGCAUACCGCUUCUUCACCGCUGCACAGUGCUGUGGCUCGGGUGCUCAAAUGCUCCCGUUGGCAGAAAAGAGCCAUUAUGCUGAUGGCGGACGCGGUGGCACUGCCGGUGAUGUUGUGGACCGCCUACGCCCUGCGCUUCGGCAAUCUGUUCCCGCCGAUCGAGGACCCCUGGUU
sRNA1888997	1888658	1888997	-	TSS:1888997_-	PSS:1888658_-	mCDS	340		<<<	B5T_01758 (Capsule polysaccharide modification protein LipA); B5T_01759 (Putative glycosyltransferase)	62	33	316	87	14	10	>sRNA1888997- AGAGCGGAUCAGAUGAUGGUAGUUGAAGUUGCCAGCCGCAAUCUCGAUCUGCUUGUCGGACUGCAUAUGAACCGCACCUUCUUGCGCUACGUACGCUGUGCGCAGAAGGUUGGGUUGCCGAUUGUGCUUUCGGAGCAUAUUGAUCCAAGAUUUCCUGACUGGAUAGGAACUUUUCCAGCGGACGAGAGAGUGAUGGCGUUCUCCGGUGCCACGUUGGUACAUACCCUCGUCAAUGCCUUUGUGCCCACGCUGCCUGAUUUUCUUCAGUCCCGGAUGCGCGUCGUGCCGAAUACCAUACGAGAACCUGAGGUUCUGGCGAAACCCGGUAAAGAAAAAGAGG
sRNA1895073	1895073	1895179	+	TSS:1895073_+	PSS:1895179_+	3'CDS	107		>><	B5T_01762 (excinuclease ABC subunit B); B5T_01763 (CysZ family protein, putative)	ND	2	8	3	14	9	>sRNA1895073+ ACGCCUAUGCCACCGGCGCCGGUCAGCCGGAGCGCAAGCGUACCCGCAAGGUGGCGGACGACCGCGAGGAGUACAUGGCCCGCUCACCGGCGGAGGUGGCCAAGGAA
sRNA1896408	1896408	1896598	+	TSS:1896408_+	PSS:1896598_+	5'CDS	191		<>>	B5T_01763 (sulfate transporter CysZ); B5T_RS23030 (hypothetical protein)	39	51	1432	548	6	35	>sRNA1896408+ AUCGGAUUGAGAUCUGUUUCUCGAUUAUCAGAACCAUGGAUCUAAAUUGGGGAAAAAGACAUGUUCAAGAAAUGGGGUUUAGGGCUUGUUUUUGCGGGUGUUGCUUCUUUCGGUGGGGCACCCAUGGUGGCUAUGGCGACUCCAGGAGGAACCGGGGCGUUUAUGCCGAAGGAUAUAGAAAUUGCACCUGA
sRNA1907260	1906989	1907260	-	PSS:1907260_-	PSS:1906989_-	3'CDS	272		><<	B5T_01766 (Transposase of ISGbem_B); B5T_01767 (Putative transposase, IS4 family)	1	13	26	33	20	19	>sRNA1907260- AUAAUCUGGUCCGGCUUCUGAUGGUGCCGUCCGCCGUGUUGGCGAAGGUAUUGCCUCGUACGCUGAGCUUCAAACAUGCUCUGCAAUGCUGGCAGGCUUGGUACCAACAACUGCUCGCUUGCCAUACCAGUGACGAUUUAACGGAACUCUUUCGUCUGAUUGGCCAGCAGCGGGUGGGGAACCGCCCAGGACGUAUUGAACCCAGAGCGGUCAAGCGACGACCGAAACCGCUCCCGCUGUUAACGCGUCCCCGGCAUGAGGCGCAGGCGUGG
sRNA1908339	1908339	1908674	+	TSS:1908339_+	PSS:1908674_+	5'CDS/Antisense	336	5'UTR	<>>	B5T_01767 (IS4 family transposase); B5T_01768 (hypothetical protein)	7	12	121	52	9	14	>sRNA1908339+ AGCUGAUCCUUGGCGGGGUGCGAUUCUUUGGCGAGAUAAACACGCCGCCAUUGGAUCAGCUUUUUUGUUUCUGGAUCAAGGCCUUAUCGACUAAGUAAGUGCCAUUCAGACCUGACCCCGGGGCGGGCAACUCUGCCACUACCACUUUUCAGGAUAGAAGAUGCUUAUGGAAUGGAUCGCCUUGAUUUUAGCAAUGGUCUUGAUUUUAGCUCUAGUCUUUUUCACCAACUGGAUAAUCAUGCUGUUCCGCAAAAAGGCCAAGAAAAUUUACCAUGAAGCCCAGAUCAGAGCGGGCGGAGAAUUUGACAUUGAUGUAGUUGGGGAGUCUCACUACCA
sRNA1908516	1908382	1908516	-	TSS:1908516_-	PSS:1908382_-	5'UTR/Antisense	135	5'UTR	<<>	B5T_01767 (Putative transposase, IS4 family); B5T_01768 (hypothetical protein)	ND	1	11	2	20	7	>sRNA1908516- GAUCCAUUCCAUAAGCAUCUUCUAUCCUGAAAAGUGGUAGUGGCAGAGUUGCCCGCCCCGGGGUCAGGUCUGAAUGGCACUUACUUAGUCGAUAAGGCCUUGAUCCAGAAACAAAAAAGCUGAUCCAAUGGCGGC
sRNA1908677	1908677	1908850	+	TSS:1908677_+	PSS:1908850_+	mCDS	174		<>>	B5T_01767 (Putative transposase, IS4 family); B5T_01768 (hypothetical protein)	24	84	279	240	14	22	>sRNA1908677+ ACAAUCUGGAAAUAGUGGCCUCUGAGAGCGGUCGUGGACGGGAUGAUGACCUGCAAGCCUGGGUCGUGCCCGAGCCUGACAAUCCACAUGACAAAAAUGCCUGCGCGAUCUACAUACAUGAUCUCAAGGUAGGGUACCUACGACGCCAGAACGCAAAGGAAUUCAAGGAACUGA
sRNA1911910	1911756	1911910	-	TSS:1911910_-	PSS:1911756_-	5'CDS	155		<<>	B5T_01772 (putative transcriptional regulator); B5T_01773 (ASM30000v1 segregation protein SMC)	2	4	32	22	10	6	>sRNA1911910- AUACCGUACUGGACACUCAGGCGUUUCGCCUCUGGCUGUCCAGAGUGAGGGACCCCGUUGGCAAGGCCGCGUUGCUCCGCCGGCUGGACCGCUUGCGCAACGGGCAGAUCGGCGAUCACAACACCAUAGCGAGGUGACCACCAUGAACCGCCCUG
sRNA1924393	1924393	1924779	+	TSS:1924393_+	PSS:1924779_+	5'CDS	387		<>>	B5T_01780 (hypothetical protein); B5T_01781 (ATPase, histidine kinase-, DNA gyrase B-, and HSP90-like domain protein)	3	4	16	4	65	46	>sRNA1924393+ GCUCGGGAAGAGCGGAGCACCGGUUGGCCCUGGAUGGGAGAAGCGGUUGGCCAGUAAAAGAACAGCCUUUCCCGCUAUUGCGUUGAUGGCGGCGUUGAUCACGGUGCCAUUCGUGUUGUUGGCGCUGUUGAUUCUGCAACACCGCCUGGCGGUACACGAUAACUACCAACGCAUGCUCGGUGAUCUUCGCGCUUUCGAGGCCGGUCUGGCGGUGGCGCCGGUAUUGGAGGAAGUCCGGGAUCUGGCGGUGGGCAUGGUCCAUCUGGAAUCCGCCGAGUUGAACAUUCGCUACCGCGGCGCCCGCGAGCGGACCGAUCAGCGGAUCACCGCGUUCUUGGAUGCGCUGGUGGCGCUGCCGUCGCCGGGGCUGUUGGAUCAGGGCGGC…
sRNA1952495	1952495	1952868	+	TSS:1952495_+	PSS:1952868+	5'UTR	374		>>>	B5T_t011 (tRNA); B5T_01805 (hypothetical protein3)	2	57	21	18	250	120	>sRNA1952495+ AAGUGCCGCUUGCCCCUAUAAGCACCGCUUGACCUCUGUCAUGAAAGGGUCACCAAGAGGGCGCUAAAGUUGAUCCGACAACCUUUGAUUGGACAACUUUUGAUUCGGCGAUAGUGGAUGAAACGUAAAGGAGAAUAACCAUGGAUCAUUAUUUCGAAGAACGACUGCAGGAAAAACUGUGGCUGGAAACCCUGGAAGAGCUGGUUGAAGGCGACUGGGAAAACGACGACGACGGUGUGGAGCUCUGAUCCCCCGUCGUCACCCCUCCGGCCCGAUGGGCCAACCCCUCCCGAUUCUGUGAAGCACUCAGCGUUCUGAUUACCUUUCCCGAGCAACCCCUUUCUUUUACCUAAAAGCCGGUUCACACUUUUGUC
sRNA1955389	1955389	1955569	+	TSS:1955389_+	PSS:1955569_+	2CDSs	181		>>>	B5T_01806 (Cyclic nucleotide-binding domain protein); B5T_01807 (putative inorganic polyphosphate/ATP-NAD kinase)	14	10	135	27	12	15	>sRNA1955389+ CCGGUCGGCGUAGCGCCACGGCGGCAUUUUUGUUAAAAAACGCAGGCUUGGACGUGUUCGUGCUGGAAGGCGGCCUCAACGGCAACGCCGAUCAUCUGCACGAGUAUCUCGAAUAGCCCGUCCCGGGGAUCCGGGGCUGGGGCCCAACCCGGGACUAAUGUGGCGCAAGACAAAUUUCGUA
sRNA1961950	1961775	1961950	-	PSS:1961950_-	PSS:1961775_-	Antisense	176	3'CDS	><<	B5T_01811 (quinone-dependent dihydroorotate dehydrogenase/dihydroorotate oxidase); B5T_01812 (ribosome modulation factor)	10	832	19	81	461	65	>sRNA1961950- ACCGGAUAUGAUGAACCGAUAAAACAACCCGUUCUCCACAGCGCCGGCACCCUUGGUGCCGACCCCAUAGGGCCCCACCCGGGCCCUUUUCUUUAGAACCUGUUCACGAUCUUUACGCCUCAGCCCUUCGGCCAGGCCCGGGCGAUCUCGCCGAUCAGUUCCGGGCCCCGAUAUAU
sRNA1962372	1962206	1962372	-	TSS:1962372_-	PSS:1962206	5'UTR	167		<<>	B5T_01812 (Ribosome modulation factor); B5T_01813 (Ribosomal RNA large subunit methyltransferase L)	93	47	89	11	2308	353	>sRNA1962372- ACGGCUUGCGCGAUAACAGGCGCGGGUCAAGGCACUACCAAUACCUGAUCACUCGUGUUCGCCACCGGCAUCACGGGCCUUUGAGCCAGGGACAAUAAAUGGCUCGCCCAACCCGCCGGAGAAGGCGGCGCAUUGUGACACAGAGAGGAUCAGCAGGAUAUUCCCAG
sRNA1966471	1966322	1966471	-	TSS:1966471_-	Coverage decrease:1966322_-	5'UTR	150		<<<	B5T_01816 (hypothetical protein); B5T_01817 (LexA repressor)	4	12	46	42	101	139	>sRNA1966471- AGGGAAUGAAAGGCCAUGACCUUCCGUAGACGCCAUGGAGGCACCAUGGGAAGCACCAUGAGACGGAGCCUCCAUGAACAGGACGGUCAGGACCAAGGAUAAGCACAGUGAUAACGGCGACAUCAGUCGACGUGCCAGGGAGGGUCGGGC
sRNA1974154	1974263	1974429	+	PSS:1974263_+	PSS:1974429_+	5'CDS	167		>>>	B5T_01823 (putative transcriptional regulator); B5T_01824 (ErfK/YbiS/YcfS/YnhG family protein)	ND	9	ND	49	13	21	>sRNA1974154+ UUUCCCUUGCCGAUCAGACCCUGACCCUCGAUGGCGCCGGCCAGCGUCGUUAUCCGGUUUCCACCGCGGCGGUCGGCGCCGAUGAGCGCAGCGGCAGUAACGGCACGCCCCGUGGGGAACAUCUGGUCCGUGCCCGUAUCGGCGAGGGGCUUCCCGUGGGCGCGGUG
sRNA1993476	1993285	1993476	-	TSS:1993476_-	PSS:1993285_-	Antisense	192	5'CDS	<<>	B5T_01837 (transcription-repair coupling factor); B5T_01838 (Acyl-CoA thioesterase II)	ND	ND	9	ND	24	13	>sRNA1993476- GGCCGCCCUCUUCCUCCACCUGGAACGACGCGGACAGGCUGAAGAUCGGCCGGCCGUGCUGGAUCGCGUUGACCCGGCGGGUGGUGAAGCUCUUGCCGUCACGGAUCCGGUCCACGUCAUAGAUCACCGGCACGCGGAUAUCCCCGGGCCGCAGGAAAUAGGCAUGCAGGGAGUGGGCGGGCCGGUCCUCCG
sRNA1994459	1994459	1994621	+	PSS:1994459_+	PSS:1994621_+	5'CDS	163		>>>	B5T_01838 (Acyl-CoA thioesterase II); B5T_01839 (Glyceraldehyde-3-phosphate dehydrogenase, type I, putative)	ND	14	6	27	56	93	>sRNA1994459+ ACAAACUGGAAGACCACUUCGGACGAUGGAAAAACCGUGAGGAAAUCGCCGAGGCGAUGAUUCCGAUGAUCGGUCGGCUGUACCGGGAAAAGAACGUGGCCACCACGGUCUAUAGCCGUUCCCUGGUCAACAAAUCCGUUAUCCAGAUCCUCAAGACCCACCG
sRNA2007069	2007069	2007230	+	TSS:2007069_+	PSS:2007230_+	5'CDS	162		<>>	B5T_01850 (Glycerophosphoryl diester phosphodiesterase, putative); B5T_01851 (hypothetical protein)	2	12	81	86	35	33	>sRNA2007069+ UAGGAUCACCGCGAAUAGCGUGAAUCGGGAAGCCUCCAUAUGUGGCAUGUGGCCAAACUGUACGGGCGGUUGUUCCUGAAAUCCUGGAACCCGGAUUAUCAGGGCAGGGUGGGUGGUUGGUCGCCGCGACGGCUGCUGGCCAUGGCGCUGUUCUGGCCCGC
sRNA2014012	2013745	2014012	-	TSS:2014012_-	PSS:2013745_-	5'UTR	268		<<<	B5T_RS23370(hypothetical protein); B5T_01855 (transcriptional regulator, LysR family)	26	114	197	172	1523	468	>sRNA2014012- UAGAGAUCGGAGGUGAGGCCCGAGGGACCGGGCGAUACAGGUUGCAGCAAGACACGACUGAACAAGGCGCACGGGCGAUACGGGAGCGGAUGAGCUCCCACGCAGGUCCCGGAGUUUUUACCGACUCCCGAGCCGGCACUACCCCCGCCGGAGCAGUCUCGAAGGAACCCGGCCGGAUCCACUGGAAAUGGCCAGACGGUUCCAUUCGAUGCCCCCAUGCGCAGCCAUUCUGGCCCUCCAAACAAGGAGGCCUCACAGGGAGGUUCAU
sRNA2019598	2019598	2019792	+	TSS:2019598_+	PSS:2019792_+	Antisense	195	3'CDS	>><	B5T_01860 (Zn-dependent hydrolase or glyoxylase,metallo-beta-lactamase superfamily protein); B5T_01861 (Nitrilase/cyanide hydratase and apolipoprotein N-acyltransferase)	ND	ND	3	3	9	13	>sRNA2019598+ AUUCAGUCCCGGUAGCGUUUGCUGAGAUCGCCGUAGGCGUCCACGCGGCGGUCGCGCAGGUAGGGCCAGAUGCGCCGCACCGCCUCGCUGCGGCGGGUAUCCACGUCGACCACCAGCACGGUCUCCUCGUCGCUGCCGGCCCGGGCCAGAAACUCACCUUGCGGGCCGCAGACGAAGCUGUUGCCCCAGAACUGA
sRNA2024253	2023942	2024253	-	PSS:2024253_-	PSS:2023942_-	Antisense	312	3'CDS	><<	B5T_01865 (ABC-type dipeptide/oligopeptide/nickel transport system ATPase component); B5T_01866 (Choline/carnitine/betaine transporter family protein)	1	13	11	51	13	19	>sRNA2024253- AUCAGAGUGUAGACGCCUAAUCCAGCGGCCUGAGCAGACCGUCGUGCAGUUCAUGGCGGGUGUGACAACGGCGGGCGAACUCCGGCGCGUGGGUCACCAGCAGGAAGGCCGUGCCCAGGGUCUGGUUGAGUUCCAGCAUCAAAUCCUGGACCUGGGCGGCGGUGCGCUCGUCCAGGUUGCCGGUGGGCUCAUCCGCCAUCACCAGCGCCGGAUCGGUCACCAGCGCGCGGGCAAUUGCCACCCGCUGCCGCUCACCGCCGCUGAGCAUGGAAGGCUUGUGUUCAAGGCGCUUACCCAGCCCCACCCGGGACA
sRNA2026588	2026443	2026588	-	TSS:2026588_-	PSS:2026443_-	5'CDS	146		<<<	B5T_01866 (Choline/carnitine/betaine transporter family protein); B5T_01867 (hypothetical protein)	13	6	717	347	57	51	>sRNA2026588- CUGGGUACGAAUCAUUUUUCUGACAAGCCGUUGAAAAGCCGUGGCUGUUAUUUCUUCAGGAUAAGGAAUCUUGCAUGGAACCUAAUUCCCUCGAGGAACCUUCCGCAAAGGUCAAAAUAAACCCCCCGGUUUUUUUUACAUCCGUG
sRNA2026834	2026658	2026834	-	TSS:2026834_-	PSS:2026658_-	Intergenic	177		<<<	B5T_01866 (Choline/carnitine/betaine transporter family protein); B5T_01867 (hypothetical protein)	45	129	779	663	9	21	>sRNA2026834- AUAGUGGACAGUUGACAACGGAAAAAUGAAAAACAAAAACAGGUGAUCUUUAGCCGCUGUGGGAAGCUUGCUUGCAAGUGAAUGGGGUUCAUUCGGUGUUUAGUAAUAUUCGCUUGCAGGCAAGCUCUCACAGAAAGCGAAUCGACCGCAUUUUUUGAUUUUCGCUGUCAACUGUCC
sRNA2039018	2038750	2039018	-	TSS:2039018_-	PSS:2038750_-	5'CDS	269		<<<	B5T_01879 (hypothetical protein); B5T_01880 (Acetyltransferase, GNAT family)	5	5	50	22	127	36	>sRNA2039018- AACCGGUUUGAAGAAUGUCCAGGGACCAUGACAUGUCUUCUGCAGUACCCGCUCCACCCAGCCCUUUUGUUCACGGCCAUCUGACGCUGGAAAGACAGGAACGCCGCGCCCGCAAUCUGCUGCGCGGCGCCCGCCGCCAUCACACCCCGGCGGUGUUACGACUGGCCGCGCGCCGCCGUUCGCAACACCAGCCGUUCACGCUGGCCGAUGCCCGGCGCGCCAUUGCCCGGGAACAGGGUUUCCCGGAUUGGGCCUCACAGAGCCACCAC
sRNA2053101	2052948	2053101	-	TSS:2053101_-	Terminator:2052910-2052948_-	Intergenic	154		><<	B5T_01892 (Short-chain dehydrogenase/reductase SDR); B5T_01893 (Cell division topological specificity factor)	2	4	109	21	29	32	>sRNA2053101- UCGGCGAGCCCCCUUCAGAUUCCCUUCUGUGACCCCUUGAAGGCCUGAUCGAUCUCCAGGUUCCACGGAUGGAACCGGGCUCCCGUCAAAGCAGUUGACAGUUGAUAGUGGACAGUUGACAGCUCGCGGAACACGAUAGAUUAAUCUGAAAAAC
sRNA2064319	2064068	2064319	-	TSS:2064319_-	Coverage decrease:2064068_-	3'CDS	252		><<	B5T_01902 (Ammonium transporter MEP3); B5T_01903 (hypothetical protein)	3	2	6	1	27	16	>sRNA2064319- GGAGCGGCGUUACGCCUUUACGGGAACGCCGUGAAUACGUCCCUGUAGGCUCCCGGUCGAACGUCCCUGUUCGACAGGGUCCCGCAAAGGCAACGCCGCUCCGCUUCGAGGUAACCGACGACUACGGAUGCCCUUUCGACCGUGGCCAAACCAGCAAAGAGGAAUAGAGGGCAUCAUCUUCCCUCUCCCGAAAGGUCCAUCGUUAUUGGAGCCCGGAACGCGGCGGUUCACUCGAAGCGGGGCUGUACGGAG
sRNA2085015	2085015	2085252	+	TSS:2085015_+	PSS:2085252_+	5'UTR/Antisense	238	5'UTR	<>>	B5T_01920 (Methionine aminopeptidase); B5T_01921 (30S ribosomal protein S2)	5	3	33	6	108	180	>sRNA2085015+ GCUUUCUCACUCGUCAGCGGUGACGCAUUGUAACCGUUCGGCGGUGAGGAGUGGAGCCUUGGACCGGAUAACCCUUCCCAAUACCGGGAAAUGGGGGCUCCGGCCGGGUAAACAACGACACACACGUUCCGACACAUGGCUCGGGGUGCUUCCAGGCGCUUCCUCUCUAUUUAUUAGGGAACGGGAGACCGGAGGUUGGGUCAUGAGGGGACGUGGAGGCCUAACCCUUGGAGUUUAC
sRNA2091564	2091564	2091772	+	TSS:2091564_+	PSS:2091772_+	2CDSs	209		>>>	B5T_01927 (1-deoxy-D-xylulose 5-phosphate reductoisomerase); B5T_01928 (RIP metalloprotease RseP)	18	13	284	126	26	28	>sRNA2091564+ GUAGUGGCGAACACUCUGGACGCCUUGCCCGGCGGUUGCUGUGACGAUGUGGAUGAAGUGAUGGACCUGGACGGCCGCGCGCGGGAACUGGCCCGGCAACAAUUAGUGACGUUGGGCCGAUGAAGGAGAAGGUGUGAAACGCGAUGGGCAGACAGCAAUGCCGCCGCUGAUGGCUUGUACAGAGGUCAAUCGAUGCUGACGGUUCUGGC
sRNA2096526	2096526	2096790	+	TSS:2096526_+	PSS:2096790_+	mCDS	265		>>>	B5T_01931 (UDP-3-O-[3-hydroxymyristoyl] glucosamine N-acyltransferase); B5T_01932 ((3R)-hydroxymyristoyl-[acyl-carrier-protein] dehydratase)	7	6	180	65	38	42	>sRNA2096526+ AUGCCGUGAUCGGCGCGGACGGGUUCGGCUUUGCCUUCAAUGGCGCGGGCUGGACCAAGGUAGCGCAGGUGGGCGGUGUGCGUAUCGGCGCGGACGUGGAGAUCGGCGCCGGCACCACUAUUGAUCGCGGGGCCAUCGAGGACACCGUGAUCGGCAAUGGGGUGAUCCUGGAUAAUCAGAUUCAGGUGGCCCACAACGUGGUGAUCGGCGAUCAUUCCGCCCUGGCCGGCAAGGUCGGUAUUGCCGGCAGUAGCCGUAUUGGCAG
sRNA2099939	2099939	2100209	+	PSS:2099939_+	PSS:2100209_+	3'CDS	271		>>>	B5T_01935 (Ribonuclease HII); B5T_01936 (DNA polymerase III, alpha subunit subfamily, putative)	ND	ND	ND	5	20	19	>sRNA2099939+ UGUUGGUGGACGGUAAUCGGACCCCGUCCUUCGCCUGUCCGGCGGAAGCGGUGGUGAAAGGGGACGGCCGGGUGCCGGCCAUCGCCGCCGCCUCGAUUCUCGCCAAAGUGGCGCGGGACGCGGAAAUGGUGGCGUUGCACCAGCGGCAUCCCGAUUACGGCUUCGACCGUCACAAGGGCUAUCCCACCGCGGUGCACCUGGAAGCGUUGCGCCGGCUCGGUCCCUUGCCAGAACAUCGCCGUUCCUUUGGCCCGGUAGCGGCCCUGAUCGA
sRNA2106608	2106608	2106941	+	TSS:2106608_+	PSS:2106941_+	5'CDS	334		<>>	B5T_01940 (hypothetical protein); B5T_01941 (CTP synthase)	32	30	461	86	26	27	>sRNA2106608+ ACGGUCGAUGAAUAUGAAGUUGUCGGGACGGCUUGGGCACGUUCAAUCCAUGACUGAUUCUGGUGGGUGCAUGGCACGUUAUAUUUUUGUCACUGGCGGUGUGGUGUCUUCCCUGGGCAAGGGAAUCACCUCGGCGUCCCUGGCCUCGUUGCUCGAGGCCCGUGGUCUGAAGGUCACUCUGAUCAAGAUGGACCCCUACAUCAACGUGGACCCAGGCACCAUGAGCCCCUAUCAGCACGGGGAGGUGUUCGUCACCGAGGACGGCGCCGAAACCGACCUGGACCUGGGGCACUACGAGCGCUUUAUCCGUGCCCGGCUCAGCCGCCGCAACAGC
sRNA2108009	2108009	2108318	+	PSS:2108009_+	PSS:2108318_+	2CDSs	310		>>>	B5T_01941 (CTP synthase); B5T_01942 (2-dehydro-3-deoxyphosphooctonate aldolase 1)	ND	11	ND	14	29	32	>sRNA2108009+ AUGCGUGCUGGAAGAGGAUUCCGUGGCGGCCCGGUGCUACGGCCGUUCUCAUAUCGUUGAACGUCACCGGCACCGCUACGAGGUCAACAAUAACUAUCUGCCGCAAUUGGAAGGCGCCGGUCUGCGCAUUGCCGGCCGCUCCCACGACGGCGAACUGGUGGAAGUGAUCGAAGUGCCGGACCACCCGUGGUUCGUGGCCUGCCAGUUCCACCCGGAAUUCACCUCCACGCCCCGCGACGGCCAUGGUCUGUUCAAGGGAUACGUGGAAGCGGCGCUGGCCCACAAGGAGAGUUAAUCCGUGAGCAGCCAG
sRNA2124280	2124280	2124488	+	TSS:2124280_+	Terminator:2124488-2124520_+	3'CDS	209		>>>	B5T_01957 (NAD(+)/NADH kinase, putative); B5T_01958 (NAD dependent epimerase/dehydratase family)	7	20	45	18	8	14	>sRNA2124280+ UCUGGAAGGGCGUCCAUUGCUGGUGGACACCGGUGACGCCGAGCUGGAUCAGGAACUGUGCGGACUGUGGCCGGUGACCAGCGGCUAUGAGGAUACUUUGCUGUAUCGGGUGGCGCUGGACGCCGGUGAUACGUAAAUGGUCGGGCGCCAGGAUUAAAAGGCCGCUUACGGGCUUCGAAGCAAUGAACUCGCGGAUCGCUACAAGGCCG
sRNA2132567	2132385	2132567	-	PSS:2132567_-	PSS:2132385_-	Antisense	183	5'UTR	><>	B5T_01963 (Oxidoreductase MocA); B5T_01964 (hypothetical protein)	ND	8	1	10	17	6	>sRNA2132567- UUUGCUGGCCUUGGAGACAUAAACUCGGAGGUCGUACAGCGCCACUGUAGGAGCUUGUCCGGGGCGGCGGGCCGCUGCAAGCGAAUCUUAGGCCCUGAAGCCCAUUCGCUUGCAGGCAAAGCUCCCACAGCGGCUUCGAAGCCCUUCUGUGCCAGCGGUCGGAAGAGCGCUUGCGCUAGCCGC
sRNA2151611	2151246	2151611	-	TSS:2151611_-	PSS:2151246_-	5'CDS	366		<<>	B5T_01982 (Cold shock-like protein CspD); B5T_01983 (ATP-dependent Clp protease adapter protein ClpS)	91	504	1027	1462	98	137	>sRNA2151611- AGCGCGACCCAGGGGAUCUCUGAAUCCAGCAAUGCCGGAUGUUCCGGGACUUUCCGGCCCGUUCGGCACAUCUCAAUUCAUAUCAUGCCGAGGCCGGCGGCACGGCUAUCAUAGCAGCCCGCUAUGAUAGCCAGAGCAAAGGCCCAUGGCCGGCGGCGUUGAUGUUGGAUAUUGACGUCAGUGAUCCAGGCCCCGCCCGGGCGGGGAUAACAAAAACAAUGUACAGCCAUAGGUUACCGUGCGAUGACCGGUUGUCAUACAGAACACCGGCACGGCGGGACACCCGGAACAAACCCCCGGGGUAACAUGAGGGACGACCAUGGCAACGGGAACGGUAAAGUGGUUCAACAACGCCAAAGGGUAUGG
sRNA2151952	2151952	2152198	+	PSS:2151952_+	PSS:2152198_+	2CDSs	247		>>>	B5T_01983 (ATP-dependent Clp protease adapter protein ClpS); B5T_01984 (ATP-dependent Clp protease ATP-binding subunit ClpA)	ND	9	ND	18	240	162	>sRNA2151952+ UUUUCGUAUGGACCGCGAGCAGGCCACUCGUGUCAUGCUGACGGUCCAUACCGAGGGCAAGGCGGUGUGCGGGGUGUUUCCCCGGGAUAUCGCCGAGACCAAGGCCGCGCAAGUGGUCGAUUACGCCCAGGAACAUCAGCAUCCGCUGAUGUGUCAGGUGGAGAAGGCCUGAUUUAGGCCCAAGGGCCUGAUCUCAGGCCGGCAAGCCCGACACCAAGGGUGACGAGUAGUGAGGUAGCCUAUGCUC
sRNA2162962	2162962	2163087	+	TSS:2162962_+	PSS:2163087_+	Antisense	126	mCDS	<>>	B5T_01992 (thioredoxin reductase 1); B5T_01993 (FtsK/SpoIIIE family, putative)	1	ND	18	6	22	16	>sRNA2162962+ GGACUUGACGCGGAUGCCGUUGACGCCGGAAUCAUCGCCCAACACUUCGUCGAGCACGUGAUCCCACAUGACGGUGACGUUGUCCUUGGCGAACAGCUUAUCCUGCAGGAUCUUUUCCGCGCGCAG
sRNA2163978	2163978	2164244	+	PSS:2163978_+	PSS:2164244_+	5'CDS	267		<>>	B5T_01992 (thioredoxin reductase 1); B5T_01993 (FtsK/SpoIIIE family, putative)	2	29	106	191	47	27	>sRNA2163978+ AUAAACGGGCUCUAUGGAAUCCAAACGCAAGAGGCGAGGCGUGACAAAGGCAGCCGCCGGUAACACUCAAUCCGGUUUUUCCCGCCAUCUCAAACGGGGUUUGGUGGAAGGCAUGGUCAUCGCCCUGAUCGCCCUGUCGCUGUAUCUGCUUCUGGCAUUGAUCAGCUACGACAGCCGCGACCCGGGAUGGUCCUAUGUGGGGCACGUGGACAGCGUGCGUAAUGCCGGCGGCCGCGCCGGCGCUUUCUGUGCCGAUCUGUUACUGGG
sRNA2187550	2187550	2187865	+	TSS:2187550_+	PSS:2187865_+	3'CDS	316		>><	B5T_02010 (XRE family transcriptional regulator); B5T_02011 (Acyl-CoA dehydrogenase)	35	65	419	283	32	36	>sRNA2187550+ AUCCGCGGAUCGUUGGUUCGGGUUGAACGAUCGCGCCGCCACCGAGCGCAACCUGCUGCGGCUGGUGUUUCGUGACGCCGGUUUGCGUGAACGAAUGCCGGACUGGGAGCGGGAGGCGCGGAAGCUGCUGGCGAACUUUCGUUGCGAUCUGGCGGUGGCGCCGGAGGAUCCGACGAUGCUGGCGUUUGUCGAUGAUAUGAGACGGUUGUCGGAACCGUUCCGGCAUUGGUGGGACGAGCCGGACCGGCACGGCUAUCAACGUGGCAUCAGCCGUCUGACAGGGGACGAUGGCCGGGUGCGAUCGCUAAGGCACGAG
sRNA2214463	2214135	2214463	-	PSS:2214463_-	PSS:2214135_-	Antisense	329	3'CDS	><>	B5T_02034 (CDP-diacylglycerol-glycerol-3-phosphate 3-phosphatidyltrans); B5T_t013 (tRNA)	ND	14	ND	26	14	19	>sRNA2214463- UUUAGCGCCGACUGUUUGCCUCGACGCGGAUCAGCAUUCUACUCAUGCCCCCUGGUCUGUCAACCCAUUUUCUCUGUUUUUUCAGGGUCUUGGACGCGAACGCCGGAACUGCGGCGCCGCCGCCUUCAGAUACAGGAACAUCGACCAUAAAGUAAGCAACAUGGCCACGUACAGGCACAGGUAACUCAACCAGAGGAUCGGCGUCAUCAGCAUGCCGCCGGCAAUGUCAUAGCCGGGCUGGACCGCCAGCAACAGCGUUAUGGCCACCAUCUGGGUCACCGUCUUUAUUUUGCCAAUGGCGCUGACCGCCACCUUGGCUCGCAGGCCCA
sRNA2214969	2214670	2214969	-	TSS:2214969_-	PSS:2214670_-	Antisense	300	tRNA	><<	B5T_t015 (tRNA); B5T_02035 (Tyrosine recombinase xerC-like protein)	11	11	14	5	129	136	>sRNA2214969- GUUGGGCUUUUCCAGCAGCUAACGGUAUCCGGUAGGUUUCGUGUUUCGUUAGAGUUGGCUGGGAGGAACCUCAUCGCGAGGUUAUCCAAGACACCACAGGCAAAAAAAGCCGGGGACGGCAUUCCCCGGCGGCUAAUUGCCAAGAUUUAGAGGUGUCUUGGCGCACCUACGAAUCCUGGUGCGGGUAGCCGGACUCGAACCGGCACGACCUAACGGUCGAGAGAUUUUAAGUCUCUUGUGUCUACCAAUUUCACCAUACCCGCUUGAUCUCGGGGCGCUCGUGGUAGAGGACUUCCGCGG
sRNA2219926	2219782	2219926	-	TSS:2219926_-	Terminator:2219737-2219782	Intergenic	145		<<>	B5T_02039 (hypothetical protein); B5T_02040 (Putative bifunctional protein:include phospholipase and oxidoreductase)	ND	3	67	15	65	113	>sRNA2219926- AUCACCCGCCGCCACGACGGUCAUCGUGGUCCCUUGCCGCUUGCGGCAUGACGCUCUGCCGGAUCGAGAAUCAGGGCAGCCUUCGGGCUCCGAUCCUGCCCUCCCGCCUAUAACGACACUAUAACGGCGCACCUACGAAGGGAGG
sRNA2232273	2232273	2232699	+	TSS:2232273_+	PSS:2232699_+	Antisense	427	3'CDS	<><	B5T_02051 (Short chain dehydrogenase, putative); B5T_02052 (Monooxygenase, flavin-binding family)	9	56	132	69	23	10	>sRNA2232273+ GUAGGCGGAUCAGGCACUCAGUAACUUGCGAAAUACGCGGUUCCUUCCGCGCUUGAUGCCACUUCCCUCAAAACGAAGGUGGCCAUCCUCGAGGUUGCCAUAGCGUAAUGCGGGCAGGUCACGCAAAUAGUCAUCAAGAUUCUGCCAGGGGGUCCUGCUGCCCUGACGAGGGAGGCGGUCGUUGGCGCGAAGAACAUAUCCGGAACGUAAAUUAAGAAAGUUCAUCUGGGUCUUGCUCCCUUGUCCAUCGACGGGUGUGACCACCCGGGCGCCAAUAUCGCGCAUGUGAUUCAGAAGGCGGCAGACGAAUUCAGAGGCGAUAUCGGCCUUCAGCGUCCAAGAAGCGUUGGUGUAACCGAACACCAGGGCCAUAUUUGGUACCCCU…
sRNA2242493	2242277	2242493	-	TSS:2242493_-	PSS:2242277_-	Antisense	217	mCDS	><>	B5T_02057 (Acyl-CoA synthetases (AMP-forming)/AMP-acid ligases II); B5T_02058 ( hypothetical protein)	29	42	500	189	13	10	>sRNA2242493- AGUCAGGCUAUCUCCCCAGGUGGCCAGAUCGUCGACGAAGAUAUUGACGCCCUUCAGGCCGGAGGCGACCACACCAUCGGCGGGCAGGUCCGCCGGAUCGAACAGCGUCGCAUCCGUGCCGCGCAUAUUGCGCGCCGCGCUUGCCGCUGCAUCGCGCGCCACCGGCAGUAGCUCAGGCAGCCGAUCAGGAAAGCGUAUCGGGUAAGUCGCGUGGCGA
sRNA2244264	2244264	2244632	+	TSS:2244264_+	PSS:2244632_+	3'CDS	369		>>>	B5T_02059 (AMP-binding family protein); B5T_02060 (AMP-dependent synthetase and ligase)	21	41	250	161	36	29	>sRNA2244264+ GUGUGGAGGUGGAGAACGCGGUGCUGGGCUUCGGCAAGGUACGGGACGUCGCGGUCAUACCCCAACCGGACGAGAUCAUGGGCGAGCGGAUCUGUAUUUGCGUGGUGCCUGUUGACGAGGAUAACCCACCGAUCCUGGAGGAAAUCAACGACUACUUGAGGGAGCAGGGCAUGAGUGUCUACAAGCUGCCGGAAAAGAUGAAACUGAUCAACGCCAUUCCCCGCAAUCCGGUGGGCAAGAUUCUGAAGAAGGAAUUGCGAGCCCUGUAGCCGGUUCGCCGUCAUGCCUCUCAUUGGGUGUCUCCAAAUGACCCCGUAUUGUCAAAAAAUGACCUCGCUAGGCUGCUGUCACACAACCAUGGUCGGGAAC
sRNA2244837	2244457	2244837	-	TSS:2244837_-	PSS:2244457_-	Antisense	381	3'CDS	><>	B5T_02059 (AMP-binding family protein); B5T_02060 (AMP-dependent synthetase and ligase)	6	ND	19	3	24	13	>sRNA2244837- GCAGGCGCGAGACGGGGUUGGUAACCCGCCCGUUUCCGUGGUUUCCACCGAACCGGACGCGCGCGAAGCUGGACCGCAACCCGUUCAAACUCGUCGACGAUUCCGGUGUUGUCGAAACGCUUAAAAGUUCCUCCGACAGGAUGCGCAGUUGCAAUUAGGCCAGCCGGCUGUCUAUGCAACGGUGGAAGUUUCAGCAGCACCAUUUGUUCCCGACCAUGGUUGUGUGACAGCAGCCUAGCGAGGUCAUUUUUUGACAAUACGGGGUCAUUUGGAGACACCCAAUGAGAGGCAUGACGGCGAACCGGCUACAGGGCUCGCAAUUCCUUCUUCAGAAUCUUGCCCACCGGAUUGCGGGGAAUGGCGUUGAUCAGUUUCAUCUUU
sRNA2244633	2244633	2245025	+	PSS:2244633_+	PSS:2245025_+	3'UTR/5'UTR	393		>>>	B5T_02059 (AMP-binding family protein); B5T_02060 (AMP-dependent synthetase and ligase)	2	78	2	95	31	16	>sRNA2244633+ AAAUGGUGCUGCUGAAACUUCCACCGUUGCAUAGACAGCCGGCUGGCCUAAUUGCAACUGCGCAUCCUGUCGGAGGAACUUUUAAGCGUUUCGACAACACCGGAAUCGUCGACGAGUUUGAACGGGUUGCGGUCCAGCUUCGCGCGCGUCCGGUUCGGUGGAAACCACGGAAACGGGCGGGUUACCAACCCCGUCUCGCGCCUGCCAUAACAACAUAACACCAGUCAGGAGAUCUUCGAAAUGUCCGCUAUAGCCCAGCUGAAAGCAAUGCCCGAGGCCCGUGCGGCCCUCAGGGAGAUUUUAGGCCAGUUUGGUUGGGGCGCGUUGGCGAUUGGUGGCGUCCGGGCCGCGUGGCGUAGCCGGCUUAAGCGACAGGAGCUUCCGC…
sRNA2264284	2264118	2264284	-	PSS:2264284_-	PSS:2264118_-	Antisense	167	5'CDS	><>	B5T_02076 (GMC oxidoreductase family); B5T_02077 (Pyridine nucleotide-disulfide oxidoreductase domain protein)	ND	3	5	25	52	41	>sRNA2264284- UUUCAAGUCCGCUCCUGGCGCAUUCAAACGCCGAACACGCGAUCCCGUGGCCAGGACAAGUUGAUCGUAUUUCAAGGUGCUCUGGUCCGACAACCGGAUGAUCUUGUUGUUUCGAUCGAUUUGCACGACUCGCACACCGAGCCGCAACUGAUGACCCGCGUUUUCAU
sRNA2267116	2266972	2267116	-	TSS:2267116_-	Terminator:2266927-2266972	Intergenic	145		<<<	B5T_02080 (hypothetical protein); B5T_02081 (hypothetical protein)	ND	3	67	16	71	119	>sRNA2267116- AUCACCCGCCGCCACGACGGUCAUCGUGGUCCCUUGCCGCUUGCGGCAUGACGCUCUGCCGGAUCGAGAAUCAGGGCAGCCUUCGGGCUCCGAUCCUGCCCUCCCGCCUAUAACGACACUAUAACGGCGCACCUACGAAGGGAGG
sRNA2281704	2281470	2281704	-	TSS:2281704_-	Coverage decrease:2281470_-	3'CDS	235		><<	B5T_02091 (hypothetical protein); B5T_02092 (helicase domain protein)	ND	1	23	2	33	18	>sRNA2281704- UCGCUGCAACAGGCCGCCCGCCGCUCCUGGCGGAUUGGCCAAACGCAGCCGGUGCGGGUCAUUUACCUGGGCUACGCCCGAACAUCACAGAUGACCUGCUUGGGGCUCAUGGCGAAGAAAAUCACCGUGGCCCAGAGCACCUCGGGUGACGUGCCGGAAUCCGGACUCGACGUUCUGAACCAGGACAGCGAUUCGGUGGAAGUGGCCUUGGCCAAACAGCUUGUCACAACGUGAA
sRNA2297149	2297034	2297149	-	TSS:2297149_-	PSS:2297034_-	Antisense	116	3'CDS	><>	B5T_02102 (hypothetical protein); B5T_02103 (hypothetical protein)	11	10	61	132	4	10	>sRNA2297149- ACGGCAUCAAGUGGAUCAACUGGUCAUCCGCAUACAGCGACAUCACGGCCUGCGGUUCCAACAACGGAGAUCGCCAGCCUUCUAAUCCAUUAGCGGCGUCAAUAGCCGCUCCAAUC
sRNA2300508	2300508	2300757	+	PSS:2300508_+	PSS:2300757_+	5'CDS	250		>>>	B5T_02105 (hypothetical protein); B5T_02106 (hypothetical protein)	10	71	73	342	61	71	>sRNA2300508+ AAUUGAACAGGUGCGACGGCCCUGGAGGGCGUCAUGACCCGUGAGAUCCUGAACCAGGAAAAACGUAAAGCCGAAAACGCUCGGCAUUGGACGGAGCAGGCGCAGCAGCCGGCCUCCGAACCGAUGGCGUGGCGGGAUUGCCUGCGCGCAAAACGUCCGAAGGCUCAGAACCAGGAAGCGGGAACCCGUGCUGAAGAGGCUCGCGCCUGGGCAGAGAGCCCCGAACCGGCGCCCACGGCCAAAGGUAAGG
sRNA2303668	2303668	2303740	+	PSS:2303668_+	PSS:2303740_+	Intergenic	73		<><	B5T_02108 (hypothetical protein); B5T_02109 (hypothetical protein)	ND	6	ND	13	40	12	>sRNA2303668+ UGCCAUAUCGGUAAAGUGCGAUCCCGCAUGACCGAUAGGCGUCAUGGCGUUCAUGACUUUUCCUUUAUUUCCU
sRNA2304054	2303789	2304054	-	PSS:2304054_-	PSS:2303789_-	3'UTR	266		<<<	B5T_02108 (hypothetical protein); B5T_02109 (hypothetical protein)	ND	ND	ND	2	44	19	>sRNA2304054- AUACUGGUCGCGCUCCUUUCUAUUGGACCGAUGAUCGGCGCGGUGUUGCUUGCAAAGAAGAAAACAUCGACACCGAAGACGACUAUAUUUGUGUGCUUUAUACUUUGUUUCCUUCCACCACUGCCGUAUAUAUACGUAGCCAUAUUGUCCCUUAAGAAGGAUAUCUAGACCAAUCAGGACAGGGGGACCUCUUCCCCUGCCCUGCCACGCCGACGCACAUUCGAUCUCUCUUGCCUUUGUUUGGUAAUAUGUUUCAUCGCCACCAC
sRNA2311235	2311235	2311450	+	TSS:2311235_+	PSS:2311450_+	Antisense	216	5'CDS	<>>	B5T_02115 (Hemophilus-specific protein, uncharacterized); B5T_02116 (Conjugative transfer ATPase)	ND	ND	11	2	10	6	>sRNA2311235+ GUGCGGUGCUCCAGGUGCGCAGCGUCUGAUUAGCCCAGUGUGGUGGCGUGUUGAGCUGCCGACGCACGAAAUCGAAAUCGUGUGGUUCGGCUCUCUCCUUGUCCACCAUGCUGCCCAUGUGAUUGAUGUUCCUCGUUGCGUGCCUGUUCGCCGUUUCUAUCGUUUUUACCAUUUUGCCUUGUCCCAUGUCAGCCAGAGGGCGUAGAGCGAGUCGGG
sRNA2331687	2331555	2331687	-	PSS:2331687_-	PSS:2331555_-	3'UTR	133		<<<	B5T_02138 (DNA topoisomerase III); B5T_02139 (single-stranded DNA binding protein-like protein)	ND	ND	ND	2	20	46	>sRNA2331687- CUAUCCCCCAGCCAGCGGUGGGGUAAAACCGGCCCAGCAUUCGGGGGCGUACUGGCAGGCAGAGCAGGCACCCGCACCUCGGGUGGGUUUCAGAUUCCUUUAAUCGGAUCUGGACUCGCCCAAACGCAGAGCA
sRNA2332536	2332536	2332694	+	TSS:2332536_+	Coverage decrease:2332694_+	Antisense	159	3'UTR	<><	B5T_02139 (single-stranded DNA-binding protein); B5T_02140 (hypothetical protein)	7	5	66	9	271	119	>sRNA2332536+ GUCACGGUGGGUGGCCCGUGGUGGGAUACGUUGGCGCGGACGAUGACAGGUCCGGUGUGAGGCUGGUGUUCCCUGAAUCGUGCUGUCCCUGGCGUCUCGAACAUGCUGGCUCUAUCUGAUUCUACGACGGGGCGCCUGACCCACCCACCGUGACACUCC
sRNA2336368	2336368	2336616	+	PSS:2336368_+	Coverage decrease:2336616_+	Antisense	249	mCDS	>><	B5T_02143 (hypothetical protein); B5T_02144 (hypothetical protein)	ND	ND	ND	4	14	8	>sRNA2336368+ UUUGCUUUUCGUAACUAAGCGGCAUCCAUACAAGUCAAUAGCCUCGCUAAAAUACAGAAAGGCGUAGGGAGUGUUGUUCGUGCUGACGGACUCGUACUCCCAGGCCUUAUCGGCCGCAAAAUUGCGAACAAUAUGUUGACGGGCCGUUUUAUUGAAGCGAAUUCCUGUACAUUCCUCCAUAGUGGAGAAGAUGAUGUCCAGGUGCUGCUUUAUAAAUUCAAGGAGAUGGCGGGCGCCAGCCGAUCCAGG
sRNA2336767	2336767	2337235	+	PSS:2336767_+	PSS:2337235_+	Antisense	469	2CDSs	<><	B5T_02144 (hypothetical protein); B5T_02145 (Toxin-antitoxin system, toxin component, PIN family)	5	7	2	13	11	7	>sRNA2336767+ GAUAAGCAUGAUGGGGCCUUGACACUUAGGGCACAGUGCGUAUCUGGCUUUCCGCUGUGCUCCUUUCUGACGUACGUAUCUCUGGUCUCGCCCUGUCUUGCGAAUAUAAUUGUCUUCAGUCAACUCGAUUGCCCAAGUUGGGUUGUCGAUCGUGCUGAACACAUUCAUUGCCAAUCCCUCUUUUGAAGGCCGUGAUUAGAUCCGUUCUUGAAAUAGAGUGCCGCCUUGGGGUGUUCAAAGCAGGCGAGUGGCGUGUCCUUGUUUUUUCAGCAGGGAGACGGCUUUCUUGUCGAACGAGACGAAGGUGUCGGCACCGAGCCAGGCCCCAUCGUAGGCGAUGACGCCGUCCGCGAAGUCACCGCCGACUUCCAGCAGGGCAAGACCC…
sRNA2339305	2339305	2339409	+	TSS:2339305_+	PSS:2339409_+	Intergenic	105		<><	B5T_02147 (Putative transcriptional regulator, Crp/Fnr family); B5T_02148 (hypothetical protein)	5	5	21	3	125	65	>sRNA2339305+ AGCGAGCGUGAGCGUGUCCAUGUCGAACGUGUUCGUGUUCGUGUAGGUGAGAUUCGAUAAAACGCUGGCGGCGUUGAUGUCGAUCUGAAAAAUAGCGGCUUCAUU
sRNA2346188	2346016	2346188	-	PSS:2346188_-	PSS:2346016_-	Intergenic	173		<<>	B5T_02153 (hypothetical protein); B5T_02154 (YadA-like protein)	ND	ND	ND	5	38	28	>sRNA2346188- GAAAGAAGAUUUGCAUUGAACCCUCAGGCAAUAACCUGUUAGAAGUCAUUAAAGGGUUACAACAAAAGCGUAAAAAACUGGAUGCAUUAUGCGUAAAAGGAUUUCGGUGGUACCUCCCUGGAAGAAUGCCAAUUUUAUUGGCGGCCAUCCGGCACUCGAUCUGGCCAAUACGA
sRNA2346398	2346398	2346673	+	TSS:2346398_+	PSS:2346673_+	5'CDS	276		<>>	B5T_02153 (hypothetical protein); B5T_02154 (YadA-like protein)	ND	9	5	4	370	127	>sRNA2346398+ GUCGUUAUCGAUGCCGCGCCUUGUGAUGGUGUGCGUCCGAUAAUUUUUUUUGCCGUAAAAAUUAGAAACUAAAGCACUAGCCGACAAUUCCCUUUCGACAUAAUGCGCUGGGUGGAAAGCAGUUCGGUAGUUAAGGCGGCGCCAAUGUGAAAAGGAAUUUGUCUCGUACUCCAGGAUGCAAGGAGUGAUCAGGAUGAGCCUUUCCUCUCGAAUCGUUUUGCACGGGGCACGCCACCAGAACGGGGUGACUUCGGAGCCCAUCAUCAGUCACACCCA
sRNA2362821	2362518	2362821	-	TSS:2362821_-	PSS:2362518_-	3'CDS	304		<<<	B5T_02158 (Transcriptional regulator-like protein); B5T_02159 (Transcriptional regulator, XRE family with shikimate kinase activity)	8	25	65	40	45	26	>sRNA2362821- AUGGCCUGAUCGAACAGCUCGCCGGCAUGGAUAUCGGCGAGAUCAUGGCGCUCGGCGGUCAGCCCGCUUAUCGGCGUUUCGAACGGGAAGCGCUGGAAUACGUGAUCGAGCGGCAUCCCCUUUCGGUGGUGGAAGCCGGUGGCAGCCUGGUGUCCGAAUCGGAAACCUUCCAGCGCCUGCUGAACCGCUUCCACACCGUUUGGAUCAAAGCCUCGCCGGAAGAGCACAUGCAGCGUGUUAUUGACCAGGGUGACACGCGGCCAAUGCAAGGCCAUACCCAUGCCAUGGACGACCUCAAACGCAU
sRNA2388697	2388439	2388697	-	PSS:2388697_-	PSS:2388439_-	5'CDS	259		<<<	B5T_02179 (hypothetical protein); B5T_02180 (hypothetical protein)	3	3	ND	5	23	25	>sRNA2388697- UCCCAUACCGUCCCCAUUCGGGAGCCAGCCAUGAGCAACGUCACCACCGGCGGAGAGCUGAUCGACUGUCCGGAGAACUGCGAACGUCCCACUGUUCGCGCCCUGCCCUCGCAAAGCAAGAUUCUCGGAAGCGGCCUGCCGAUUGUCCGCCACCUGCCGGUACGUGAACAACGCCGCAUCGGCCCCUGGUGCUUUCUCGACCACAUCGGCCCCACCAACCUGGAGGCGGAUAACGGCGUCGAUGUCGGUACCCAUCCGC
sRNA2403608	2403608	2403784	+	TSS:2403608_+	Coverage decrease:2403784_+	5'UTR	177		<>>	B5T_02191 (Putative transmembrane protein); B5T_02192 (TPR repeat protein)	25	20	172	89	85	274	>sRNA2403608+ AUUGGCCAUGCCGUUGUUUUUCGUCACAAAGCUGACAUUCAUGCGCGCUAGCAUGAAUAUGCAGGUGAGUGGCUACGAACGGCGGUAACCACCGAUCGAGCGGGGAUGCUUAUCACGUUUGUGGAGAUCGGAAGGCCUUUUAAUGAGAGCAGGGACGACACAGAGUACGAUGUCCAG
sRNA2413750	2413750	2413879	+	TSS:2413750_+	PSS:2413879_+	3'CDS	130		>>>	B5T_02200 (hypothetical protein); B5T_02201 (Rhs element Vgr protein)	ND	ND	24	9	23	79	>sRNA2413750+ GCUGACGAUCGCCGGCCGAAAUCACCAGUUGCAUUGUUCCGAAUCCCCUUCGCUUCAAUUGGAGCGGAUCUCGGCGUAACCGGGAGCCGGAUGGCGCUGCCUUACGCGGAGUGAGGCAACGGGAAAAUCG
sRNA2429409	2429409	2429576	+	TSS:2429409_+	PSS:2429576_+	3'CDS	168		>>>	B5T_02210 (Type IV pilus assembly protein PilZ); B5T_02211 (Type II secretory pathway, ATPase PulE-like protein)	11	16	148	43	48	82	>sRNA2429409+ GCUGACCAAUCUGAGCCUGGGCGGGUUCCGGCUGGCCAUGCGCCGUGAUGCGGCGCCCGGCGAGCACUGGGAACUGGGCAUGGUGCUUCCGGAUCGAAUCGGAGACGUGAACACCAUGAGCUUCGAUGCCCGGGUGGUGUGGAGUGAGCAGGGAACCGGUCCUUCGGA
sRNA2431152	2431152	2431317	+	PSS:2431152_+	PSS:2431317_+	3'CDS	166		>>>	B5T_02211 (Type II secretory pathway, ATPase PulE-like protein); B5T_02212 (General secretion pathway protein F)	ND	12	4	38	27	39	>sRNA2431152+ AUCGAGGAAGUGUUGCGGGUCACUCGGGAAGACUGAUUCGCCACCUUCAAUAAGACGCCGGAAAGGCGCAUGGAGAAAUGUCGUGAAGUAUGGAAUUCGAGCAAUCGGAGACGCCCCGCAAGCGCCUGUCAUGCCAUGGUCAUGGUUUGCGGCGACAGUGCCCCCA
sRNA2444676	2444676	2444789	+	TSS:2444676_+	PSS:2444789_+	mCDS	114		<>>	B5T_02222 (Dihydropteroate synthase); B5T_02223 (Salt-induced outer membrane protein, putative)	ND	3	24	7	22	27	>sRNA2444676+ GGUCAAUGAGAUGUCCCGCAACGAUGACACCCGCGAGGACGAGCGCACCGCCGAACGCUAUUACGGCUCUUACAAGCUGGAUCGCAAGUUCGGCGAUCUCGGCCGGAACUACAU
sRNA2449664	2449664	2450109	+	TSS:2449664_+	PSS:2450109_+	Antisense	446	CDS	<><	B5T_02228 (Methylthioribose-1-phosphate isomerase (Methionine salvage pathway); B5T_02229 (hypothetical protein)	ND	2	7	4	12	19	>sRNA2449664+ AGGUAUCUUUUAGGGAGGUAUCUUUUAGGGAGGAUAGAGCAGCGGUUCCCGUCGCCGCCGGCGGCGAAUCCAGUUCACCGCCCGGAACACACUGUGUUGACGAAUGAUGGCCCGCUCCAGCCGGUACUUGCCUGGAAAGGUGCUGACCAUGACGGCGAUCAGCAUGGUCAGCAGGCCUUGCCCGGGCAGAAUCAACAUCAACAGACCGGCCACCAAUAACACCACGGCAAGGGCAUUGCGCAACGCCAACAACAGCCAAUGGCCCGGGUGUCGGUAGUGAGUGGGGCGCCGCUCGGCGGUGAAAUAAUCCGCCGGCAUGCGAAUCACCAGCCAGGGAAUGGCCAGGGUGGAAAUCACCGCCAUCAGCAGCCCAAUCAAGGUGAGA…
sRNA2450311	2450039	2450311	-	TSS:2450311_-	PSS:2450039_-	5'CDS	273		<<>	B5T_02229 (hypothetical protein); B5T_02230 (hypothetical protein)	69	34	113	12	18	13	>sRNA2450311- GAGGGUCGCCGGUCUUGUCCCAUGGCCGGCGACUCACGCGUCAUGCGCCGGCCAUUGCGACGGCACGGCACCAACCAUGCGAAGCGGAACAUACCGGUUUAACUGGCCAGACGUCCAACCCGCUCCGUUUGUUGGUGCGCAGGCAACGAGGCCAGACGCCAAAGGCUGUGUAAGGAAAAUUGUGAGGAGAGCCGAGCAGUGACGCUGAGCCUGCCCCCCUGGCUGCACCAACUGGGACAAACCCUGGAACCGUGGUUUCCCACUCUCACCUUG
sRNA2452495	2452335	2452495	-	TSS:2452495_-	PSS:2452335_-	5'CDS	161		<<>	B5T_02232 (hypothetical protein); B5T_02233 (5'-nucleotidase superfamily)	9	8	6	3	110	112	>sRNA2452495- AUGGCACCGCGGAGGAUUCCAACCCGGUGCUGAUCAAGGCCCUCACACACAUCCAUCCGGGGAAAGGGAGUCAUCCAUGGCCGCGAAUACAGUACGAAGCCGCCUUGACGAUCUGCAGGCACAGAUCCGCAAGUUGGCGGAACGUUUCGAUAACGAAAGGG
sRNA2460991	2460991	2461288	+	PSS:2460991_+	PSS:2461288_+	2CDSs	298		>>>	B5T_02240 (Alcohol dehydrogenase, putative); B5T_02241 (CorA-like Mg2+ transporter protein)	ND	8	ND	7	17	26	>sRNA2460991+ AUAAUGCCACGGUGCUUCCGUUCAUCCUGCGUGGCGUCAAUCUGCUCGGCGUGGACAGCGUGGAACUGCCACGUGAAGUGAAACAGCAGAUCUGGCAACUGCUGGCCUCGGACUGGACUCCGGAUCUGGCCGCGCUGGAAGCGGCGGAAAUCACCCGGGAACAACUGCCGGAAUGGUUCGAACGGAUCCUCGCCGGCGGCGUGCGCGGCCGUGUGGUGGUCAAGGUGGGCGGCUGAUCGCCGGCUCUCCGGAAGAUCGCUGAUAAGGGAGGCGCCAUGACUGGCACGGGAUGGCUGAA
sRNA2466955	2466727	2466955	-	PSS:2466955_-	Coverage decrease:2466727_-	Antisense	229	3'CDS	><<	B5T_02246 (Fe/S biogenesis protein nfuA); B5T_02247 (Peptidase, M48 family)	ND	7	3	32	14	12	>sRNA2466955- UUCGGUCUGUGGGAAGCUGCUUUAGCAGCGAAUGACGUGCCAGCACCGGGUAAUCGGUCGGAAGUCAGCUGUAGUAGGCGUUGUCGGUGACGCUGUGGUCGGUCUUGUCCCGCACGCCGGUCAGUUCCGGCAGGCGCUCCUUGAGGGUGCGCUCCACGCCGUCACGCAGGGUGACAUCCACCACGGAACAGCCCUGGCAGCCGCCGCCGAAUUCCAGCACCGCGACGUU
sRNA2467088	2467088	2467354	+	PSS:2467088_+	Coverage decrease:2467354_+	Antisense	267	3'CDS	>><	B5T_02246 (Fe/S biogenesis protein nfuA); B5T_02247 (Peptidase, M48 family)	ND	1	ND	10	5	14	>sRNA2467088+ AAUUGGGUCGUUUGCCCGCCGCGCGGGCCUGCUGAUACAACGGCAGGGCUUCGGGCAUGCUGGCCUCCAGAUCCUCGAUACGGGUGCCGCUGGAGGGGUGAGUGGAGAGCAGUUCCGGCGGGCUGCCAUUGCUGGCCGCCGCCAUGUUUUUCCACAGCUCCACACUUUGCCGCGGGUCGAAUCCGGCCCUGGCCAUCAUUUGCAAGCCGAUGAUGUCGGCCUCGGAUUCAUGCUUGCGGCUGAAGGGCAGCGUCACGCCCACCUGAG
sRNA2483344	2483344	2483613	+	TSS:2483344_+	PSS:2483613_+	Antisense	270	5'CDS	<><	B5T_02264 (Pyridine nucleotide transhydrogenase A subunit); B5T_02265 (ABC1/ AarF family protein)	21	13	132	16	14	11	>sRNA2483344+ CUGGCCAUUGGUCGUAUUGCUGCCUGGCGUCUGCACCUGCAGGAUAGCCUGGGCGCUGGAGAAGAUUUGAUCCCGGUCAGCAAGCUUGGCACCGGCGGCUUCAUACUGGCCGUCGGUAAAACCGGCGGCGACGCCGGCACCCGUUUCAACGAGGAUUUGAAUAUCGUGCUUCUUUAAUAAAGCCGCGAUAUUGGCGGGCGUCAGGGCGACGCGCUCCUCGCCGGGGCGAAUUUCCUUGGGAACACCGAUAAUCACCUGCGUUACCCCCGU
sRNA2486244	2486163	2486244	-	PSS:2486244_-	PSS:2486163_-	3'CDS/Antisense	82	3'CDS	><<	B5T_02266 (Hydrolase or acyltransferase-like protein); B5T_02267 (tail-specific protease prc)	1	13	6	29	43	49	>sRNA2486244- AUUAACAGAGCGUCGCUUCAGGAACCUGACGCCGCUGCCCAGCUCUUCAACUCCCGCGCCAGCCAAUCCGGCGCAUCCAGGG
sRNA2488795	2488560	2488795	-	PSS:2488795_-	Coverage decrease:2488560_-	Antisense	236	5'CDS	<<>	B5T_02267 (tail-specific protease prc); B5T_02268 (Transporter gate domain protein)	ND	ND	ND	3	16	9	>sRNA2488795- AGUACCGGUUGAACCAGAGCGGCAAGCCGGUCGGCGAGACGGCUUUGCUCGGCCAGGCGGAACAGACCGCUCCACAAGGCCAGCACGCCAAUCAGCCCGAGGCUGACCUGAACCGCCAGAUCGGCCGCCUCCCACAGCGCGCCCACCACGCGGGCGGGCGCCCCGGUAUCGCCGAGCAGUAGUUGCAGGAUGGCGCCGGCGAUGCCGAUCAGGAAGAAGCCGGUAAACAGGCGAUG
sRNA2489701	2489701	2489841	+	TSS:2489701_+	PSS:2489841_+	3'CDS/Antisense	141	3'CDS	>><	B5T_02268 (Transporter gate domain protein); B5T_02269 (2OG-Fe(II) oxygenase)	6	4	40	25	70	41	>sRNA2489701+ AUGCCUUGUGGUGCGGUCUGGCCGCCGACGCCGCUGGACUGGUUACCGCGAUUCUGGUCAGCUACCUGUUUUUCGGCUGACCGCCUGCUUUGCUAGCCGGGAACGUCCGCCGCCGCGGUGACGAUAUGGCGGAAGGUAAGA
sRNA2493082	2492903	2493082	-	TSS:2493082_-	PSS:2492903_-	5'CDS/Antisense	180	5'UTR	<<>	B5T_02272 (hypothetical protein); B5T_02273 (UPF0246 protein)	ND	3	26	4	13	15	>sRNA2493082- CUGGCAACCGCCAUGCCGGGGCACGGCUCAUGAUUAAGCAGCCAUAGAUGGUAGCGCAAGCGGCCAUAGUUUGGACCACUGAACGGCAUAGGCAGGGCCGGUUCCAAUCCGGGUGACGCCGGCGGACGAGGAUCGCGGCGGCGCCGGGGAAACAAAACAGAAGGAUAAAGAGCAUGCGGU
sRNA2585877	2585766	2585877	-	TSS:2585877_-	PSS:2585766_-	5'UTR	112		<<>	B5T_02354 (Phosphoenolpyruvate synthase); B5T_02355 (Putative phosphotransferase)	72	46	1068	285	48	74	>sRNA2585877- UCGGUUCAAUCCGGUAAAGGAACUCCUGGUUAAUUUUUCUCCACGGUUCCGGGCGCCCCCGGCCUGGACCGGGAUGUAUUAAACAGUGGGUUUCCACAGUAUCGGCCAGCAA
sRNA2587951	2587875	2587951	-	PSS:2587951_-	PSS:2587875_-	3'CDS/Antisense	77	3'UTR	><<	B5T_02356 (hypothetical protein); B5T_02357 (2-methylcitrate dehydratase PrpD)	1	4	ND	30	34	62	>sRNA2587951- UUUCCGAGCGGGCGGGUCAGGGCGGUAUUCGAGCUGUGCAAGGAUCAGGCGACGCUGGAAAGGACCCCGGUUAACGA
sRNA2601882	2601882	2602099	+	TSS:2601882_+	PSS:2602099_+	5'CDS	218		<>>	B5T_02368 (hypothetical protein); B5T_02369 (Hydroxyacylglutathione hydrolase)	ND	ND	16	ND	49	65	>sRNA2601882+ UGACGUUCAGUGCCAAAUAUCAGUUCCAAAUAAGGGUAGCACGACAUGCUUCAGACCCCUACGGCGAUUCCCGCCUUCCAGGACAAUUACAUUUGGGCCCUGCGCCGUGACCAGCACUGCGUGGUGGUUGACCCCGGCGACGCCGCUCCGGUGGAAGCCUGGCUGCGCCAGCAGGGUCUGAUUCUGACCGGCAUCCUCAUCACCCAUCACCAUCCCGA
sRNA2615620	2615465	2615620	-	PSS:2615620_-	PSS:2615465_-	3'UTR	156		<<<	B5T_02378 (Histone-like bacterial DNA-binding protein); B5T_02379 (ATP-dependent protease La)	ND	17	4	95	200	262	>sRNA2615620- UUUGAUUUGGCAGACUUUUUUACAAUCACGUGAGUUGUCGGUAUAGCGCCUUUCCUUUCUUGACGCCUGCCUAAAGCCAUUGGUAUAAAGGCGGCUUCGUCGUAAGGAGAGUGCGUUACGCCUCGACCACGAAACCGGGAAACAGCAAAAGGGGAA
sRNA2626472	2626251	2626472	-	PSS:2626472_-	PSS:2626251_-	5'CDS	222		<<>	B5T_02386 (Fusaric acid resistance protein conserved region); B5T_02387 (hypothetical protein)	ND	3	ND	25	19	11	>sRNA2626472- CUUCGCCGUGCGGACUUUUGCCGCCGGCAUGCUGGCACUGUAUCUGGCGCUGCUGUUGGGGCUGGAUCAGCCCCAGUGGGCGCUGAUGACGGUGUACAUCGUCGCCCAGCCGCUGGGCGGCAUGGUGAUCGCCAAGGGGUUGUCACGGCUGGUGGGCACGGUGCUGGGCGCGGCGAUGGCGCUGAUGUUGGUGGGCGGGUUCGCGCAGCAGCCGCUACUCUU
sRNA2648205	2648018	2648205	-	TSS:2648205_-	PSS:2648018_-	5'CDS	188		<<<	B5T_02406 (Glycosyl transferase, group 1 family protein); B5T_02407 (putative Zn-dependent hydrolase)	3	3	ND	2	407	149	>sRNA2648205- UGAAACCCCCGGGUCAUUACCGGGUCACAAAUCGGUGCUGUCCCGGGCGCUCACCACAGGCGAGAGAAAGGAGUCACGCUUGAGAGUCGUCGAUACCACUUUGUUUUAUGCGCAAUCCAGCGGCGGGGUGCAUACCUAUGUGGACAGCAAGCGCAAGGGACUGUUGGCCAGGGAGAUGGAGCACAAGG
sRNA2658486	2658269	2658486	-	TSS:2658486_-	PSS:2658269_-	3'CDS	218		><<	B5T_02415 (putative TonB-dependent receptor); B5T_02416 (Transposase domain protein)	ND	ND	4	2	21	15	>sRNA2658486- AAGCGUAAGCUGACCAAGCAAGGGGAUACCGAGGUCAGGCGACUGCUGCACUGUGCCGCCAUGAGCGCCUCUCGACACCCGGUCUGGCGCGCCUUCUAUCAGCGCUAUCGGGAUCGGGGACUGCACACCACCCAAGCCUUGGUGAUCCUGGCCCGGAAGAUCGCCCGCACCGCUUUCGCCCUGAUGAAGCAGCAACAAGAAUAUUGCCCCGCAAAGCU
sRNA2659236	2659236	2659431	+	TSS:2659236_+	PSS: 2659431_+	Antisense	196	5'UTR	<><	B5T_02416 (IS110 family transposase); B5T_02417 (acyltransferase)	184	125	6540	1207	412	377	>sRNA2659236+ GCUUGUCGGGGCGCACCGUAACGCUGGCUUGCAGAGUAUCGUCGGUCUGAGUGUGCGCUCAGCCGAUGGAUUCCUUAUCGGCGUUUGAAGGUGCGGGGUGGGGCCAUAUCUCCCACAGUCUGUACCCUAGGGUCAGAAGCUUGCCUGGUCCCUCCACCCCGACAAGUCUUUUCUUUCUAAGACUUGCCGGGAAACC
sRNA2664585	2664383	2664585	-	TSS:2664585_-	Coverage decrease:2664383_-	5'CDS	203		<<<	B5T_02420(Transcriptional regulator, lysR family); B5T_02421 (Methyltransferase type 11)	6	5	36	6	16	26	>sRNA2664585- CUGGCCGAAAGUCCAAUCGGUCGGAUAAAGAGCGAUCGGAUAAAGAGCGAAUGGAUCUGCAGCAACUGACCGUAUUCGUGACGGUGGCCCGGGAAGGCUCCAUCACCCGCGCCUCCCGCCGUCUGUGCCUGAGCCAGCCGGCGAUCAGCGCCCGCGUUCAGGCGCUGGAGCAAUCCCUGUCACUGACCCUGUUCCAACGUACC
sRNA2686725	2686441	2686725	-	TSS:2686725_-	PSS:2686441_-	Antisense	285	3'CDS	><>	B5T_02442 (Carbamoyl-phosphate synthase L chain, ATP binding domain protein); B5T_02443 (Acetoacetyl-CoA synthetase)	3	1	29	5	16	14	>sRNA2686725- GAGUGUGCCGCCAUCAAUGCCGAGAUGGAAGCGCCCGCCAUCGCUAUGGAACUGGAAGGGCAGAGGGACGCCAUUCACGCUGGCCUGAUUGUCCUCCAGGAUCACGAUCAGGUUCUCGUCCAGCACUUUGAGCGGCACCAGCGUCUGGCGCCGGCCUAACGGCCGCCAGCCGUUCAAGGCCUGCCAGGGAUCGCUGCCGGUUGCCGGCCGUUGUACCACCAGCGCCGCGGCGGCCACCGCCAGAGCCGGUACCGGCACGCUCACCGGUUCCAGUAAAUCCGGAUG
sRNA2686732	2686732	2687094	+	TSS:2686732_+	PSS:2687094_+	2CDSs	363		>>>	B5T_02442 (Carbamoyl-phosphate synthase L chain, ATP binding domain protein); B5T_02443 (Acetoacetyl-CoA synthetase)	ND	3	41	4	16	22	>sRNA2686732+ AACAUGACCCUUUCCGGACGCUUUGUCGAUCAGGGGGAGCGGUUGUGGUUGUUCGUGGCCGGUCAGGACUAUGCGGUCGACCUGCAUCCGGCGCGGGAGAGCGAGCAUGAUGCCGGACACGGCGAUUUCACCGCCCCCAUGAGCGGCACCAUCGUCGCCCUGCAUGUGAACCCCGGUGACCGCGUUGCCGCCGGCGACGCCGUGAUUACACUGGAAGCCAUGAAGAUGGAACACACCCUGCGCGCCGGCGACAACGGCACCGUUCAUGGUUUCAACGUGGGCGCCGGUGACAGCGUCAGCGAGGGCACCCUGCUGGUGGAGUUUGAAGUGGAGCAAGAAUGACAACCCUUGAUCAACAACCGC
sRNA2718950	2718741	2718950	-	TSS:2718950_-	PSS:2718741_-	3'CDS	210		<<<	B5T_02472 (Enoyl-CoA hydratase); B5T_02473 (AMP-dependent synthetase and ligase)	6	9	107	16	28	19	>sRNA2718950- AUGGCCCGCGCCAAUGAAGACGGCCUGGUGUAUAUCGUCGACCGCAAAAAGGACAUCAUCAUUCGCGGCGGCGAGAACAUCGCUUGCCUGGAAGUGGAAGACGCUUUGUAUCAGCACCCCGAGGUCGCCGAGGCCUGUGUGUUCUCGGUACCGGACGAGCGCCUGGGCGAGAUCGUCGGUGCUAUUGUGGUGUUGAAACAGGGGAUGGUG
sRNA2730706	2730706	2730909	+	PSS:2730706_+	PSS:2730909_+	3'CDS/Antisense	204	3'CDS	>><	B5T_02480 (Alcohol dehydrogenase GroES-like protein); B5T_02481 (3-Oxoacyl-(Acyl-carrier-protein (ACP)) synthase III)	ND	2	ND	1	18	6	>sRNA2730706+ AUCGAGCACCGUCCGCUGGAAGGCGCCGCUCAAGCCGUGGCGGAUCUGGAAAAAGGCCAAGUGGCGGGUCGGGUGAUUCUCGACGCAGGGAACUGACUCAGUUUCACCCUCUCCCCUCAAGAGAGAGGGUGAAACAGCCUCGCCGUUUACUGCACCCGCUUGACCACCACGCUGCCAAUGGAAUAACCGGCGCCAAAAGAGCAG
sRNA2757934	2757751	2757934	-	PSS:2757934_-	PSS:2757751_-	Antisense	184	2CDSs	><>	B5T_02498 (hypothetical protein); B5T_02499 (hypothetical protein)	ND	12	ND	50	35	53	>sRNA2757934- ACAUGGUUCGGUCCAUCGGGCUGUUGUUCCAUCAAGGGCAAGGUUAUCACGAUGUGCGCACCGCUACCGUUGACGGGCGGCAGGGCCUCGAUGGUACCGCCAUGGGCGCCGACCAUGCCCCGGCAAAUGGCGAGGCCCAGGCCGCUGCCGUAGGGCCCCCGAUCGCCGUCGCCGCCGGUGAAGA
sRNA2758517	2758198	2758517	-	PSS:2758517_-	PSS:2758198_-	Antisense	320	mCDS	><>	B5T_02498 (hypothetical protein); B5T_02499 (hypothetical protein)	2	71	20	225	41	51	>sRNA2758517- UAAUGGCUGUCGUGCUGGUGACUCUCUCCCCACACUUGGCGCAGCAGCUGUUGUUGAGUAAUGACCCGGUCGGCGUUGCGGAUCAGGAUACCGAGGACGUUGAAUUCUUUGGGGGUGAGUUUGACCGGUUCACCGGCCAGUUCCACCUGGUGCCGGGCGAGGUCGAAGCGCAGGUGGCCGUCGUCGUACUCGUUGCGGACGACGCCGGCGUCGUUGACGUGACCGAGGUGCCGGCGCACCCGGGCAAGGAAUUCCUGAACGCCGAAGGGCUUGGUGACAUAGUCGUUGGCGCCGAGAUCCAGGGCGCGCACUUUUUCGCC
sRNA2774073	2773846	2774073	-	PSS:2774073_-	PSS:2773846_-	2CDSs	228		<<<	B5T_02511 (ABC transporter, transmembrane region); B5T_02512 (Pyochelin synthetase F)	1	10	5	25	231	430	>sRNA2774073- UUACCUGCGUUGCCAGGAACAGCAGUCCUUUGGCAUUACCGCCGGCGUGGGUCAUUACGCCGCGCCGUUCUGGCAAAACGCCUGCCUCGGCGAGUUCAACCUGAUCGACGUGCCGGGCAAUCACUUCAGCGUGAUCGAGCCGCCCCAUGUGGACACCGUGGCCGCUCACCUCGCCGAGACAUUACGGAGAGCGCUGUGAGCCGAAAGACCAACGACCCCUUGCACCAG
sRNA2786013	2785803	2786013	-	TSS:2786013_-	PSS:2785803_-	5'CDS	211		<<<	B5T_02513 (Putative non-ribosomal peptide synthase); B5T_02514 (Transcriptional regulator YbtA)	1867	1960	82886	21909	213	413	>sRNA2786013- UCCGAAUGAUCCCAUGACUGACGGUGAACCAUGGAUGACGUCACUGAUGUGCCCGACGUGCGUGCGCGUGUCGCGGCGGUGCUGGAACUUCCCGUUGCCUCCGUCAGCGACGACGGCAACCUCAUCGAAAUGGGGAUCGACUCGAUCACCAUGAUGCGCCUGGCCAGCGAGUGGCGCCGGCAGGGGCACGACAUUUCUUUUGCCCGCAUGG
sRNA2787171	2787171	2787338	+	TSS:2787171_+	PSS:2787338_+	5'CDS	168		<>>	B5T_02514 (Transcriptional regulator YbtA); B5T_02515 (putative: uncharacterized ABC transporter ATP-binding protein ybhF-like protein)	27	31	1915	478	114	344	>sRNA2787171+ GUUUCGUUCUUCUUGUCGACUUCAAGGCCUUGCCACCCAUCAAGGCUUCCUUUUUUGGGGACCCGCGUUAUGGCGAAUUCCACCGGCCUGGUCAUCGAGGACCUGGCGAAAACCUAUGGCAAUGGCGUGCGUGCCCUGGACGGCGUCUCACUAGAGGUGGCCCCUGGA
sRNA2802663	2802435	2802663	-	TSS:2802663_-	PSS:2802435_-	3'CDS	229		><<	B5T_02526 (hypothetical protein); B5T_02527 (TraR/DksA family transcriptional regulator)	ND	ND	13	3	19	14	>sRNA2802663- GCUGAAAAAAGUGGAUGGCGCCUUACGGCGGCUGGCUACCGGAGACUAUGGUUACUGCCUGGAAAGCGGCGAACCGAUCGGUAUCGAGCGGCUGCUGGCCAGGCCGACGGCGGAGUAUUCCAUCGACGUGAAAGCACGCCAGGAAAGCCGGGAACGGCAUUACGUUCAUCACCGUUCGUGAUCGGAGCACAGGCCUCUUGAUUCGGGGCAAGCCAGAGUCAGUUGUUGG
sRNA2814556	2814556	2814687	+	TSS:2814556_+	PSS: 2814687_+	Intergenic	132		>>>	B5T_02535 (2-isopropylmalate synthase); B5T_02536 (aromatic hydrocarbon degradation protein/Outer membrane protein transport protein (OMPP1/FadL/TodX))	10	5	126	16	1566	757	>sRNA2814556+ CUCGCUGGCGACCAAGGAUUCGGUCACACCCGCCCCCAACGGGUGCCAAUCAGUGAGACCCCUUCUUUCAGGUAUUGAAAGCAUGGCCGUUCUAAUCCCCCCCCCCCAAGAACGGCCAUCUCUUUUUUCCUC
sRNA2822281	2822119	2822281	-	TSS: 2822281_-	PSS: 2822119_-	5'CDS	163		<<>	B5T_RS23210 (hypothetical protein); B5T_02541 (DUF4351 domain-containing protein/putative transposase)	3111	3132	68	65	12530	16	>sRNA2822281- GCUUGGCUUCAAGGAAGGUCCGUAAGGGCUGAGUAGGGCGCUUCAGAGAAGCGUGGGAACAAAGCAGUAAGGCAGCCGAGGGUCGCCUUGAGCUUGGCAGGAAAUAACAAAUAUUCCUCAUGUGAAAUGGAAAUAAAGGAGAAAGAUUAUGAAAGCGAAAAUC
sRNA2823344	2823344	2823708	+	TSS:2823344_+	PSS:2823708_+	3'CDS/Antisense	365	3'UTR	>><	B5T_02541 (Putative transposase); B5T_02542 (hypothetical protein)	1	5	44	9	35	26	>sRNA2823344+ GCCCAACGGAACUGGCGAGCCUACGGCACAGCUUCGUAGCGUGGUUGUACCGCCGGCUGCCCCAAUGGAUGCCGGGCGUAACAAUUCCUCAAAUGCUGAACUUGCAGGAGAUUCAGGAGAUGACGCGCAACAGUGCACAGGAAUGGAAAGACAUGCACCACCAGGCUGGCUUGCAAGAGGGGCUCGUCAACGAAGCCCGUAAUAUCCUGCGACGCCAACUGGUGCGACGCUUCGGCUCUCUUUCCGAACGUAUUGAAGCCAAGUUGAACGGCGCCAGCCGAGAACAGCUGGAGGACUGGAUCGACCGGCCUUACGAGGUGGAAGAGCUGGAAGACGUCUUUCGCUGAUCAGGUUUGGGGGCCGGG
sRNA2874644	2874644	2874910	+	PSS:2874644_+	Coverage decrease:2874910_+	3'CDS	267		>><	B5T_RS22725 (Ig-like domain-containing protein); B5T_02583 (Putative transposase)	ND	54	1	23	20	7	>sRNA2874644+ CUUGGAAGAUGGUAGAAUGAUCGCAGAGCAGAUAAACCAAAACGAGGUAAAUUUUUCUUUACGAGGCAAUCAACCUGCCACGUUUAUAGAUCUAAUCAUUCCCAAAGAAGGCAGCUUUCUACAGUAUAUUUCCCAGCCUAUUAAGGAAUAAGCUGAAAUUUUAGGCUUGAAGGUGAGCGACCAUAUAGUUGGAAAUCAGAUGGCCGCUCAGUCACAUAAAACUCAAAAAGGGCCCCGGGUCGAAACCCGGGCCCCCUACCAUAGCAC
sRNA2875150	2874864	2875150	-	PSS:2875150_-	PSS:2874864_-	3'CDS/Antisense	287	3'UTR	><<	B5T_RS22725 (Ig-like domain-containing protein); B5T_RS23220 (hypothetical protein)	6	31	11	11	804	11	>sRNA2875150- AUUGGACAGGUACUUUGGCCGGUGGGACUUUGGCGACAGGUACUGAUAGUACUGUCGUAUACGCCGGUGGUAGUGUGAUUACCACAUGCGGCGGUUUGGUUACGGGUAUCACGUACGGCCCAACCGCCUCAGGGACCAUCAACACUCCAUCAAGUGUAAAUGUUUCCGGGGCUUACGGGACUAACUGUAGUAUAACCGCUGACCUGACCCUGGUCGCAGAUGAUAGAUAACUAGCUUUUGGUGCUAUGGUAGGGGGCCCGGGUUUCGACCCGGGGCCCUUUUUGAGU
sRNA2876435	2875982	2876435	-	TSS:2876435_-	Terminator:2875982-2876011_-	3'CDS	454		><<	B5T_RS2322 (hypothetical protein); B5T_02583 (Putative transposase)	8	4	257	15	37	30	>sRNA2876435- GUCCACCGGAACUGGCGGGUCUGCGGCACAGCUUCGUGGCAUGGCUGCGCCGCCGGCUUCCCCAAUGGAUGCCGGGUGUAACGAUCCCACAAUUGCUCGACUUACAGGAGAUCCAGGAAAUGACGCGCAACAGUGCUCAGGAAUGGAAGGACAUGCACCAUCAGGUGGGUCUGAGGGAAGGCCUGGAAAAAGGCCUCGCACAAGGCAUUGAACGAGGUAUUGAACGAGGUGUGGAACAAGGUUCCACCACCGAAGCCCGAAACAUCCUGCUGCGCCAGCUACGGCGCCGCUUCGGCGACGUGCCGGCGGAGAUCGAAACCAGGCUGAACAGCGCCAGCCGGGAACAGCUGGAAGACUGGAUCGACCGCGUCUACGAAGUGGAGAC…
sRNA2880373	2880217	2880373	-	TSS:2880373_-	PSS:2880217_-	Intergenic	157		<<<	B5T_02589 (Putative transposase); B5T_02590 (Transposase IS200-like protein)	10	12	23	25	64	17	>sRNA2880373- AUCGAUCAGGAGCCUUGUGUUUCCGAUCGAGGAUGAAUGAUUGGCUUGUACUGUUGUUUAUGCACGCUCAACCAGGGCCUUCCCUGUCUCCAUAUUGGCCCCAAACCAAUCGGCCUCUGGUUUGAGCGUCUUUUUGCCUCCGAGGAUACUCAGCGAA
sRNA2881269	2881071	2881269	-	TSS:2881269_-	PSS:2881071_-	5'CDS	199		<<<	B5T_02590 (Transposase IS200-like protein); B5T_02591 (Lactamase B)	ND	2	10	14	83	75	>sRNA2881269- GUAUAAAAAUAAUAGAAAAUCUCAAUUUCCUGUCAGCGCCAUACCGGCAUGAGGAAGUCAGCGCAGCCACCUGAAAACACAAUGAUUUCCGAUAGGGCCAAAGGCGACUAUGGAGCAGGGGCAUGUCAAGGAAGAAACGAAUUCUGGUGGUGGGGGAAGCUCAUCACGUCUUUGAGGAAAGCCAUAACCGGGAACCGGU
sRNA2890408	2890272	2890408	-	TSS:2890408_-	PSS:2890272_-	5'CDS	137		<<<	B5T_02601 (Transposase IS200-like protein); B5T_02602 (Serine protease inhibitor ecotin)	5	8	23	29	94	103	>sRNA2890408- ACGAUGGAAGAAAAAAGUGCUCAGGAGGAGCCAUGUCCCGGACUCAGCGUCCCGUUAUAAACGGAUAUUUCAAUUACUUCGAGCAAUGCGGAGACGCCAUGCGCAGCGUGUUCCGCGACAAUCUCGACUGCCGCCGC
sRNA2900884	2900754	2900884	-	TSS:2900884_-	PSS:2900754_-	5'CDS	131		<<<	B5T_02609 (hypothetical protein); B5T_02610 (Transposase IS200-family protein)	435	283	7	6	3721	17	>sRNA2900884- AGUCGGUACGGGGGGCAACACAGCGACCGGUACCGGCUACGGCAAGCCAAAGGAAGCAGUAACGACUUGCCACCAACCCAAAAUAUGGACUAAUGAGGAAUUGAUCAUGAAGAAUAUGAAGAAAGCUUUGA
sRNA2905763	2905562	2905763	-	TSS:2905763_-	Terminator:2905545-2905573_-	3'CDS	202		<<<	B5T_02614 (Hydroxypyruvate isomerase Gcxl); B5T_02615 (Cytochrome c subfamily, putative)	18	ND	24	ND	34	97	>sRNA2905763- CCCGCUAUCUGCCGUUGCCAACCAUUGAAUGGCUGGGCUUCUUCCCCACCAUUCAGGGGGCAUUGGCUCAGGCCGCGGCGAUCGUGCUGGCGGUGCUGAUGUGGCUGCGUAGCCGGGGGCAGGUGAAAAGCAGCUAGAAGAGCAGUUGAUAGUUGACAGUGGACAGUUGACAGCGAAAGACGAAAAACAGCGCGGCCCGGGG
sRNA2906090	2905937	2906090	-	PSS:2906090_-	PSS:2905937_-	3'CDS	154		<<<	B5T_02614 (Hydroxypyruvate isomerase Gcxl); B5T_02615 (Cytochrome c subfamily, putative)	4	76	8	388	20	63	>sRNA2906090- ACAAGGUCGACAGUGCUCUGGAUGGCGGCACGGUAUGGGCCCUGGCGGUGGUGUCGUUCAUCUCCGUGUACCGCGAGAUGUUCGAAACCAUCCUGUUCUACCAGGCGCUGUGGACCCAGGUGACCGCGGCGACCCAGUCCUACCUGUUCUAUGG
sRNA2910668	2910668	2910908	+	TSS:2910668_+	PSS:2910908_+	5'CDS/Antisense	241	5'UTR	<>>	B5T_02618 (hypothetical protein); B5T_02619 (Protease HtpX)	6	9	30	13	45	28	>sRNA2910668+ GGGAGUGGGUCAUAGCCUGGGCAUUCGCAGUCACGCCGGGAAAAGCGGGAGUAUUCCGCUGCCGGACCUUGAAGGCAACCGCCCUGCCCCCAUUUUCCAUUGAAGUUUGCUCGAUGUGGGGGCCCUCCACGUCGGGUACGCUGGUGUCCGGGCAUCGGACCCAUCAGGGCCAACAACAUCAGUCAGUGGAGAAACAUACCGAUGAUGCGCAUUGCGCUUUUCCUGCUCACUAACCUGGCGG
sRNA2911966	2911966	2912206	+	PSS:2911966_+	PSS:2912206_+	5'CDS	241		>>>	B5T_02619 (Protease HtpX); B5T_02620 (GGDEF domain protein)	1	27	15	82	16	28	>sRNA2911966+ AUAUAACUACUAACAUGCCUCGGCAUCCCGGCCUUUUCGCCCUGGGUGACCAUUGGCCGCUGUCUUUGAGUCGACAUUCAUUGGAACCCGGUUUUCGUUUGCUACCCCGGGAUCACCCGGAUCGGGCCCUGCGCCUGCGCCGCCUGCUGAUGGCGGUGUACUCCUAUUUGCUGAUGUGGGGCGGGCUGGCGAUCGGCACCAGACUGGGCGCGGUGGCGCCGGAUCUGCCUCAUCUGCCUUU
sRNA2918867	2918778	2918867	-	TSS:2918867_-	PSS:2918778_-	3'CDS/5'UTR	90		<<<	B5T_02625 (ATPase, AAA family, putative); B5T_02626 (O-succinylhomoserine sulfhydrylase protein)	5	9	66	26	16	24	>sRNA2918867- ACUUGGCGGACCUGAAAGCGGAUCUGUCCCUGGGGCUGAAAACGCUGGGGUUUUGAGGGAAGAGAUCCGACAUCGGGUGUAGCCAGCCUC
sRNA2923109	2922936	2923109	-	TSS:2923109_-	PSS:2922936_-	2CDSs	174		<<<	B5T_02629 (Sporulation and cell division repeat protein); B5T_02630 (Folylpolyglutamate synthase / dihydrofolate synthase)	14	14	190	51	20	21	>sRNA2923109- CGUGGCCGAAGCCCUGACGGUGAUCGAAGCGGUUCCGCCGCCGGCGCGCUAGAAUGCCGCCAGCGCCAGGCCGAAUCGCUUCGGGGGUGGCCGGCCUGAGUCCAGGAUCCAUCCGUUGUUGGACCUUUUAUUCGCAAGGAGCUUUCGUUCGUGCAGUCCCGCACCCGUCAUCGC
sRNA2928060	2927804	2928060	-	TSS:2928060_-	PSS:2927804_-	5'CDS	257		<<<	B5T_02634 (N-(5'-phosphoribosyl)anthranilate isomerase); B5T_02635 (tRNA pseudouridine synthase A)	4	2	32	6	95	116	>sRNA2928060- UCCCCGCGGGGCAGGUGGCGUCGCCUGUGGCGCUGUCCUUCGGCCCGCGUUUCCUGAUAGGAUUUCGAUGAGCACACCUCGGGUUAAAAUCUGCGGAAUUACCCGUCCGGAAGACGCGGUACAGGCCGCCCGCGCUGGCGCCGAUGCCAUCGGCCUGGUGUUUUAUCCAUCCAGUCCCCGUUACGUGGAUCCGCGACGUGCCGCGCGCAUUCUCGCCGCGCUGCCGCCGUUCGUGACCACGGUGGGCCUGUUCGUCA
sRNA2939574	2939574	2939826	+	PSS:2939574_+	PSS:2939826_+	Antisense	253	3'CDS	>><	B5T_02642 (LysR family transcriptional regulator); B5T_02643 (Transposase, putative)	ND	2	3	7	13	15	>sRNA2939574+ CUGGACUGGCCCCAUUUAAGUAGACACCGAUUAUAAAGUAGCCGCAUAGUCGUUGGGGGUGAGCCCUCCCAACGUCAUGUGGCGCCGUACUUUGGGGUAGAAGUGGUCCGUAUAGUACUGGAUUUCAUCGGCCAUUUCGUCCCGGCCGAUCAACCCUAGACGCUUCGUCCACUCCUUCUUCAACAAGGCGAAGAAGCUCUCCGCACAGGCGUUAUCCCAGCAGUUGCCCGGGCGCGACAUGCUGAUCGUGACA
sRNA2948229	2948229	2948398	+	TSS:2948229_+	PSS:2948398_+	5'CDS	170		>>>	B5T_02652 (Saccharopine dehydrogenase (NAD(+), L-glutamate-forming)); B5T_02653 (RNA polymerase sigma-70 factor, ECF subfamily)	62	126	667	895	56	64	>sRNA2948229+ AUUAUUAUUAUCAUGAUUGGGCAUGGGGAAGACGAUCCGCGAUGGCGAGUAGCGGCCAGUGGCACCAGCAAAUCGAUCGGCUUUAUGGCGACCACCAGCGCUGGCUGGUGAGCUGGUUCCGUCGCAAGCUCGGCUGCCAUCAGCGUGCCGAUGACCUCACCCACGACACU
sRNA2948653	2948653	2948841	+	TSS:2948653_+	PSS:2948841_+	2CDSs	189		>>>	B5T_02653 (RNA polymerase sigma-70 factor, ECF subfamily); B5T_02654 (FecR-like transmembrane sensor, Fe2+-dicitrate sensor)	ND	ND	8	3	27	47	>sRNA2948653+ UUACGCCCAGUUGGACGGCCUCACCCAUCAGGCCAUCGCCGACAAGCUGAACCUGUCGAUCAGCACGGUGAAGCGCUAUCUGAUUCGUGCCUCCGCCCAAUGCUACUUCGCUCUGGAAAGUGCAUGAGUGAGUCCUGGUCCGCCGACGCCGAGGAAGGGCUGCCCACCCCGCCGGACAUUGCCAAGGAG
sRNA2966547	2966314	2966547	-	TSS:2966547_-	PSS2966314_-	2CDSs	234		<<<	B5T_02669 (hypothetical protein); B5T_02670 (hypothetical protein)	7	ND	42	5	37	36	>sRNA2966547- UUCCAUGCACUACCCGACAUUGUGUCCAUGGAGGCGGUUCGGUGAAUAUCCUGAUGACCGGCGGCACCGGUUUUAUCGGUGGCGCCCUGGGACAUCAUCUGCACAGUCUCGGUCACCGGCUGGUGGUGCUCAGUCGCCAGAGCCAGCAACGGGCGCUGGCGUCAUGCCCGCCCGGCACCCGGAUCAUCGCCUCGUUCGAUGACAUCGCCGACGACGAGGCGCUGGAUGCGGUGG
sRNA2983256	2983037	2983256	-	TSS:2983256_-	PSS:2983037_-	5'UTR	220		<<<	B5T_02683 (Oxoglutarate dehydrogenase (Succinyl-transferring)); B5T_02684 (Succinate dehydrogenase and fumarate reductase iron-sulfur protein)	6	11	65	36	180	77	>sRNA2983256- GACCUUGGUGGCAUUGAAGUUCUUCCCCAAAAGGUCGAUAAGUCGGACAGCGUUGGGGGCUGAACAGGCCGGUUGGCAGGGUACGGGCCGCCGGGCCGCCCCAAACCGGCUCUAACAAAAGCCUCACAAACGUACUACACUAUCGGCCGGUUCCGGAAACCCCGGAAUCGGUGUACGCAGCAGGGUGGAGUGGCGCUUAAAAGGCAGCCGCUCCGGACAC
sRNA2985482	2985184	2985482	-	TSS:2985482_-	PSS:2985184_-	mCDS	299		<<<	B5T_02685 (Succinate dehydrogenase, flavoprotein subunit); B5T_02686 (Succinate dehydrogenase, hydrophobic membrane anchor protein)	3	ND	30	5	24	36	>sRNA2985482- ACGCCGCCGAGCUGGUGAAGGAUGGUCAGGGCAAUGUCUGUGGCGUUAUCGCCAUCUGCAUCGAAACCGGCGAAACGGUAUUCUUCAAAGCCAAGGCGACGGUCUUCGCCACCGGCGGUUCCGGCCGUAUUUACGCCUCCACCACCAACGCCCUGAUCAACACCGGUGACGGUGUCGGCAUGGCCCUGCGUGCCGGUCUGCCGGUGCAGGACAUCGAGAUGUGGCAGUUCCACCCCACCGGUAUCGCCGGCGCCGGGGUGCUGGUGACCGAAGGUUGCCGGGGUGAGGGCGGUUACCUC
sRNA2986815	2986815	2987180	+	PSS:2986815_+	PSS:2987180_+	Antisense	366	5'UTR	<>>	B5T_02687 (Succinate dehydrogenase, cytochrome b556 subunit); B5T_02688 (Citrate synthase)	2	21	3	11	151	49	>sRNA2986815+ AAGACUGGCGGCGAAUCCGGUGAUACCAGGGCCGGGGUGAAGCCCGUAUUCCGGGAAUCCAUGACCAAGUCCGUUGCGGUCGGCGGUCGCCGGAAUGCACUAACGACACCACCGCUGUCAUCCACGGGUUAGGAUGGCGGCGUGGUCGGUUGUGUAUUCCCUGACAACUCCCGAAUCAAGGGGCGGCGCCUGUCAUUGCGCUUAUACUGCUCGGCAUCACGCCACCACCUUGCUGUGCCGCAAGGGACUCGGUCAGAGGCUCCCUUGCGGGCGGCAGUAUAUCGCCGCGCCGACGGCAAAACAAACGCCAACUGGCGGAAAACAGGCUAACGCUUUGUUUUAUAUAGGCACUUUUACAUCAACCAC
sRNA3010163	3010163	3010378	+	TSS:3010163_+	PSS:3010378_+	5'UTR	216		<>>	B5T_02705 (Electron transfer flavoprotein domain protein); B5T_02706 (Electron transfer flavoprotein-ubiquinone oxidoreductase, putative)	62	83	357	164	24	31	>sRNA3010163+ ACCCUAAGGCCUGUACCGCCCUUUUUUUCGCAUUGGCGGAUGCAGGCGCCCGAACCUCUGAACAGCGCUCUAUGUCCUGCCGGCCCAUAAGGCCCGCAGCGACUGGCCGGCCAUACCAGGGCCCGGAACAAUGUGCGCCGAACCCGGCACCGAACAAGGUGGUGCGGGGCUCGGGGGUUCCCGACCGGCCCCAGCAGAAGGGCUGUAACGCAACCG
sRNA3018804	3018644	3018804	-	TSS:3018804_-	PSS:3018644_-	5'CDS	161		<<>	B5T_02713 (Antioxidant, AhpC/TSA family); B5T_02714 (Ion transport protein)	4	6	123	23	92	108	>sRNA3018804- GUAACGCAUUCUGGAACCUUGGGGAAAACGUUUCAGGGUAGAUAUGCGAUCACCUCCGAUGGCGGCGGCCAGGCCCCGCGAUCCGCAUAAUGAUAGUCAACAAUAGCCAGGGGGCGACAAUGAUCGGUAUGGCAUUGGCGCGGCGAGGGCGACGCAAGGGG
sRNA3018855	3018855	3018984	+	TSS:3018855_+	PSS:3018984_+	5'CDS	130		<>>	B5T_02713 (Antioxidant, AhpC/TSA family); B5T_02714 (Ion transport protein)	3	ND	5	5	15	11	>sRNA3018855+ UGGCCAAUCAGAAUGACCGGAUCGCCUCAUCCAGUCCGGUCCGGCACGGGCAGCAACGGAGCAAUCAACAGGAUGUCGUCCCAGUCCCCAUCCCGGCGUGAGCGUUGGCGCCACAUUAUCUUCGGUACGG
sRNA3019092	3019093	3019242	+	TSS:3019093_+	Coverage decrease:3019242_+	5'CDS	150		<>>	B5T_02713 (Antioxidant, AhpC/TSA family); B5T_02714 (Ion transport protein)	40	107	857	781	25	18	>sRNA3019092+ ACUGGUUGUAUGGCGUGGAAUGGUUCUUCACUUUGCUGUUCACUGGCGAGUACCUGAUUCGCCUUUGGGUAAGUGAUCGGCCGCUACGCUACGCGCGCAGUUUCUUCGGCGUGGUCGAUCUGCUUUCCGUGGUCCCCACCUACAUCAGCC
sRNA3019686	3019421	3019686	-	PSS:3019686_-	PSS:3019421_-	3'UTR/Antisense	266	3'CDS	><<	B5T_02714 (Ion transport protein); B5T_02715 (Nitrite reductase [NAD(P)H], small subunit)	ND	1	ND	ND	1	91	>sRNA3019686- GACGGUGGCAGUUGGGGCAUUCCCGUUCAUAGCGGCGGGCAAUGUGCGCGGCGGAGAUUUCCGCGGUGACGAUGCCGGUGGGCACGGCGAUGAUGGCGUAGCCGGUGAUCAUCGCCAUGGACGCCACGGCCUGGCCGAGGGGCGUCUGCGGUGAGAUAUCACCGUAGCCCACCGUGGUCACGGUGACGAUGGCCCAAUAGAUGCUGCGCGGAAUACUGGUGAAGCCGUUGCUUGGCCCUUCGACCACGUAGAUCAGACUGCCGAAG
sRNA3031087	3030866	3031087	-	PSS:3031087_-	PSS:3030866_-	3'CDS	222		<<<	B5T_02724 (Type IV pilus assembly protein PilZ); B5T_02725 (DNA polymerase III, delta prime subunit)	ND	ND	ND	5	25	29	>sRNA3031087- AUAUUGUAUGGUUGGUUGGCCCGGGCGACGCGGUUGGCGGCGCUUGGGGGCGCGGCCAUACCCGCCGGCGAAGGCGAUGCGCAACUGGAGCCGCUGCUGCGGCAGCUGGCCGAUACCGUUCCGGUGGCGCGGUUGAUGCGCGCCACCCAACGGAUUCAGGAAGGCCGCCGGCAGAUCCUGGCCGGCGCCAACCCGAACAAGGAAUUGCUCAUGGAGCAAUGG
sRNA3036378	3036166	3036378	-	TSS:3036378	PSS:3036166_-	5'UTR	213		<<<	B5T_02730 (Acyl carrier protein); B5T_02731 (3-oxoacyl-(Acyl-carrier-protein) reductase)	5	8	46	19	110	192	>sRNA3036378- UCCGGUUGGAAUGCGCCGGCCUUUCGGGGCUGGUUUAUGCAAUGGAUUCGCCCGGGCCGCUGCUUCAGGGUGGCCCCCGUCGAGAUGGCAUUUAUCGUCUCCACGGUGGGUGGGGUUCAACAUAUUUGGAAACGUAUCCGUGAAAACGGGCACCGGCGGCGGCUUGCAAGCGCAAAUCGCGUUCACCUAGAAUAGCCGCUCAUAGGUGCUUGC
sRNA3036197	3036197	3036506	+	TSS:3036197_+	PSS:3036506_+	Antisense	310	3'CDS	<><	B5T_02730 (Acyl carrier protein); B5T_02731 (3-oxoacyl-(Acyl-carrier-protein) reductase)	2	ND	10	3	12	8	>sRNA3036197+ ACGCGAUUUGCGCUUGCAAGCCGCCGCCGGUGCCCGUUUUCACGGAUACGUUUCCAAAUAUGUUGAACCCCACCCACCGUGGAGACGAUAAAUGCCAUCUCGACGGGGGCCACCCUGAAGCAGCGGCCCGGGCGAAUCCAUUGCAUAAACCAGCCCCGAAAGGCCGGCGCAUUCCAACCGGAACCGGCAGCUUAGCGGUUUCCGGAGGAUUUGUCCCUACCCGGUGAACAUGCCACCGUUAACAUGGACCGUGGUACCCGUUACAUAGCCACCACCGUCACCGGCCAGCCACGCCACCGCGCUGGCCACU
sRNA3043656	3043656	3043870	+	TSS:3043656_+	PSS:3043870_+	5'UTR	215		<>>	B5T_02739 (Pseudouridine synthase); B5T_02740 (Ribonuclease E)	152	157	4937	1170	521	361	>sRNA3043656+ UCUGGCAACAGCUUUACGAUCGUUGCGUCCGCCCAUUACUCACAUUUACGGAUAGCGGGGCGCGAACAGUGAAGCCGGUGGUCCCGUGAGCAUGACGGGCGGCCCGGGCCGGCGCCCUGCUCCCCUAUCGGGUCAAGUCAGGACGCCCCCGGAAACAUAUAUCCUUGCCGCUUCCCGUGCCCGCCCACCCAAUCAGAAACGCUCGUUGCGCCCGG
sRNA3051269	3051050	3051269	-	PSS:3051269_-	PSS:3051050_-	3'CDS/Antisense	220	3'CDS	><<	B5T_02743 (RadC-like protein); B5T_02744 (hypothetical protein)	1	16	19	237	46	31	>sRNA3051269- AUAGGAUAAUAAUUGAUCAUCUCUGGAUAGAAAUGUGAUUGCCAUAGCGGCGCAGAUUUUCCUACUACUGUAAUUGGUUACGACAAAAGGGGCUGAACCCCCUGGAAGUCACAACAGGCCAUGUUCGGCGAAGGACGUGGAACUGCUGCCGCCGACAAUGACAUGAUCGAGCACGCGUAUAUCGACCAACCCCAGCGCUUCCUUAAGCCGCUGCGUCAGC
sRNA3054024	3054024	3054308	+	PSS:3054024_+	PSS:3054308_+	Antisense	285	5'CDS	<><	B5T_02745 (N-6 DNA methylase); B5T_02746 (hypothetical protein)	ND	ND	ND	2	13	14	>sRNA3054024+ AAAAACGUGACCGUUAAAUCGUUCCUCUAGCGUUAUUAGAAGCGUUGAUAACGCCUUGCCAUCUUUGAGAACUUCAAAGAAGCGCCUGGCUCCUUGGCACGCAUUGCCGAAAUCAGCAGGCAACAGAACAGAUCGCUCUUCAAGGUAGGCGAUGAGUAGCGACAGAAUAAGAAGUUUUCGGCUUAGGCGAGGUGCGAGUAGUCGCCGCUCUGAAAGUUUACCCGCUAGCGUCCGUACAGCUUCAACCAGAGUUCGAUGCGCAGCUUUCUGCGCAGAAAGCAUUAA
sRNA3069036	3068843	3069036	-	TSS:3069036_-	PSS:3068843_-	5'CDS	194		<<>	B5T_02764 (Transcriptional regulator, LysR family); B5T_02765 (Putative Extradiol ring-PSS dioxygenase, class III enzyme, subunit B)	2	3	32	32	45	18	>sRNA3069036- ACUUUCCAUCUCAUUAUAUGAUGCAUGGCGCUUGGCACUCUUAGCCUGGAUCACCUGCGUGUGUUGGUGACAAUUGCGGACAUGGGUAGCUUUUCGGCUGCGGCCCGGAAGCUUCGUCGUGUUCAAUCGGCCGUCAGCCAAGCGGUCGCCACCCUUGAGGAGAUGCAAGGCGUCCGACUGUUCGACCGAAGCGG
sRNA3071265	3071265	3071561	+	TSS:3071265_+	PSS:3071561_+	Antisense	297	3'CDS	>><	B5T_02767 (Relaxase type IV secretory pathway VirD2); B5T_02769 (Transposase IRSO15-like protein)	9	2	49	25	17	43	>sRNA3071265+ ACCUAAUUUUAGGUUCAUCGCGGAAUGCCGGAGAACGCGGCGCGGAUUUUCAGGAAGAAAUACUCCUGAUCCCCGUAGCCGUAAGCCCGGCGUUUGAUGACCUUGAUGGUGUUGUUGAUGCCCUCGACGAUGCUGGUGUUGAGCGGAUGCCGGCAGCGGGACAGGAUGCCGUGCAGGUAGACCGAAAGCCGUUGGGCAAACAGGGCCAGCGCGGCGAUCCCGCUGCGUUGAGCCUGCUCAAGCCAGUGAUCCCAGGCUUGCCGAGUCCAGCCCGGACGUCGGUAAAACCACAACCGC
sRNA3074871	3074871	3075161	+	PSS:3074871_+	PSS:3075161_+	Antisense	291	3'CDS	>><	B5T_02771 (Aldo/keto reductase); B5T_02772 (Putative transposase for insertion element)	ND	1	ND	7	14	13	>sRNA3074871+ AGCAAAAUCCUGGCAUGGGAAUCACACCAGAGCAAUUCGCCAAGAUCGAGCACUGUCUGCCUAUCCAACGCGGCAACGUCAGCUUGAGCAACCUACAGGUGGCCAACUCCAUCCUGUACGUGACUGAACAUGGCCGCAGGUGGCGGAGCCUGCCCAAGUGGAGUUGCCCCUGCAUGACCGGACACGGUCUCCCACUUAGUUAGAAUUGACGUGCAGCCCUUGAGCCGACCGCCUGAACAUUCUCGGCGAUUUGAUCUUGAGCGCCGCGUGGGCAUGCACCUCGUUGUAGUG
sRNA3077014	3076856	3077014	-	TSS:3077014_-	Coverage decrease:3076856_-	5'CDS	159		<<>	B5T_02773 (Major facilitator superfamily transporter); B5T_02774 (Integrase, catalytic region)	18	11	377	43	69	46	>sRNA3077014- GUUCAUAGUAGCGGCUCUCAAUUUGAAGCUGCUUAAGAUGAAAUCGUAGGCGUUAACGUUAACCAACGCGCACUGCUUAACUUUAGCAGGGCGCGCUUAUGUCUAUUCGCGUCCCUGUGUUGCAUUAGGGUCCCGAAUGUUAUCCCACGCAUCCCCCCG
sRNA3091219	3091219	3091471	+	PSS:3091219_+	PSS:3091471_+	3'UTR	253		>>>	B5T_02788 (Glucose/ribitol short chain dehydrogenase/reductase family protein); B5T_02789 (putative membrane protein)	4	43	20	109	10	8	>sRNA3091219+ AUGCGAUCUGUAGGACUUUGGUCACAGGCUUUUGAGGUUCGCUCUGGUUGCGCCAUGACUGGAGGGCGAGUCUCAUCAAGCCGAUCGAGACCAUCGCUAAUGUUCGAAGUGACUGCUGUCGAUCUAUUUGACGCCAGCGCUACGCCGCAUACGCAAUCAGUGAUCUGACGUGUGCCGAGGAUCGUGGUACAUCUCAUGUCGCGGACUUAUUCAUUCCGCCGAAGGGAUGGCAGGAAGGACCGAUCAUCAGGAA
sRNA3092815	3092815	3093015	+	TSS:3092815_+	PSS:3093015_+	5'CDS	201		<>>	B5T_02791 (transcription regulator, TetR family protein); B5T_02790 (Short-chain dehydrogenase/reductase SDR)	7	21	44	53	135	82	>sRNA3092815+ ACUGUCAACGCAGGAGAGAUCGAAAUGAAAAGUGUCGUGGUUACGGGCGUUUCUUCGGGAAUCGGCCGAGGAACUUUGAAUGUCCUGAUUGAACGCGGUUGGCAUGUGUUUGGAAGCGUACGAAAAAUCGAGGACAUCAGAUCUCUGAAAGAUCAGUAUGGGGACUCGUUUACCCCACUGCUGAUGGAUAUUCAGGACGAG
sRNA3093480	3093480	3093767	+	PSS:3093480_+	PSS:3093767_+	3'CDS	288		>><	B5T_02790 (Short-chain dehydrogenase/reductase SDR); B5T_02792 (Putative HTH-type transcriptional regulator)	ND	6	1	33	34	38	>sRNA3093480+ AUUUAAAGCCGCUAUGGCAGAUGGUGGGCGAAAAGGCUUACCGCCAGAAGCCAUUGGGCAGGCUGUAGAGGUUGCAUUGACUGCUCGGAAGCCGCGUGUUCGAUAUGCCGUACUACCGCGCCGGGAAUAUCUCACAAAUUUGCUUCCCCGCUUCCUGCCGGCCAGAUGGGUGGAUCGAGCUUUGGCAAGGCAGUUCGGUCUUUUAUCCAGUUCUUAAGCCGCAUCUCCUUGACGCCGUAUUUCCACCCGGCGUCAACGCCCGUACGAGCGCAGCCGCUAUUCACCCAU
sRNA3133026	3132885	3133026	-	PSS:3133026_-	PSS:3132885_-	Intergenic	142		<<<	B5T_02829 (Ribosomal RNA large subunit methyltransferase M); B5T_02830 (Formyltetrahydrofolate deformylase)	8	56	57	159	34	55	>sRNA3133026- ACAGUUGACAGCGGAAAAACAGGAACAGGCGAUCUUUAGCCGCUGUGGGAGCUUGCCUGCAAGCGAAUGAGGUUCGCUCGGCACUUGGCAAUAUUCGCUUGCAAGCAAGCUCCCACAGAAAACACAGGGAGUGACUUUUUCC
sRNA3144424	3144424	3144595	+	TSS:3144424_+	PSS:3144595_+	5'UTR	172		>>>	B5T_02840 (Cyanate hydratase family protein); B5T_02841 (outer membrane protein-like protein)	6	17	778	421	20	166	>sRNA3144424+ UCAAUCAGGCCGUCAUCCGGCCCUUUCGCCGGCUCUCCUCUCACAGGGAGGGGAGAGCCAUUUUUUUAUGGCAGCCGCCCCACGGGCCGUCACCGAGGUGACGUUAAAAAACACGCCCGGUUCGCAGGCUUGUCAUGUUUUCGAGAGGUUUGCCCGUGUUGUCAUCACUUCG
sRNA3168483	3168283	3168483	-	TSS:3168483_-	PSS:3168283_-	Antisense	201	mCDS	><>	B5T_02858 (FMN-dependent alpha-hydroxy acid dehydrogenase family protein); B5T_02859 (Porin Gram-negative type)	ND	28	ND	8	16	13	>sRNA3168483- AUAUAACCGUCGGUACCGUUCACUGAACUACCAUCUGGAAGGGUAUAGUCACCGCUGUCCUGGUCCAGGGCGUACUGCGCGGCCAGUUUCACACCGGCGACUUCCCCGUUCCAGUACAGUGAAUUCGCCCCCCUAAGGUCCAUGCGGGAUCCACCGGCGGAGCCUUUGCCAAGGAUGGCGAACGGGUCGGCCACCGUGCUG
sRNA3179602	3179375	3179602	-	PSS:3179602-	PSS:3179375_-	Antisense	228	mCDS	><<	B5T_02869 (AraC-family regulator); B5T_02870 (YbaN family protein)	ND	1	2	79	11	52	>sRNA3179602- AUAACGUGAAGAAAUGUGCCCGCGACAGAUCGGCGAUACGCGCCGCGUUCGCCAGGCAUUGGGGUUCGUUGAAGUGGCUUUGCAGGUAAGCGCAAGCACGGCGGAUGCGGGCGUCCUGAAAACGGUACCGUGGCAUACAGGCUUGUCUUUUCAGUUCGUGCCAUUGGGAGUGGUCCUCGAUCAAGGCGAUCAGAAAGUCGAACAGGAGCGAUUCGAUGUGUUCUCUGA
sRNA3188147	3187833	3188147	-	PSS:3188147_-	PSS:3187833_-	3'CDS	315		<<<	B5T_02875 (hypothetical protein); B5T_02876 (Hemophore HasA)	1	2	8	175	724	11770	>sRNA3188147- CUUCGCCAGUCCCACCCAUACCCUCUAUGGGGAGAUCGGUUCCAUCACCUUUGGUCUGGGUCUGGAACAGGACAGCAACGGCCUGUACUACUUUGAGGAAGAGCUGGUGACCAUCGAUGGCCUGGACUCCAUCGGCCUGAACGGUGGUCUGGACGCCAACGGGGAUGUGAUCGACCGCACCACCGAGCUCAACGAUACCCACAAUAUCGUUAACGGCCUCAAGGAUGGCGACGCCUCCGCACUUUGGGCAGCACUGGAUGCAGCCGGAGUGAGUUCUUCAAUGACCGAAGUUCUGGGUGUUGCCGAAACCACCGA
sRNA3191303	3191303	3191451	+	TSS:3191303_+	PSS:3191451_+	Antisense	149	mCDS	<><	B5T_02878 (TonB-dependent heme/hemoglobin receptor family protein); B5T_02879 (Sigma factor regulatory protein FecR)	2	ND	9	2	9	14	>sRNA3191303+ ACGCCGUCUUCAUUUUUAUGCCGGCCGACAAACAUCUCGCCGUCGCCUUCGAGGCGGAACCAGUCGUAACGCACACCGCCGGUCAGUUCCCAGCCGUCGUAAUGGGCCAGGCGCGCCGUAGUGAAGGCGCUGAUCACGGAACGCUCCCC
sRNA3201698	3201524	3201698	-	PSS:3201698_-	Terminato3201524-3201568	3'UTR	175		<<<	B5T_02886 (Acyl-CoA dehydrogenase); B5T_02887 (Outer membrane protein (Porin))	ND	ND	ND	5	11	9	>sRNA3201698- UUCACUGGAUGCGGUGUGUUCUCCGGACAUCCUCCACGUUGUCCGGGCGGUGUCGAGACUCUCCGGGGCGGAUGCUCUCCCCAUCGCCGGAGUGGUGUCGAAUGUAGUGUCGAUUGUGACACCGCCUGCCGUGUCCUUUUUUGCGCCGGCCUUUGGCCGGCGCUUUUUUAUGACC
sRNA3226370	3226370	3226521	+	TSS:3226370_+	PSS:3226521_+	5'CDS	152		<>>	B5T_02906 (Acetyl CoA acetyltransferase); B5T_02907 (hypothetical protein)	17	46	538	224	92	214	>sRNA3226370+ AAUGGACAGCAAAGCCCUGCUCCGGCUAGGUAACGAAGCCUUCGCCACGCAACGCUACGCCGAAGCUCAGGACCGCUACCGCCAGGCCAUCAGCGCCCUGGCAACCGCCCUCCAAUGCCGGCGCCCCGCCGACACCGACGCCCUGAUUCUGU
sRNA3226770	3226770	3227032	+	PSS:3226770_+	PSS:3227032_+	2CDSs	263		>>>	B5T_02907 (hypothetical protein); B5T_02908 (Superoxide dismutase)	14	191	44	2194	209	882	>sRNA3226770+ CUUUUAACGUUAGAAGGUAGUUACCAUGAUUCAUGAGUUUCCGGACUUACCGUACGCCUACGACGCCUUGGAACCGGUGAUCGACGAGACCACCAUGCGCGUGCACCACACCCGCCACCAUCGCACCUAUUACGACAAGUUCGUUGCCGCCAUUCGCGGCAGCGAUCUGGAACAACAACCAAUGGAGACCAUUUUCGCCCGCAUUUCCCAACACCCGCCUGCGGUGCGCAACAACGGCGGUGGCUAUUACAACCACACCCUGU
sRNA3227383	3227383	3227555	+	PSS:3227383_+	PSS:3227555_+	2CDSs	173		>>>	B5T_02908 (Superoxide dismutase); B5T_02909 (Glutathione S-transferase)	5	103	47	507	139	470	>sRNA3227383+ UUGUAUGAACAGGCUCUGGCUCAGGCACCGCGGCAAAAAUCGGCCUGACGGCGACACCGCUCCUGGCGCCUAGAGCCUGUUCAUGAUCUCACCGGCGCCAGGGCCAUUGUUCCGACGCGGCGUCAUGGCCAAGGUAGAGCGGAACAAGGAGGAGCCUUAUGUCAUAUCUGGAU
sRNA3228387	3228387	3228665	+	PSS:3228387_+	Coverage decrease:3228665_+	3'UTR	279		>>>	B5T_02909 (glutathione S-transferase); B5T_02910 (DNA endonuclease SmrA)	8	17	62	230	130	128	>sRNA3228387+ GCGGCUUCGCCGCGCCUGUUAUUACGAGUCUUUUGUAUUACGGAUCUUUUUUGCGAGUACAGAACAGAGAGUACUGAACAUGAGUCGUCGCCACUUUGAUGACUACGACGCCAAAGAAUGGCAAGAAGAGCAUAGUCGGGUAGCGAAGGAACGUCGCAAGCGGGACGCCAAGAAGCAUCGCCAUCAAACCGAUGACGAGGCUGCGGAGGCCCCCGGUCGCCCCCGAUCACCGCGUCCCUCGCACUGAUCGACCUUUUCUCCCGGUCCCCAAGGGGUAUG
sRNA3234406	3234406	3234635	+	TSS:3234406_+	PSS:3234635_+	3'CDS	230		>>>	B5T_02915 (Phosphoribosylglycinamide formyltransferase); B5T_02916 (hypothetical protein)	11	40	203	78	61	38	>sRNA3234406+ ACAGGAAUGCGAGCACGGACUUUAUCCGGAGGUCCUGCAAUGGCGGGCCGCCGGGCGUCUGCGUCUGACCACACAGGGAGUGGCACUGGAUGGCGAAAUCCUACCCCCACAAGGCCGGCAAUGGGCACCGGCGGUUUCUCACUAGCGCCCUGCUGGCGCUGCUGACCCUGGCGACGGCCCCGGCCAUCGCCGCCGAACCACCGAUUACCCCGUUCCAGCUGCAAUACCGG
sRNA3235033	3235033	3235188	+	PSS:3235033_+	PSS:3235188_+	3'CDS	156		>>>	B5T_02916 (hypothetical protein); B5T_02917 (hypothetical protein4)	ND	12	ND	12	50	43	>sRNA3235033+ AUUAUCUGGUCGAGGGCGAGGAAACCCUGAGCCUCGACGGCAAGCCGAUCACCACGGUGAAGGUACGCCGCGACCGCAGCGGUAACAGCCCCCGCCAGACCUGGCUGUGGUUCGCACCGGAAUACGGCUACAUGCUGGUGCAACUGGUGCAGGAAA
sRNA3240544	3240544	3240793	+	PSS:3240544_+	PSS:3240793_+	5'CDS	250		>>>	B5T_02921 (Phospholipase, patatin family); B5T_02922 (Peroxidase)	ND	11	8	22	86	204	>sRNA3240544+ AGCUGUCAACGAACAUAACUGUCAGCCAACAUAGCUAUCAGCCAAAUAAAAAGGAGGCUUAGCAUGGCACUGCAAUUGGGUGAUACCGCGCCGGACUUCAACCAGGAGUCCACCGAGGGUCCGAUUUCCUUCCACCAAUGGGCCGGGGACAACUGGGUGGUGCUGUUUUCCCAUCCCAAGGAUUUCACCCCGGUGUGCACCACCGAGCUGGGAGAAGUGGCCCGGCUGAAACCGGAAUUCGAGAAACGCA
sRNA3262138	3261965	3262138	-	TSS:3262138_-	PSS:3261965_-	5'CDS	174		<<>	B5T_02944 (Putative transmembrane permease protein); B5T_02945 (DNA ligase (ATP))	4	3	10	4	103	14	>sRNA3262138- GUCGGUAUAGAAAGACAUGAAAUAAUCCAAAAUAGGUUCUCUGAUUCAUAUAUCAGGCGGGGUUCUGUCCGCGGCGGCUCCCCGAUAAGGCGAAUAAUAAAGAGAGGAUGAUUUUAUGGAUGGCAUCACCGAAGAAGACAGCUGGACUUCGGACGGCGGAAGAUCCGUCGGUUU
sRNA3271331	3271035	3271331	-	PSS:3271331_-	PSS:3271035_-	5'CDS/Antisense	297	5'CDS	<<>	B5T_02950 (hypothetical protein); B5T_02951 (Thioesterase (4HBT) superfamily enzyme)	ND	2	5	20	54	36	>sRNA3271331- AUAAUUGUCGCUCAUGGGGGCUCUCCAGAAAGGAAGGCCCCGAUUGUGCAGGCGCUGAUUCCCGGCACAAUGGCCGUGGAAACCCCGGCGGCGGUCUCGUCGUCGAUAAUUGAGCCGGGCCGGGGUUUGGCUGGCGGUAUCGACAAAGGCCAUCCCGGGACAGUAGCUAUCUCGGGACAGUAAUAGUGCUCUCACGGACACAAGGAACAGGAGACUGACAUGGACACCCCAUUACAGUGGUGGCGCCGCCAGGGCUGGGGCCGGCGUACGGUGGUGAUCUGCCUUUUCCUCUACGUG
sRNA3276956	3276836	3276956	-	PSS:3276956_-	PSS:3276836_-	Antisense	121	5'CDS	<<>	B5T_02956 (Alkaline phosphatase family protein); B5T_02957 (7TM diverse intracellular signaling domain protein)	ND	2	ND	ND	20	17	>sRNA3276956- UUUCCAGGCGCCAGUCGGUGCGCGCUGGAUCCCGGUUCUCCACGGGCAGCCGGAACCAGCAAUGGUCCCGGGUGAAGCCGAGAUUGGGGGCGUGCUCACCGGCCGGUUGCCACGGCCAGCG
sRNA3279841	3279563	3279841	-	TSS:3279841_-	PSS:3279563_-	Antisense	279	5'CDS	><>	B5T_02957 (7TM diverse intracellular signaling domain protein); B5T_02958 (Methionyl-tRNA synthetase)	4	2	23	5	10	6	>sRNA3279841- AGCGGAUCAGGAAGUCGGCGAAAUCCCGUUCGUGAUCGGCUUUCACCUGGGCGAUCUGCUGCUCCGGCGUGAUGCCGUUUUCCUGCGCCUUGAGCAUGAUGGCGGUGCCGUGAGCGUCGUCGGCGCAGACAUAAAGGCAAUUGACGCCACGCAGUUUCUGGAAGCGCGCCCAGAUAUCGGUCUGAAUGUAUUCCAGCAGAUGACCCAGGUGAAUCGGGCCAUUGGCGUAGGGCAGGGCGCUGGUAACCAGGAUCUUACGGGUUUGGUCGCUCAUGGAAG
sRNA3282293	3282169	3282293	-	TSS:3282293_-	PSS:3282169_-	5'UTR	125		<<>	B5T_02959 (hypothetical protein); B5T_02960 (Na(+)-translocating NADH-quinone reductase subunit E)	4	5	104	18	116	130	>sRNA3282293- GCGCGCGAGUCAUGAAUAAGCGGUUGUCCCGGCGACGGCCCGCUGAUGUUGAACAAGCGUAAAAAGUGUCGUGUUUUCCAUACCGCACCGCGUUUUUCCCGGGGGAAUGAGAUAGGGUACACGGC
sRNA3291650	3291507	3291650	-	TSS:3291650_-	PSS:3291507_-	Antisense	144	3'CDS	><<	B5T_02968 (Endonuclease III); B5T_02969 (Thiamin transporter membrane protein)	2	2	27	10	9	10	>sRNA3291650- GUGUUGCGUGUAAGCGAUAUUCUUGCUUAUGUCGGCCGCUGACUCCGCGGAAACUCGCAAAGAUCGGCGAUAAUGCACUCACCGCACUUAGGCUUGCGAGCCACGCAGGUGUAGCGCCCGUGCAGAAUCAGCCAGUGGUGACAG
sRNA3295208	3294978	3295208	-	TSS:3295208_-	PSS:3294978_-	3'CDS	231		<<<	B5T_02973 (Integration host factor subunit beta); B5T_02974 (30S ribosomal protein S1)	2	5	42	12	129	139	>sRNA3295208- ACGAGAAGGGCAGCAUCGUUAAGGGUACGGUCAAGGCCGUGGACGCCAAAGGCGCCACCGUCGAGCUGGCUGAAAACGUGGAAGGUUACCUGCGUGCCAGCGAGAUCAGCCGUGAUCGCAUUAACGACGCUUCCCAGGUUCUCAACGUGGGUGACGAGGUGGAAGGCCGAAUCACCAACAUCGACCGUAAGAACCGUUCCAUCAAUGUGUCCGUGCGCGCCAAGGAUCAGG
sRNA3296911	3296732	3296911	-	TSS:3296911_-	PSS:3296732_-	3'CDS/5'UTR	180		<<<	B5T_02974 (30S ribosomal protein S1); B5T_02975 (Cytidylate kinase)	104	85	1211	333	446	424	>sRNA3296911- CCUUGUGGAGGAUAUUCGUACUCGUGAUGAGCGGGAUAUGAAGCGUUCCGUGGCACCGCUGAAACCGGCGGAGGAUGCCCUGGAACUGGACUCCACGGACCUGACUGUGGAUCAGGUGGUCGCGCGUAUCCUCGAUGAGGCGGCGGCCCGCUCACUGAUCUGACGAUCAGGCACAAUUGG
sRNA3303411	3303216	3303411	-	TSS:3303411_-	PSS:3303216_-	3'CDS	196		<<<	B5T_02979 (Phosphoserine aminotransferase 2); B5T_02980 (DNA gyrase subunit A-like protein)	ND	ND	6	2	24	59	>sRNA3303411- UCGAUGAGGUCAGCCAUCUGAGCCGUAACACCCAGGGCGUGCGCCUGAUCCGUCUUGGUGACGGUGAGGCGCUGUCCGGUCUGGCCACCAUCCCCGAGCUGGAAGGCGCGGAGGCGGUCGUCGACGACCUGGAAGAGAACCCGGAAGAAGACGGAAACGGAGAAGACUGAGGUUCCGUUACCUGCUCCCGGCAUGA
sRNA3305946	3305758	3305946	-	PSS:3305946_-	PSS:3305758_-	5'CDS	189		<<>	B5T_02980 (DNA gyrase subunit A-like protein); B5T_02981 (5-methylthioadenosine/S-adenosylhomocysteine deaminase)	ND	2	ND	28	25	69	>sRNA3305946- ACGCCAUGACGGACCUCGCAAAAGAAGUUACACCCGUCAAUAUCGAGGACGAACUGAGACAGUCGUACCUGGAUUACGCCAUGAGCGUGAUCGUCGGGCGCGCUUUGCCCGACGUGCGCGACGGCCUGAAACCGGUGCACCGGCGUGUACUGUUCGCCAUGCACGAGCUCAACAACCAUUGGAACCGGC
sRNA3328594	3328594	3328753	+	PSS:3328594_+	Coverage decrease:3328753_+	3'CDS	160		>>>	B5T_03003 (Hydrolase, alpha/beta fold family, putative); B5T_03004 (hypothetical protein)	1	54	1	4	86	2	>sRNA3328594+ UUCUGAGUCGGCAGUUCUGAGUCGGCGGUUCUAAGUCGGCAGUUCCGAGUCGGAACGGCCACGCCGGAGGCAAUCGCGCCGGCGUGGCCGUCUUCCCAAGGACGCCCUCAAUAACACGGUCUACGCACCUGCCGAAACGUCCGUCAUUUUGAAGACCGGG
sRNA3332759	3332759	3332981	+	TSS:3332759_+	Coverage decrease:3332981_+	Intergenic	223		<><	B5T_03006 (Alcohol dehydrogenase, iron-containing); B5T_03007 (Recombination protein recR)	22	37	27	13	11	7	>sRNA3332759+ ACAUCCCUGUAAGCUCGGGUUUGGCCAUCCCUGGCCAAACACGGUCCUGGAAGGCCCUGACCGGCAACACUCCUCAAGUUCUGAAAUGUCCGGCUUCGAAUUUGACGACGGUAAAAAAGAAAGAAGAACCCUUCGGUUGGCUGUGACUGAGGGUCUUGCGGGUCCCCCGGGUGUCCAUGACUGUGUGAGGCAGGACGCCGAACGCAAGCCUACAGGGACGUAU
sRNA3336195	3336083	3336195	-	TSS:3336216_-	Coverage decrease:3336083_-	Intergenic	113		<<<	B5T_03009 (DNA polymerase III subunit gamma/tau); B5T_03010 (hypothetical protein)	64	175	422	336	487	257	>sRNA3336195- GGCCGACCUGCCGGUCCCCUCGCAACGAUAAAUCGCGCAACCCGCCAGGCCCGGAAGGGAGCAACGGACGCGGUGGACUUGUGUGCCGAGGUGCGGCUGGCGGGAAGGCCUCC
sRNA3338534	3338387	3338534	-	TSS:3338534_-	PSS:3338387_-	3'CDS/5'UTR	148		<<<	B5T_03012 (Oxidoreductase, 2OG-Fe(II) oxygenase family); B5T_03013 (hypothetical protein)	9	19	24	20	20	19	>sRNA3338534- AGGCGGGCUGGCUGUUCUGGCCUGACGAAGAGGGUGCGCCCGCGGAACCGGGCGCGCUGCACUGAGCGUUUCCGGACGCUUGAGGAUGAGCGUCCCGAGACGCUUGAGGAUUCACCGAGGAUCCUUCGCUGGAACCCACAAUCAGCCC
sRNA3342801	3342801	3342974	+	PSS:3342801_+	PSS:3342974_+	3'CDS	174		>><	B5T_03018 (hypothetical protein); B5T_03019 (Acetyl-CoA hydrolase/transferase family protein, putative)	ND	4	56	82	11	11	>sRNA3342801+ AUUGGUGGGACUGCGCGACACCGUGGACCGGCUCUCCGGUAUCGGCGAUACCGUGGAUGAAAUGGUGGCGGUGACCCGCCGCAUUCCGUUCUGGCGGGUGUUGUCCGGACGGGGCCGGCCAGGCAAGGACAAGGACAGCGAAGACAACAACGGCGGCGACAACCGCUGAGGCAG
sRNA3403977	3403977	3404129	+	PSS:3403977_+	Terminator:3404129-3404178_+	3'UTR	152		>>>	B5T_03073 (putative nitric oxide reductase, NorB-like protein); B5T_03074 (Phospho-2-dehydro-3-deoxyheptonate aldolase)	1	36	52	165	37	42	>sRNA3403977+ AUUCCGAUGACCAUCGCACGCCCUGACAACGCUUUACUCACCGCCGGUACUCCGGUGGCGAUGGCGUGUGCCGGUUAUUUUUACGGGUAUUGGUUUAGCCGCUCGAGCGCCUGAGCCCACCCGCCCAGGCGCCCGGAUCCGGGACGCCUGCCA
sRNA3429503	3429227	3429503	-	PSS:3429503_-	PSS:3429227_-	mCDS	277		<<<	B5T_03095 (Carbon storage regulator-like protein); B5T_03096 (Aspartokinase)	ND	5	ND	19	20	45	>sRNA3429503- UUUCAGGAGGGUCCGGGCACCCUCAUUACCGUCGACGACGAGGUGGAUAUGGAAAAGCCGGUAAUUUCUGGCAUUGCUUUUACCCGUGAUGAAGCCAAGAUCACCGUGCGCGGUGCCCCCGACACCCCGGGUAUCGCCGCCAAGAUCCUCGGCCCGGUAAGCGACGCCAAUAUCGAAGUGGACAUGAUCGUGCAGAACGUGGGGGCCGACGGCGCCACCGACUUCACGUUCACCGUGCACCGCAACGACUUCAACAAGGCCAAGGACGCGCUGCAGA
sRNA3429627	3429627	3429836	+	TSS:3429627_+	PSS:3429836_+	Antisense	210	mCDS	<><	B5T_03096 (Aspartokinase); B5T_03097 (Phosphoserine aminotransferase, Methanosarcina type)	ND	ND	32	2	7	11	>sRNA3429627+ GCGGGCACUGUCCACCACCCGGGGAUCCGUGGUGUAAACCCCGUCCACGUCGGUGUAGAUCUGACACUCAUCGGCCUUCAGGGCAGCCGCCAGGGCCACCGCCGUGGUGUCGGAACCACCCCGGCCAAGGGUGGUGAUGUGGCCGUCGUCGUUGAUCCCCUGGAACCCGGCCACCACGACCACGCGCCCGGCUUUCAGGUCGGCGCUCAU
sRNA3434135	3433958	3434135	-	TSS:3434135_-	Coverage decrease:3433958_-	Antisense	178	5'UTR	<<>	B5T_03098 (hypothetical protein); B5T_03099 (IS110 family transposase)	173	118	6242	1133	300	312	>sRNA3434135- GCUUGUCGGGGCGCACCGUAACGCUGGCUUGCAGAGUAUCGUCGGUCUGAGUGUGCGCUCAGCCGAUGGAUUCCUUAUCGGCGUUUGAAGGUGCGGGGUGGGGCCAUAUCUCCCACAGUCUGUACCCUAGGGUCAGAAGCUUGCUUGGUCCCUCCACCCCGACAAGUCUUUUCUUUCU
sRNA3435148	3435148	3435543	+	TSS:3435148_+	Terminator:3435549-3435571_+	Antisense	396	3'CDS	>><	B5T_03099 (IS110 family transposase); B5T_03100 (regulatory protein RecX)	943	1227	9769	2692	121	132	>sRNA3435148+ GUAGCGGACUGUGAAUGCGGGCCUUCAAGGUCCGUGCUUUGGCUCAGUCCUGCUCGCGCUGCUGAUCCAGGGCGUGGAAGCUUUGCUCGGCAUCGAAGCCUCGGCCCUGCAGAAAACGCAGCUGUUUGGCUUUUUCCUUCUGGUCCGCUGGCGGGUGCCGGAAGCGCCGGCCCAGGACCUCGGAGGCAAGGGCGAACCAGUCGCACUCGGCCUCGCCCAAUGCCUCGGUAACCAGCGCCUCCCCCACUCCUUUCUGUUGCAGCUCGGCGCGAAUGCGCAGCGGCCCCUGCCCCCGUUCGAUUCUUGAACGGACAAAAAAACCGGCGAAACGCCGGUCAUCCAGGAAACCUUGCUCCUCGCACCACGCCAGCACUUCGUCCAGCCA…
sRNA3436561	3436289	3436561	-	PSS:3436561_-	PSS:_3436289-	5'CDS	273		<<<	B5T_03101 (Recombinase A); B5T_03102 (CinA domain protein)	ND	7	ND	45	44	85	>sRNA3436561- AUAUCGCCCUGGGCAUUGGUGGUCUGCCCAAGGGCCGGAUCGUGGAAAUCUACGGUCCGGAAUCUUCCGGUAAAACCACGCUGACCCUGAGCGUCAUCGCCCAGGCGCAGCGUAAAGGCGCUACUUGUGCCUUCGUCGACGCCGAGCACGCGCUCGACCCGGAUUAUGCCGAGAAGCUGGGCGUCAACGUGGACGACCUGAUCGUGUCCCAGCCGGACACCGGUGAGCAGGCGCUGGAAAUCACCGACAUGCUGGUGCGCUCCGGCGCGGUGG
sRNA3436831	3436720	3436831	-	TSS:3436831_-	PSS:3436720_-	5'UTR	112		<<<	B5T_03101 (Recombinase A); B5T_03102 ( CinA domain protein)	1	13	237	143	23	37	>sRNA3436831- AUAGACAGUGCUGAUCAAAGGGGCAGGCAACGGGAAGCUCGCCGGCCAACGGUCAGCAGGCUCUCGCCGGGGCACAAGCGAGUCAGCGGCAAGGCCACGGCACUAUCAAGGA
sRNA3463233	3462962	3463233	-	TSS:3463233_-	PSS:3462962_-	Antisense	272	3'CDS	><>	B5T_03122 (hypothetical protein); B5T_3123 (FecI-like iron uptake RNA polymerase sigma factor)	8	16	226	107	11	20	>sRNA3463233- AUUACAAUGGUGUUCGGGGGGAGGACAGAACCGGGAGGAAGCCUUCCUGAUCCAGAAAACGCCGGCAGUCGCGGAGGGCGGGCAGCAACUGUUGGUCCGCAUAGGGGCAGCCGGUGUUGCCGGGAUCAUUCUGACGCGCCUUGCCGGCCUGUUCGGCGCCAUGGCCCUGGCCAUCCUUCAGCGCCAGGAGCAUGGGCUCAUAGCCCGGGCGCCAGGCCGUCAGUUGCGGCAGGCUGUGUCGCAGCGCGGCGAGAAUACCCAGGCCGGCGAA
sRNA3469786	3469477	3469786	-	TSS:3469786_-	PSS:3469477_-	5'CDS	310		<<>	B5T_03127 (N-acetyl-gamma-glutamyl-phosphate reductase); B5T_03128 (Putative transcriptional regulator (TetR/AcrR family))	ND	2	4	1	38	25	>sRNA3469786- AGGCGGGAGAAUCCAUAAUGCCCGUUGCAACCGCCCCGCCGGAUACUUAGGCUUUGCGGUCUGUUUCACCGGGAGAUCCGAAAAUGGCAUUCAAGGUUUAUGUGGACGGUCAGGAAGGCACCACCGGUCUGCGUCUGUUCGAGUACCUGGAAGGGCGCGCGGACAUCGAGCUGCUGCGCAUCGACAGCGCGCUGCGCAAGGACCCUGACGAGCGUGCCCGGCUGCUGAACGCCGCCGACGUGGCCUUUCUGUGCCUGCCGGACGCGGCCUCGCGGGAAGCGGCGGCCAUGGUGGAUAACCCGGACACCUG
sRNA3478900	3478725	3478900	-	TSS:3478900_-	PSS: 3478725_-	Antisense	176	3'CDS	><<	B5T_03135 (Ferredoxin, 4Fe-4S); B5T_03136 (Hpt domain-containing protein/Hybrid signal transduction histidine kinase and diguanylate cyclase/phosphodiesterase)	1766	1145	20594	3871	560	299	>sRNA3478900- GUGUUCAGGGACAUGAGCACAGGGAACUGCUAAGGAUGGCGGACAAGGAUGUCCAGGUGAGCGCAAAUCGGGUAAGGACGACUCGACGCAAAAAGGGCGGCAGGAUGCCGCCCUUCUCAUUUUUGUGGCCACCUUCCAUGGCGAUGCCAGCCCGCCACUCUCACUACCAUUCCCGA
sRNA3479088	3479088	3479297	+	PSS:3479088_+	PSS:3479297_+	Intergenic	210		>><	B5T_03135 (Ferredoxin, 4Fe-4S); B5T_03136 (Hybrid signal transduction histidine kinase and diguanylate cyclase/phosphodiesterase)	121	1208	1488	5240	96	34	>sRNA3479088+ ACAAGAUCGCGGUUGAUCCUCACUUCACAAGCCUGCCAUUUGCACCCCGGAUACGGUGUACCCAAACAAGCUAGGAAGUUUUUACAUUCUCUCACCGCAUUUUACAGCAGGGGGAAGGCUCUCCCUGUAGGAUAUACAGUAUCUCGAUUGGCUAGGGCAUUAGGCCGAGCCAACGGAAAAGGUAUCCCCCCAAGGCGCUAGAAAUAGCGC
sRNA3484000	3483776	3484000	-	TSS:3484000_-	PSS:3483776_-	2CDSs	225		<<<	B5T_03142 (hypothetical protein); B5T_03143 (Phospholipase D active site motif domain protein)	12	22	422	117	7	10	>sRNA3484000- CUGGCGGAACAGGUGAACACUCUGAUCGACGGCCGGAUCGCCGGCGCCAGGCGCAUGGACGAUGCCGACUUUCAGGCCAUGGCAGGCUGGCGCAAUGUGCGCAAUGCCCUGGCCCAUAUGCUGGAACCCUAUCUCUGAGAGCACUGAGAGGAGCCCCCAUGCGUCUGCCCCGGGAUGCGGAAUUGCCCGCCCAUCUGGUUACCCUGAUUCGUCUGCAAUUCCUGC
sRNA3489186	3489186	3489376	+	TSS:3489186_+	PSS:3489376_+	3'CDS	191		>>>	B5T_03146 (Translocator protein, LysE family); B5T_03147 (Exodeoxyribonuclease V, gamma subunit)	ND	ND	28	13	53	4	>sRNA3489186+ UCUUUCUCGGACUGCCGCUGAUUUCGCUGUGGAAUCUCGUUGGUGUGGCCUUACAGGGCUGGCUGCAACAUGGGCGAAGACUGGGCCGCUUCAAUCUCGCCAUGGCGGCCUUGCUGUUGCUGUCGCUCUACCCCACUUUCAUGUCGUGAUGCCAAGGCCCGCCACCUGACGUACACUGGCCGGAUCGUCGA
sRNA3498958	3498606	3498958	-	PSS:3498958_-	Coverage decrease:3498606_-	3'CDS	353		<<<	B5T_03150 (hypothetical protein); B5T_03151 (OmpA family protein)	3	189	7	59	413	152	>sRNA3498958- AUGAAGUGCGUCAGGCCGCGGACAACCUGAACAAAGGCGAAAGCGGUGCCAUCCGCGUGGAAGGCCAUGCCGACAGCACCGGCCCGGCGGAAUACAACCAGGGCCUGUCCGAACGUCGUGCCCAGGCGGUGAAGGAUCGCCUGAUCCAGGACUACAAAGUGGAUGGCGGCAAGAUCACCACCAAAGGCUUUGGUGAAACCCGUCCGGCGGAAUCCAAUGACACCCGCGAAGGCCGGGCGAAGAAUCGUCGCGCGGAAAUCUUCGUCGACACCGAGCAGGCUGAACCGCAGUUCAAGGAAUAACGGUUCGUGGUAACUGAAUAGGGGCAGCUUGAGCUGUCCCCGAGAAACGAC
sRNA3499791	3499584	3499791	-	TSS:3499791_-	PSS:3499584_-	5'CDS	208		<<<	B5T_03151 (OmpA family protein); B5T_03152 (hypothetical protein UCP025560)	243	776	863	316	651	224	>sRNA3499791- AUUGUGGAUCGAUUUGUACCGAUAGGAGCUUGCCAUGAAAGAAAGAUUGCUCGCAGCGGCGUUCAUCUCCCCGAUGAUGGUUGCCGCCCCUGCCUUUGCCGAAAACGUACCGGAUACUUAUGGGUACAUCGGCGCUAACGCCAGCCAUUAUUUCUUUUACGACAACGAAGCCUUCGGUGAAGAUAUCGAUGGCGGCGAAGACAACUGG
sRNA3508289	3508100	3508289	-	PSS:3508289_-	Coverage decrease:3508100_-	3'UTR	190		><<	B5T_03158 (Transcriptional regulator); B5T_03159 (Filamentous hemagglutinin-like protein)	ND	2	ND	1	35	8	>sRNA3508289- AAUAGGGAGUAAAUCCUGUACGGAGUGAAGGGGCCGUAAUGCCGUGCGAACGGUCUACGGUCGCCCAGGUCAGGCCUAUCAUUUCGUUAUGACGUCUUUAUUGUUAAUUUUUUAUGAAUCGGGUUCGGUGUCACCAAACUGAAAUCGUCUAUAUCUUGUCAAUCGACGCAAUAUCUCCUAUCAAAAGAGC
sRNA3542500	3542175	3542500	-	TSS:3542500_-	PSS:3542175_-	Antisense	326	3'CDS	><<	B5T_03173 (Transposase-like protein); B5T_03174 (hypothetical protein)	3	7	101	60	17	11	>sRNA3542500- AGGAUCUGUCUUAUUCUUGAUCGGUCUUUCUUGGAGCCUUUAUUGAUGCUCUUAAGCGGUAGAUUGGUAAGCGUCCGGUAAUCCCACCUUGUCAGGCGGAGGUCGGCGCCCAGUUUUGCGGCAGGAGUUCGUCGAUGGCGUUGUUCUUGUGCGUCGGCAGCCGAGCCAGCACAUCCUUCAGAUACGCAUAAGGAUCGUGGCCGUUCAGCUUCGCCGACUGGAUCAGGCUCAUGACGGCGGCCGCACGUUGACCACUGCGCAGAGAGCCCGCGAACAGCCAGUUAUUGCGCCCCAGCGCCCAGGGGCGGAUCUGGUUUUCCACCCGG
sRNA3544292	3544026	3544292	-	PSS:3544292_-	PSS:3544026_-	5'CDS	267		<<<	B5T_03175 (Transposase, IS4 family); B5T_03176 (hypothetical protein)	2	35	6	404	35	22	>sRNA3544292- UAAAUACUUUGUAAGGGAAUCUCUGAAAAACGCUCUAACUUUGGCAUAAUUGUGGUUCCGAUCACGAGCCCAGUAAAUAGACGAUGAGCCAACUGACGUUUGCCGAAGCCGAGUACGAACAGAAGAAGCGCAAGACUCGGCGAGAGGUCUUUCUGGAGAAGUUGGACAAGUUGUUACCGUGGAGCUCGCUGGAAACAGCGAUAGCCAAGUAUUAUGCCUCAAAUCGCACGGGACGUCCGGCGUAUCCGUUGUCGGCGAUGCUGCGGA
sRNA3544972	3544777	3544972	-	TSS:3544972_-	PSS:3544777_-	3'CDS	196		<<<	B5T_03176 (hypothetical protein); B5T_03177 (hypothetical protein)	ND	6	3	3	20	10	>sRNA3544972- GCUAAAAACGCAAUAGGAGAGCUGCCGGUCAACAUAGGAUCUUACAGUACUUCUCUUGCUUCUGCCUCAUUGCAGGCUUUACAGGGAGGGGCUGUUGUGCAAACGAUAUUUAAUAAUGCCGACACAGUAUACGAUAGCCUCCUCUCUAGUGGAGCUGGUGGGGGGUUCGUUCUGUAUCCCGGGAAGCCAAACACAA
sRNA3544942	3544942	3545107	+	TSS:3544942_+	Coverage decrease:3545107_+	Antisense	166	mCDS	<><	B5T_03176 (hypothetical protein); B5T_03177 (hypothetical protein)	ND	2	44	7	15	8	>sRNA3544942+ UGACCGGCAGCUCUCCUAUUGCGUUUUUAGCCACAGUAUAAUCGGCCAUCUCCGUAAUAUUGGCAAAUUUUGUCCUUGCCAUGGCGCUACCAGCAGUUACAACAUCAGGAAUACGUCCAACCGGAACUCGCCCGCUGGCCAAGUCAAACAUAAGGUUACCACUCAC
sRNA3546649	3546401	3546649	-	TSS:3546649_-	PSS:3546401_-	3'CDS	249		<<<	B5T_03178 (hypothetical protein); B5T_03179 (YD repeat protein)	9	9	61	25	24	23	>sRNA3546649- GGCGCAGAUGAGGUUGCAGAGGGUGCUUUCAGUUGGAUUAAUAAAGAAAGAUAUACAACCAAUCCAAAAUUAAGAAAGGACUGGGAGCAGCAAAUGGGGCAGCCUUGGCCAAAGGAUGCGAGAACUGGUCGAAACCAGGAUGUUUCUCACGAAAUUCCGCUAGCAGAUGGUGGCCCGGAUCAUGUUACUAAUGUUAAGCCGCGCCCACGUAGUGAGCACAUGCAGCGCCAUCGAGACGCCGGCGAUUUU
sRNA3562543	3562316	3562543	-	TSS:3562543_-	PSS:3562316_-	Antisense	228	wCDS	><>	B5T_03190 (PKD domain-containing protein); B5T_RS15760 (hypothetical protein)	2	1	10	7	18	9	>sRNA3562543- CGGUCGGAGUGAGGCGGGUCCAAAGGCGGUUGUCGCCAUAGCUGUGAGGCGCCGAUGAUCCCCAGGAUCAGUGCGCCGGAAGCUGCAAGUUUGCCGAUCUUCUCGUCGGUUGCUCCGAAGAGCAGGGCAACAAGUAAAGCGGCCACUCCCAGCCCCACAAUCACGAUUGCGAGGGCGCUCUCCCGUCUCGGGUUGCGAUGGGGUUUCACUCAGUAUUCCUUUUCCGAG
sRNA3563415	3563293	3563415	-	TSS:3563415_-	PSS:3563293_-	Antisense	123	3'CDS	><>	B5T_03191 (hypothetical protein); B5T_03192 (hypothetical protein)	ND	1	28	26	59	6	>sRNA3563415- AGUGCUUCUUUGUAGUAGAAGUAAUGGCUUGGUACGUUCUGGUAGAUUAAGUCAAGAGCUAGGUCAAUAUCCUGGUUGGGUAUUUCUCUAAAUUCGCUCUGCCCAAGUUCCACUUCAUGAAGA
sRNA3563863	3563495	3563863	-	PSS:3563863_-	PSS:3563495_-	Antisense	369	wCDS	><>	B5T_03191 (hypothetical protein); B5T_03192 (hypothetical protein)	2	14	19	72	126	14	>sRNA3563863- AACAGGAUAACUGCAAUAACUAUUCCCAUAACGGUGCCUUCCAGUAAUGGUAAUGCUGUUAUUCAUCGUGUUGAGAGUAGUAGUCGACUUUGUCGUAGUGCUGCCAGAGCUCAUUCAUGACUUCAUCGAACUUCAUCCCAUGUAGGUUUUUAAGGUCUUCUGUAACGAUCUCGCCAUUGAUGUCUUCGUAUGGUUGUAGGUAUGCGACAUAGAGAUCAAAAAAAUACUCCUUCUGAUCAUUUGGGGCAUUCGAUGCCAGUUUUAUAAAGCUAUCAAUCUGAGUGCUCUUGUCUUUGGCGUUAUAGCUUGGUUCUGAGCAGGCAAAAAGGGAUAAAAAAAGAAAGCAGAGUAUAAUAUUUCUCAUUAGUA
sRNA3583109	3582798	3583109	-	TSS:3583109_-	PSS:3582798_-	2CDSs	312		<<<	B5T_03212 (Phosphoribosylaminoimidazole-succinocarboxamide synthase); B5T_03213 (Metallo-beta-lactamase superfamily protein)	ND	ND	12	1	32	45	>sRNA3583109- GUGCAACGUGGAUCGCUUGCAACAUCUCGUGCUGUCGCACUUGAGCGAGCAAAAUAACACUUCCGACCAUGCCCUGUGGGAGAUCCAUCAGGUCAUGGAGCAGGGCCGGGAGCGAAUUCAGGUGGCCAGCCAGACCGGUGGGUUUGACUGGCUGGAUGUUUCCUAGCGCAGGAUCACGAGGUCAAAGCAGGUACCCCAUGGAAAAACGUGACGAACUCUACGCCGGCAAGGCCAAGUCCGUAUACACCACCGACGACGCCGACAAGCUGGUGAUCGUGUUUCGCAACGACACCUCUGCUUUUGACGGCAAGA
sRNA3590716	3590482	3590716	-	PSS:3590716_-	PSS:3590482_-	5'CDS	235		<<<	B5T_03221 (Quinolinate synthase A); B5T_t029 (tRNA)	ND	15	ND	8	33	88	>sRNA3590716- AUCAACAUCCUUGAUUGUCACCGGGACAGCGACGAGGGUCCGAUCCGGACCGAUUGUCGGCUUUCCGAUCCUCACACGGGGCGGCGAUGCGAUAUGAGUGCUCAGGCUAAAGAACUGGUCCGCGCCCAUCUGGCCCAUGCCGGUGGCGAGCAGGAGAUGACCCUGGAACAGCGGGAAUUCUACCGCGAGCGGAUUAAAGAGAAGUUACAGGCCCGCGACGCGGUGAUGGUGGCGC
sRNA3597723	3597567	3597723	-	TSS:3597723_-	Coverage decrease:3597567_-	5'CDS	157		<<<	B5T_03230 (Tol-pal system-associated acyl-CoA thioesterase); B5T_03231 (Holliday junction ATP-dependent DNA helicase ruvB)	10	10	134	41	116	62	>sRNA3597723- GGCGGUAUCGUCUAUUACGUGAACUAUUUGAAAUUCAUGGAACGGGCCCGUACCGAAUACCUGCGCUCCCUGGGCUACCAGCAUUAUGGGUUGUCCGAGGAGAAUUAUCAGUUCGUGGUGCAUUCCUGCCAAGUGCGCUACCACAGUCCCGCGCGUA
sRNA3641619	3641457	3641619	-	PSS:3641619_-	PSS:3641457_-	3'CDS	163		<<<	B5T_03266 (Glutaredoxin); B5T_03267 (FecA-like outer membrane receptor)	1	61	8	119	50	71	>sRNA3641619- AUCUGUUGGUGGUGGACCUGACGGCGUCCUACUAUCUGACCAGCGCGGUGGAGGUCUACGGCAAGGUGGACAACCUGUUCGAUGAGCAGAAAAUCGUCGCCCGCAGCCCGGACGGCGCCCGCCCGAACCUGCCGCGUACCGCCGCGCUCGGCAUUCGCGCCCA
sRNA3651196	3651021	3651196	-	TSS:3651196_-	PSS:3651021_-	5'CDS	176		<<<	B5T_03273 (GGDEF domain protein); B5T_03274 (Glycerol kinase 2)	4	6	77	19	214	91	>sRNA3651196- GCUGCUCUAGGAAAAUAGCCUGAUGCCUGUUGCCGAUACCGCCCCUGCGCGGCUCCGGCAAACCCGGAUCCGGCUCCGGAACAGCGUUCGGCGUGUGGUGCAUAGGCCCCCGCCUGCCAUCAUUCGGGGACCCGGCGCAUGCAGCAAAGAAUCUCGCGGGGAUAUGACAAACAGGA
sRNA3662316	3662316	3662601	+	PSS:3662316_+	PSS:3662601_+	3'CDS	286		>>>	B5T_03280 (Acetolactate synthase, large subunit); B5T_03281 (DinB family protein)	ND	2	ND	4	34	54	>sRNA3662316+ UUUCGGCCUGGAUUUCCACAAUCCGGAUUUCGUCGCCUACGCCAAGGCCUAUGGCGCCGAGGGACACCGGGUGGAAAGCAGCGAUCAGCUGGUUCCCCUGGUGGAGAGCUGCUUCGAGGCUGGCGGCGUUCACGUCAUCGACCUGCCGGUGGACUACUCCCAGAACGACCGCAUUCUCAACCAGGAAAUCCGCGAGUUGAGCAGCAAGGUCUGAGUUGACGACACCGGGCGGCGCGAACGGAUUCAUAAUCCGGCGCCGCGGAGUGAUUCCGUACCGGCACCUUGA
sRNA3684195	3684195	3684359	+	TSS:3684195_+	PSS:3684359_+	5'CDS	165		<>>	B5T_03301 (Excinuclease ABC subunit C); B5T_03302 (Aconitate hydratase 1)	4	5	52	28	147	80	>sRNA3684195+ ACCCCAACCCCACAACUUGCAUGAAAAGGAGGUGCGCAGUGACGAGGAUUGGCCAGGACACCCUGAACAGCGCCAAGCCGCUGAACGUCGGCGAUCGGACCUAUCAUUACUUCGAUCUCAACACCGUGGCCGACAAAGGAUGGGGUGACCUCAGCAAACUGCCCU
sRNA3685056	3684906	3685056	-	TSS:3685056_-	PSS:3684906_-	Antisense	151	mCDS	<<>	B5T_03301 (Excinuclease ABC subunit C); B5T_03302 (Aconitate hydratase 1)	2	ND	2	ND	10	7	>sRNA3685056- ACGGUCAGCACCAGGUCGGUGGCGGUAACGCCCUCACGCAGUUUGCCGGUGAUCUUGAAGCCGAUCACUUCCGGGAUCAGCAUGGCCACCGGCUGGCCGAGCAUGGCCGCUUCCGCUUCGAUGCCGCCGACACCCCAGCCCAGUACACCCA
sRNA3688295	3688295	3688496	+	PSS:3688295_+	PSS:3688496_+	5'CDS	202		>>>	B5T_03303 (hypothetical protein); B5T_03304 (ABC-type transporter, permease component)	ND	1	ND	2	31	4	>sRNA3688295+ AUUUGAGAGAUCAGGCAUUAUUUUAAUGCUCUGACGUUUACUUCUGCCGGAUCACCAGGCUUCGCUCCUGGCGGGGAAUCAGCAGCCACGACAACUUUUCACAACAACUAUCGACAACAAUAUGGCCCGACAAGAGCGGAACAUCGCCGGGGCCAGGCUCGGGAAGCAGGUAGUCAACAUGGGUUUCUAUGUAUUACGGCGC
sRNA3721828	3721828	3721963	+	TSS:3721828_+	PSS:3721963_+	5'CDS	136		<>>	B5T_03337 (Phosphoenolpyruvate carboxylase); B5T_03338 (hypothetical protein)	33	292	1078	2391	13	11	>sRNA3721828+ AUCUGGUUAUCCACGGAACCUCAAUGAACUCGACCAACCGCGUGUCCUCCGAACAGGGCGCCAUCAUUCUGCAGUAUCUGGCCCGGGCCCUGUUCGCCGUGCUGGCGGUGAUUUACUUCCAUCACACCCCGCAGUU
sRNA3730292	3730292	3730580	+	TSS:3730292_+	PSS:3730580_+	5'CDS	289		<>>	B5T_03344 (NAD dependent epimerase/dehydratase family); B5T_03345 (hypothetical protein)	ND	ND	3	ND	34	46	>sRNA3730292+ GUCGGUUCAUUUCACCCGCUCGCCAUACGAGGGCAGCGCCUAUGAGCUAUCCCCAAGCCAGGCUCCGGGAGGACUACCUGGCCGCAACGCUGUUGGCCAAUCGUGCUUUCAGCGAAACGCUGUGCGCGCCUUUGACGCCGGAGGAUAUGGGCCUGCAGGCCUGUCCGGAGGUCAGCCCGCCGCGCUGGCACCUGGCGCACACCACCUGGUUUUUCGAGACGUUCAUUCUCAAGCCCCAUGUUCCCGGUUACCGCCCCCUCGAUCCCCGUUUCGAAUACCUGUUCAACAG
sRNA3736465	3736286	3736465	-	PSS:3736465_-	PSS:3736286_-	5'CDS	180		<<<	B5T_03351 (Secreted metal-dependent enzyme of cyclase family); B5T_03352 (Transcriptional regulator, Fur family)	ND	1	ND	4	39	31	>sRNA3736465- CAAAUAACACAGCAAAUCGGGAGAGACGUAUGAAAACAACAAUGUCAGGUCUUGGUUCGGGAUGGCGCUGUUUGCUAGCCGGCUGUCUGUUGGCUUCGGCCGCGCCGCUGCUGGCGGAAACCGCCAUGGAAAGAUUGCAAAAGGAUGCCCCCAGCAACUGGAGUAAAUGGGGCGAGGAGG
sRNA3737039	3736829	3737039	-	TSS:3737039_-	PSS:3736829_-	5'CDS	211		<<<	B5T_03352 (Transcriptional regulator Fur family); B5T_03353 (CobW/P47K family protein)	2	1	33	13	9	21	>sRNA3737039- UCGCAUUCCGCUCUCUGGAGCCCGCAUGACGGAAACCGUGGAAAAGCAAUUGCGCAUCGCCGAGCAGCGCUGCGCUGAACAAGGCCUGCGCCUGACGCCGCAGCGGCGUCAGGUGAUGGCGCUGUUGCUGGAACAGGACGGGCCGCGCAGCGCCUAUGAUCUGCUGGAUGCGCUGCAAAACCGGCAUCAUCCCGGCGCCAAGCCCCCCACC
sRNA3789491	3789279	3789491	-	PSS:3789491_-	PSS:3789279_-	5'CDS	213		<<<	B5T_03393 (Chemotaxis response regulator protein-glutamate methylesterase 3); B5T_03394 (MCP methyltransferase, CheR-type)	4	18	431	679	2	19	>sRNA3789491- AGUAGGACUUUUGAACCAACGCCAUUGCAAUGUUUCCACCGUAACAGGGGCGGGUUUGGGCUAUGGAAAAAAUUCGGGUGCUGUGCGUCGACGAUUCCGCGCUGAUUCGUGACUUGAUGCGCGAGAUCAUCAACCACCAUCCCGACAUGGAAGUGGUGGCGGUGGCGCCGGAUCCCAUUGUGGCGAGAGACCUGAUCAAGCGGCAUAACCCGG
sRNA3798862	3798655	3798862	-	TSS:3798862_-	PSS:3798655_-	5'UTR	208		<<<	B5T_03402 (flagellar transcriptional activator FlhD); B5T_03403 (flagellar protein FhlB)	38	43	2321	754	25	75	>sRNA3798862- AUGCUCGUCACGCUAAAAGCUUAGUCGUGGCUGUACGUCGCGGCCCAGGAGCCUGCCGGAACAACACUAUCACCGGCGCUGACGAGCAGGCUCCCGCCGCCCAUCGAAACGAUGCCGGCGGGCAAGACUGAUGGAUCGGGGGAUCGGGAGUCCUCGGCCAAAGCCGGUCAGGGACUCUCUCGGUAUCGGUACCGAAGGAGCAAGCGCA
sRNA3838354	3838354	3838524	+	TSS:3838354_+	Coverage decrease:3838524_+	Antisense	171	5'UTR	<><	B5T_03448 (IS110 family transposase); B5T_03449 (chaperonin GroEL)	177	121	6451	1192	311	324	>sRNA3838354+ GCUUGUCGGGGCGCACCGUAACGCUGGCUUGCAGAGUAUCGUCGGUCUGAGUGUGCGCUCAGCCGAUGGAUUCCUUAUCGGCGUUUGAAGGUGCGGGGUGGGGCCAUAUCUCCCACAGUCUGUACCCUAGGGUCAGAAGCUUGCUUGGUCCCUCCACCCCGACAAGUCUUU
sRNA3851956	3851783	3851956	-	TSS:3851956_-	PSS:3851783_-	5'UTR	174		<<<	B5T_03459 (Pyruvate dehydrogenase E1 component); B5T_03460 (Inner membrane protein AmpE)	ND	3	18	9	54	90	>sRNA3851956- GACCUCCUGGUCAGGGAACCCUGAAUAACGCUCCGGUUCCCUAGCUCCCCGGUGUUGAUUGCCCUCGAAUCACCGGAGGAGCGAGCUUCCUCGACCUGUCGCGACGACCACACCCGGAACCGUCGACACAGGCACGACAUUCGCUGUCGCGGCGAUCCCGCGACGGCGUGGCUA
sRNA3853739	3853557	3853739	-	TSS:3853739_-	PSS:3853557_-	2CDSs	183		<<<	B5T_03461 (N-acetyl-anhydromuramyl-L-alanine amidase AmpD); B5T_03462 (hypothetical protein)	9	9	32	11	34	39	>sRNA3853739- GAGGGAGCGCUGUUCGACCGGGCCCUGGAAGCGGUGAUCGGCGAUCUGCGCCGGCGGCAAGGCCGCUGAGUGGCGCUCCCCAUCAUCAUUGGGGAGUUUCCGUGUCCGUAUCACCGUCGUUGACGCCGACCUGUACCGUGCAGCGGCACUGGGUGGAGCAGGCCCGCAAGGUGCCCUCGCCGA
sRNA3872558	3872224	3872558	-	TSS:3872558_-	PSS:3872224_-	5'CDS	335		<<<	B5T_03478 (Bifunctional ornithine acetyltransferase/N-acetylglutamate synthase protein); B5T_03479 (Protein translocase subunit secA)	ND	ND	4	ND	28	32	>sRNA3872558- CGGGGCCGCGAACAGAUGGCCCGAAUUAUUCCAUGACCCUUGGUGAAGGAUCGAACAUGACGCAGUCGCAGUGGUUUCCGGUGGCCGGGGUGCGCCUGGCCGCGGUGGAAGCGGGCAUAAAAAAAGCCCAACGUAAGGACCUGGUGGUGAUCGAGCUGGCGCAAGGCAGCCGUGCCGCCGGCGUAUUCACCCGCAACCGCUUCCAGGCCGCGCCGGUACAGGUGGCACGCCGUAACCUGGCGGAAAAAGCCCCUCGCUACCUGAUGAUCAACACCGGCUAUGCCAAUGCCGGUACCGGUGACAAGGGGGUGGCGCUGUGUGAGGAGACCUGCGUG
sRNA3876730	3876541	3876730	-	TSS:3876730_-	PSS:3876541_-	5'UTR/Antisense	190	5'CDS	<<>	B5T_03480 (Peptidase, M23/M37 family); B5T_03481 (hypothetical protein)	1	3	61	52	15	35	>sRNA3876730- CUAAUUGUAAAAAAACGAUAAGUCUCUCGCCAGCUACUCCGGGCUCGUCGAACCACGGCCAGACCAUAACCGGCCGGGUGGCACGAAGGAAACCGGGGAGACCAGCGGGGACGGUGCCGCCCGGCACCACCGGCAUUGUCAUUUAUGAAUGGAUAUUCCGCGGGCCUGCAGACCGCUGGCCUGAAGACUU
sRNA3885600	3885486	3885600	-	PSS:3885600_-	Coverage decrease:3885486_-	3'CDS	115		<<<	B5T_03488 (undecaprenyldiphospho-muramoylpentapeptide beta-N-acetylglucosaminyltransferase); B5T_03489 (Cell division protein FtsW)	2	47	13	450	78	46	>sRNA3885600- UUUUCGCGGUGCUGGCCGAGGAGUGGGGGCUGUUCGGUACCCUGCUGCUGAUUUUCGGCUUCGGCCUGCUCGGCUGGCGUGUGUUCCGUAUCGGUCACACUCUGGAGCAACGGGG
sRNA3893812	3893664	3893812	-	PSS:3893812_-	Coverage decrease:3893664_-	3'CDS	149		<<<	B5T_03495 (Cell division protein FtsL); B5T_03496 (Ribosomal RNA small subunit methyltransferase H)	ND	5	ND	20	27	28	>sRNA3893812- UUUGGAAGACCGGCUGGUGAAGCUGUUUAUCCGCGACCAGUCCGGCAUGGCGCCCCGGGGGCGGGGUGGACUGCCGCUGGGUGAGGAAACACCUCAGCGGCUACGGCCGCUGGGUAAGGCCCGGCGCGCUGGCGAGGAAGAAGUGCGGC
sRNA3895123	3894977	3895123	-	TSS:3895123_-	PSS:3894977_-	5'CDS	147		<<<	B5T_03497 (Protein MraZ); B5T_03498 (Metallo-beta-lactamase superfamily, putative)	10	14	509	97	86	65	>sRNA3895123- AUGUGGUGAAAAGUGGGAUGAAGUGGGAAAAAGGCUUCGUCCGGUGUGACGAAGUGGGACGGACCGCCGCUCCCAAUGCUUCGACAUAAAAGGGCCGACAUAGAAGGGGAAGGCCAGUGUUCAAUGGGCGUACCGCGCUCAAUCUGG
sRNA3896615	3896254	3896615	-	TSS: 3896615_-	Coverage decrease:3896254_-	Intergenic	362		<<<	B5T_03498 (FprA family A-type flavoprotein); B5T_03499 (16S rRNA (cytidine(1402)-2'-O)-methyltransferase)	10	3	52	113	23146	38003	>sRNA3896615- GGGUCGGUCAGGCAGCCGCUGGCGGGAAACCGCUGGAGGAAAGUCCGGGCUCCACAGGGCAGGGUGCCAGGUAACGCCUGGGGGUCACACUGGUGACGGUGUGGCUACGGCCAGUGCCGCAGAAAAUAGACCGCCUGUUCCUUCGGGGGCGGGUAAGGGUGAAAAGGUGCGGUAAGAGCGCACCGCGCUGCUGGUAACAGCGGUGGCAGGGUAAACCCCACCCGGAGCAAGACCAAAUAGGGAUCCAAUGGCGUGGCCCGCGCUGGAUCCGGGUAGGUCGCUAGAGGUCCCCGGUGACGGGGAUCCCAGAUGAAUGGCUGCCCACGACAGAACCCGGCUUAUCGACCGGCCCACCUUAUUGC
sRNA3913188	3912975	3913188	-	PSS:3913188_-	PSS:3912975_-	Antisense	214	3'CDS	><<	B5T_03513 (Major facilitator transporter); B5T_03514 (Alkaline phosphatase superfamily phosphoglycerol transferase-related protein)	ND	7	ND	24	9	12	>sRNA3913188- ACAGCGGCUUCGUAGUACCCGCUGUGGGAAGCGAUGUGUUUAAGCGGUCUUCAGGACACCGCCACAUCAGCCGGGAACCGGCGAAUACGCUGAGUCAGAAACAAGCCGACGAUCAGCCAGAAGCAGGUAAAGCCGAUGGCGAGCGGGAAGCCUCCCGGCGUUUCGAUCAGCCAGCCCGCCACCGCCGGGCCGAUAAGUUGUCCGCCGGCGAAGA
sRNA3916601	3916434	3916601	-	TSS:3916601_-	PSS:3916434_-	2CDSs	168		<<<	B5T_03516 (Glutathione S-transferase); B5T_03517 (Ubiquinol-cytochrome c reductase cytochrome c1 subunit)	10	23	24	8	52	72	>sRNA3916601- ACCGGCGUACCUGCUGAAGAAGGAAUACUGGAAAGACGUUCACUGAUCCACGAACGUUGAUCCAGCCUGCAACAGGGUAACCGCGCAAGCGGCUACCCUGUUUGUGUUAUUAGAUGAUGCUUGGAGAUGACUCGACCAUGGGCGUGGUGACCAAACGUUCCUCAAUGA
sRNA3916946	3916759	3916946	-	TSS:3916946_-	PSS:3916759_-	3'CDS	188		<<<	B5T_03516 (Glutathione S-transferase); B5T_03517 (Ubiquinol-cytochrome c reductase cytochrome c1 subunit)	2	3	47	10	69	52	>sRNA3916946- UCCGAUGCAGAACGCCAUGGAUAAGGAAGACGCCAAGAAGUGGUUCGGGACCGCGCCGCCGGAUCUGACCCUGGAAGCGCGCCUGCAAUCCCCGGAUUGGCUGUAUUCUUAUCUGAUCGGCUUCUAUGAGGAUGAAUCCCGUCCGUUCGGUUACAACAACAAGGUGUUCCCGAACGUCGGCAUGCCGC
sRNA3919312	3919136	3919312	-	PSS:3919312_-	PSS:3919136_-	5'UTR	177		<<<	B5T_03519 (Ubiquinol-cytochrome c reductase iron-sulfur subunit); B5T_03520 (30S ribosomal protein S9)	ND	5	ND	2	23	30	>sRNA3919312- AUAACAAACCGGUUCGGUGUUGCCGUUUCACACACCCUUGUCCGUCCGGGUCCGGGCCUUCCGCCCCUGCCCGACAUCGCAUUGGUGUGUGCCAUGCCCUGGUGGCGUGGUUGGCGUGGCUCGACAUUCCUGGCACGGAUCCGGGUGUGGAUGUGAAGCCUGGCAUCCACCGGAAGA
sRNA3919461	3919313	3919461	-	TSS:3919461_-	PSS:3919313_-	5'UTR	149		<<<	B5T_03519 (Ubiquinol-cytochrome c reductase iron-sulfur subunit); B5T_03520 (30S ribosomal protein S9)	13	14	277	84	22	19	>sRNA3919461- GCCUUACUCCGCCUGAAGCGUGAGCUCUGACCUCUCGUCCCGGUCCGGGACAUCUUUGCCUGAUCUGGGUCACUCCCGCGCUCCGACGGAGCCCGCUUUCGUUCGAUUUGAUCCGCUGUUGUCGGCAUCAUUCGUCCUGCGGGAUUUAA
sRNA3935639	3935481	3935639	-	TSS:3935639_-	Coverage decrease:3935481_-	Antisense	159	5'CDS	><>	B5T_03537 (hypothetical protein); B5T_03538 (hypothetical protein)	ND	ND	18	3	43	136	>sRNA3935639- AAAGGAGCUGACGGACGAUGUGCACCAUGAUCGUGUUCGCUGCCGCGCAGGCAGCUAAGAAAACCUUGCGGCCCGCCAGCGCGGACCAGUCGGCGUUCGCUGCCGCGCAGGCAGCUAAGAAACACAACGCACUUCACCGUCUCCGACCUAUGCCGUUCG
sRNA3936114	3935906	3936114	-	PSS:3936114_-	PSS:3935906_-	Antisense	209	3'CDS	><<	B5T_03537 (hypothetical protein); B5T_03538 (hypothetical protein)	ND	4	ND	7	11	13	>sRNA3936114- AUUCUAUCGCCAGGUACUGGCGUAGCCCUGUUCGCUGCCGCGCAGGCAGCUAAGAAAAAGGAAAUGCGCGACCGCCUGCAGCAUCACGCGUUCGCUGCCGCGCAGGCAGCUAAGAAAAUCCUGCCCCGUGGGCGGCACGUAGAUGCCCAGUUCGCUGCCGCGCAGGCAGCUAAGAAAAUGGCCGAACGCUCGCCUGAGGUGCCAUCCGA
sRNA3947254	3947071	3947254	-	PSS:3947254_-	PSS:3947071_-	5'CDS	184		<<>	B5T_03546 (Consrved hypothetical transcription factor); B5T_03547 (putative hicA-like protein)	1	15	25	101	144	128	>sRNA3947254- AAAAGAAAAAUGCAUAAGGAUUUGCCGUGACCCGCCUGGAGCGUUUUUACCGCAUCCACGGUUUGUUGCGCAGUGCCCGGCAACCCGUACCCAUGCGGCGCCUGAUCGAAGAACUGGGGGUAACCCGCAACACCAUCACCCGGGAUUUCGAAUAUCUCAGGGAUUUCUUUGGCGCGCCCAUCGU
sRNA3949934	3949530	3949934	-	PSS:3949934_-	PSS:3949530_-	Antisense	405	3'UTR	><<	B5T_03553 (putative bacterial regulatory protein-like protein); B5T_03554 (Putative lipoprotein)	ND	9	19	49	56	34	>sRNA3949934- GUUCCCCGCAGACGCGGGGAUAAACCGCCCCCAGUUUGGGGGAGGAGGAUCUGGCGCGGGCAUCUCUGGUGGCGUUCAGUCAGUACCAGCCGCCCCGGCACCCGUUCAGCUCAACGGAGGCGCCGCCUCAGGAGAGUCGUCAGCCCCCAAUGUUGUGGUCAAUGUCAGCGGAAGCAUAGUGGGAGCGACCAAGGAAGACCUGACAGCGAUGUUUGGGGAGGCUCUGCGUGACGACAUUAAUAACGGCGACUUUGUCCUGAUUGAUGCCAGAAGCCGGAAUGGCCGCAAACUGCCCCGGGUGCCCCAGUCGGUAUUGAAUAUUCGGGCCGAAGAUAUACGCGGCCGGCUAUUCAGGACGAAGUGUACAAAUAGCCUCAUCAAGCCC…
sRNA3953350	3953110	3953350	-	TSS:3953350_-	PSS:3953110_-	5'CDS	241		<<<	B5T_03555 (Outer membrane protein transport protein (OMPP1/FadL/TodX)); B5T_03556 (Acyl-CoA dehydrogenase)	12	7	108	25	77	65	>sRNA3953350- GUGUAGGAUGGGAUUUGAGACUCGUUUAUGAGUGUCCCCCAAGGACGCCUUUAUUCAGCUCGCAGGAUGAUGGAGAAAAUCAUGAAAAUAAAAGGUGCGAUUCUGGCAGGAUCGGCGCUGUCACUGGCGGUGAGUUCGGCAAUGGGUUCCGGGUUCUCUGUCUCUUAUCAAUCCGUUUCCGCUCUUGGUACCGCCUACGCGGGAUCCGGGGUGCUCAGUGAAGACGCCUCCAAUCAAUGGU
sRNA3953511	3953360	3953511	-	TSS:3953511_-	PSS:3953360_-	5'UTR	152		<<<	B5T_03555 (Outer membrane protein transport protein (OMPP1/FadL/TodX)); B5T_03556 (Acyl-CoA dehydrogenase)	ND	ND	18	14	16	42	>sRNA3953511- ACAAGUGCUCGCUGAGGCGUCCCAAGCCCGUUCCAGUGGGGAAAAUAAAAGGAAUCCGGGUUCGGGAACGUCAGAGUGACUCCCUGAAGGGGCUGAAAGGUGGUUAUUUUGGCCCAAUGGGGUGUCUAGGCGGGUGCUUUUAUCAGGUGUAC
sRNA3956841	3956841	3957020	+	TSS:3956841_+	PSS:3957020_+	5'CDS/Antisense	180	5'UTR	<>>	B5T_03558 (hypothetical protein); B5T_03559 (hypothetical protein)	18	21	93	67	18	33	>sRNA3956841+ GAUCCGGGUACGGCACCAAACCGCGCAGUCGUCGUUGUAUGGUGCAUGACAAUGGUGGGCGGCGCGAGCCGUGUGGAACGGAGCCGGUCCACCGGGUAUCUGGUACGCCAUCCGGGUAGUAGGACCUGUUCAGGGUCGCUAGGAGUAUGACAUGGAUAUGCUGACAACCAAUCUGAUCUC
sRNA3961301	3960998	3961301	-	PSS:3961301_-	PSS:3960998_-	Antisense	304	5'CDS	<><	B5T_03562 (Nif3-like dinuclear metal center hexameric protein); B5T_03563 (Trypsin domain protein)	ND	13	1	26	6	11	>sRNA3961301- AUAUAACCGUCGUCGGCGACAAUCACACCGGAACCCAGGCUGGCCAGGGCGCGCUCCCGGCGAGGCUGUUCCAUGAAACGGUUGAACAGCGGAUCCUGGGUAAUGGCGCCGGUGGAGACAAUCUGCGUGGUGUAGAUAUUCACCACCGCCGGAGCCGCCCGGUUGACCGCGCUGGCGUAGCUGUCCGGGCUGGGGGAGCCCUGGCCGCGCGGGGAGCCCGGUCCCUGCUGGUGCCACCAGAGCACGCCGAACCCCACCAGCAGACCGGCGAGCACCGGUAAGGCGAGGAAACGGAUCAGUCGAG
sRNA3963771	3963529	3963771	-	TSS:3963771_-	PSS:3963529_-	5'CDS	243		<<<	B5T_03564 (hypothetical protein); B5T_03565 (Histidinol-phosphate aminotransferase 1)	2	6	99	110	16	29	>sRNA3963771- AUUACUCUGUUGGGUCGUACACCGGUUUGGUCAUACUCUCGUUUAGUCAUACAAGGACGCCAUGAUGAAACGCCUGCUGUUGCCCGCGUUGGUCGCGGGUCUGUGCCCGCCCGCGGCGCUCGCCGCGAUUUUUCCCGUCACCGCGCCGGUGACCGAGGUGGUGCUGUUCCCCUCCCAGGCCGAGUUGACCCGCACGUUGAGUCAGUCGUUGCCGGCCGGGCAGCAUCAACUGACUAUUGCAGG
sRNA3975895	3975895	3976129	+	PSS:3975895_+	PSS:3976129_+	3'CDS	235		>>>	B5T_03579 (PTS IIA-like nitrogen regulatory protein PtsN/Phosphotransferase system, nitrogen regulatory IIA protein); B5T_03580 (RNase adapter RapZ/GlmZ(SRNA)-inactivating NTPase)	1	31	ND	42	150	127	>sRNA3975895+ AUCCCCCACUGUCGGCUCGGACGCUGCGAGCAGGCAGUGGGCCUGCUGCUGAAACUGGCCGAACCGGUGGACUUCGAUGCCGUGGACGGCCGGCCGGUGGAUCUGGUGUUCGUUCUGCUGGUGCCUGAACAGAACCCCGAACAGCACCUCAAGACCCUGAGUCACCUGGCCAACCUGUUCAACGACGAGGAUUAUCGGCGUGAACUGCGCCAGGCCACGGACGAUCACCAACUCU
sRNA3981659	3981474	3981659	-	TSS:3981659_-	PSS:3981474_-	2CDSs	186		<<<	B5T_03584 (Putative transmembrane protein); B5T_03585 (Peptidase U62, modulator of DNA gyrase)	7	45	204	145	74	78	>sRNA3981659- AUGUUCGGAGGCGUUCUGGGCAGUGGCACGGAUGUGGAUCGAAGGGGGAAUAUCCACUGUGGUUCGUUACUGUUGUCGCCCAUGAAAGUCGCCGGGCGCUAGCUGUUUUUCGUCUUUCAGAAUGACUAUUGACUGUUUGGCUUAACCAAGGACAAGGAGCAUACAUUAUGGAAUCCAAUAAUCCAU
sRNA4027897	4027658	4027897	-	TSS:4027897_-	PSS:4027658_-	5'CDS	240		<<>	B5T_03626 (Glutamyl-tRNA reductase); B5T_03627 (Tetratricopeptide repeat domain protein)	2	10	33	23	13	22	>sRNA4027897- CCCUUGCGCGUGUAGCUAACCCAGGCCGGGUCGUCAUCACUUUUAUGAAUCUCUUCGCAGUCGGGGUCAAUCACACCACCGCGGACGUGGAGUUGCGCGAGCAACUGGCGUUUUCAGCGGAUCAGGCCGACCAGGUGCUGGCCGUCUUGCGUGAUGAGCUGCCCGGCGUUCGCGAAGCGGCGCUAUUGUCCACCUGUAAUCGCACCGAACUUUAUUGCCUGGUGGACGGCCCCAUCCCCG
sRNA4030931	4030931	4031234	+	TSS:4030931_+	PSS:4031234_+	3'CDS	304		>>>	B5T_03629 (4-diphosphocytidyl-2-C-methyl-D-erythritol kinase); B5T_t031 (tRNA)	5	2	50	10	47	132	>sRNA4030931+ CUCGCUGGACAGGGGCACCUUGGACAGUCUGCAAAACGACUGUGAAAGCGUGGCCAAACGGCACUUUCCGCCCAUAGCGGAAGCCCUGGACUGGCUCCAGCGAGAAGCGGGCAACGCCCGUAUGACCGGCACCGGCGCCUGCUGUUUCGCACGCCUCGCCGGUGAGCAAGCAGCCCGGCAAUUACUGCCGAGGUUGCCACAGCACUGGACAGGUUUUGUGGCGCGAAGCAAACAAAUCUCCCCACUCCGGGAGGCACUGGCAACGCUUCGGGCCAGACAGAAUUCAGGAACGUCCUGAGCAAGU
sRNA4043127	4042890	4043127	-	PSS:4043127_-	PSS:4042890_-	5'CDS	238		<<>	B5T_03642 (Isoquinoline 1-oxidoreductase alpha subunit); B5T_03643 (hypothetical protein)	ND	5	ND	ND	55	31	>sRNA4043127- AAUGUCGCAAAGAAGUCAUGAAACCGUAGUGACCGGAUGAGUGUUUUUUUGCACUGUUCUUGAUUCGCGGUAGGGGCUCGUGCCCUUAUUGGUUAUGGUCACCACGCUGAUUGUGCAACGCAAAGGAGUUCGCCAUGCCCCAGCUUAACGUCAAUGGCCAGGCCAAGGAGGUCGACGUUCCCGACGACAUGCCGCUGUUGUGGGUGCUGCGCGACGAACUUGGCAUGACCGGUAGCAA
sRNA4049671	4049472	4049671	-	TSS:4049671_-	Coverage decrease:4049472_-	5'UTR	200		<<<	B5T_03646 (Permease of the drug/metabolite transporter (DMT) superfamily); B5T_03647 (Transmembrane pair domain protein)	70	213	1977	1120	17	15	>sRNA4049671- GUCAAAUCGUUAUGAACGGAUUCCCUCUCAUGAAUGUUGUCGCACGCAUCGUUGCUGUAGCUGUCCGGUCUUCCGGCGACCGCGUGCGGGAUCAUGGCAUGUCUCCUCCGCUUGCUUCCGUCGUUGUCGCCGCGGUCCGGACGUCAGUCGCCGUAGCGCGGCAAAUCGUUCGCGGCUAAUACCGCUGAUUGACCUCCCCG
sRNA4080724	4080724	4081015	+	TSS:4080724_+	PSS:4081015_+	Antisense	292	5'UTR	<><	B5T_03679 (RDD family, putative); B5T_t032 (tRNA)	2	2	7	5	16	14	>sRNA4080724+ CCCUGGCCAUCAUGGACGGUGGUCACAAAUAAAUCGUCCGGAACGAUUUUUGACGUCGCCCCGGGGCGGCGGCCCGCAGGGUGACCAUCAUGGAUGAUGGUCACAAAAAAGCCCGCUCGGCGCGGGCCUUUCAAAUCCUCGGCGGCGCGAUCGGCUCGGCGACCGGCCCAAACGGCCGCCAUUCUAGCAAACCCGGGAUCGCCUGUCCCACCAGAACAGGCGCGCGGGCCGGCGUCACAGCCCGUUAUCAUGGUAGUUGCGGCGCAGCCCCGAGCGGCGGUACAAGGGUACU
sRNA4098480	4098324	4098480	-	TSS:4098480_-	Coverage decrease:4098324_-	3'rRNA	157		<<<	B5T_r002-1 (23S ribosomal RNA); B5T_r003-1 (16S ribosomal RNA)	1	3	60	17	25	23	>sRNA4098480- ACAGAGGGUUGCGAAGUCGCGAGGCGGAGCUAAUCUCUCAAAGCCAAUCGUAGUCCGGAUUGGAGUCUGCAACUCGACUCCAUGAAGUCGGAAUCGCUAGUAAUCGCGGAUCAGAAUGCCGCGGUGAAUACGUUCCCGGGCCUUGUACACACCGCCC
sRNA4100060	4099868	4100060	-	PSS:4100060_-	PSS:4099868_-	Intergenic	193		<<<	B5T_r003-1 (rRNA;gene); B5T_03693 (CDP-diacylglycerol--serine O-phosphatidyltransferase, putative)	27	64	112	186	95	98	>sRNA4100060- UUGAGAGGGUGUUCGCUUAAAAGGUGACCGUUUGAUAAAAAAGAGAUGAAAAAGGUGUUGACGCCCUGACGGAAAUCCCUAGAAUGCGCCCCCACAACGACGGCGGACACGGCGCCACGCCAAACCAGGCAACGCCAGGAAGUCGUCGGGAAGCAAGGCUUCCAACGCUCUUUAACAAUCAGGCAAGCAAACG
sRNA4100990	4100770	4100990	-	TSS:4100990_-	PSS:4100770_-	5'CDS	221		<<<	B5T_03693 (CDP-diacylglycerol--serine O-phosphatidyltransferase, putative); B5T_03694 (Ketol-acid reductoisomerase)	12	13	127	37	9	10	>sRNA4100990- ACCUUUUCAGUCGGCGAUACAUCAUGACCAAGCAGCAAGAGGAAGCCCCGCAAAGCGGGACACCGGAAACCUUCGAGGUAGUGGAGGCGGAGCAGCGCACCGGGGCGCGCUACAAGGGGGUGUACCUGCUCCCUAACCUGUUCACCACCGGGGCCCUGUUCGCCGGCUUCUACGCCAUCGUCGCCGCCAUGAACGGUCUGUUCGAGAACGCGGCCAUCGGC
sRNA4101292	4101124	4101292	-	PSS:4101292_-	Terminato4101086-4101124	3'CDS	169		<<<	B5T_03693 (CDP-diacylglycerol--serine O-phosphatidyltransferase, putative); B5T_03694 (Ketol-acid reductoisomerase)	1	13	1	34	22	42	>sRNA4101292- UUUAUUUCGGAAGGCGAUCUGAACUAUCCGAGCAUGACCGCUCGUCGUCGUCUGAAUGCGGAGCACCCCAUCGAGCAGGUGGGUGAGAAGCUGCGCAGCAUGAUGCCGUGGAUCCAGGCCAACCAGAUCGUCGACAAGAGCAAGAAUUGAUAGCGGCUCUGUGUCCGUG
sRNA4109349	4109107	4109349	-	TSS:4109349_-	Coverage decrease:4109107_-	5'UTR	243		<<>	B5T_03700 (Acetolactate synthase, large subunit, biosynthetic type); B5T_03701 (DUF4124 domain-containing protein)	338	361	2622	716	121	119	>sRNA4109349- CUUUCCGGAGAUCGGGACCCGCAACCACUUACCGGUGGCUGUGUGGCCGGGAUUCGGGGCGUCGUUACCGCGGCGUCCGGUGUCAGCAGUAUGACUGCACUCUCGUCCCGCUGUGGGAACCUCCGGAGGUUUCUCACCCCGUCGCGGGCACGAUUCCUCCAGGUCCCUCUGCCUGUGUCUGUUGCCGGCCAACCGCCGCGACCGACCCCAGGGUGCUUAAAUAGGGCGCCCUAUUCCACAGGU
sRNA4115765	4115765	4116132	+	TSS:4115765_+	PSS:4116132_+	5'CDS	368		<>>	B5T_03705 (Pseudouridine synthase); B5T_03706 (Outer membrane assembly lipoprotein YfiO)	22	74	346	225	27	32	>sRNA4115765+ AUUGUAGCGCGUCGAACCGAGGAAAAAAUGCCACGUCUGUUUUGGCCCCUGAUUAUCGCCGUGAUGGUGAGCGCCUGUUCCAGCAAGCCCGUCGAGAGCCCGGAGCGCACCGAGGUCGAGCAAUAUAAGCAGGCGCGGGAGUCGCUGGAAGCGAAAAAUUACCUGACCGCCAUCGACAGCCUGAAGGAACUGGAGGCCCGCUUCCCUUACGGCACCUAUGCCGAACAGGCGCAGCUGGACCUGAUCUAUGCCCAGUUCAUGUCUCAGGACUACCCCGCCGCGGUGGUCGCCGCCCAGCGCUUCAUCCGCUCCUAUCCGGCCCACCCGAGCCUGGACUACGCCCUCUAUAUGCAUGGGCUGUCCAACUA
sRNA4118440	4118440	4118684	+	TSS:4118440_+	PSS:4118684_+	5'UTR	245		<>>	B5T_03707 (NAD+ synthase (Glutamine-hydrolysing)); B5T_03708 (hypothetical protein)	ND	ND	5	1	10	13	>sRNA4118440+ UGCUCAAGGCCUGUUUAAAGUUUCCGCGCCACCGCACCGGAGUUCUUUUUCCUUACUGUAUCCGGCCCUCUCCGGGUAUCCAGGUUAGCGGCUUUCAGCAUCUGGUAACGUGUUCGGCGACAUUCAACGGUAUGGAAACGCGAAACAAGUUCCAAAGCACGCCCGAAAGCACGGGGAUUCGGGCCAGAGUCAAGCAAAGGCUUACCGGGACAACAAGCCGGUGAGUGAUUUACGGGGAGACAGGA
sRNA4120067	4120067	4120259	+	PSS:4120067_+	PSS:4120259_+	3'CDS	193		>>>	B5T_03709 (ATPase, histidine kinase-, DNA gyrase B-, and HSP90-like domain protein); B5T_03710 (Response regulator containing chey-like receiver)	ND	5	ND	11	27	51	>sRNA4120067+ AUGUGUUGGACUUGUCACGGCGACCACGGGGCCAGGCACAGAGACUGGUCCUCAAGGACGUUCUCGCGGAGGUCGCCGCGAAUUGCCAUGAAGACCGCAAGACGCGCCUGCAAAUGGACUUGGCCACCGAUACCGAGCUGCGUUUUGAUCGCGGCCAGCUGAUUCAGAUUCUCGAUAAUCUGAUCGGCAAUGC
sRNA4123824	4123824	4124059	+	TSS:4123824_+	PSS:4124059_+	Antisense	236	2CDSs	<><	B5T_03713 (Secretion protein, putative); B5T_03714 (PQQ enzyme repeat domain protein)	ND	3	15	1	26	18	>sRNA4123824+ CCCCGGCCAGACCUCCGGCCGUUGCGCCGUCAUAGGAAAAAUGGCGGGCCCGAUAGGUUUCCAGCGACGCCGCCAGGUCCAUCAGCUUGCCCUGGUAUUCCGCCCGGCGUGUACUACGCACCUGCUCGGUGUAGCUCGGGUAAGCGAUGGCGGCGAGGAUCGCCACCACCACCACCACGAUCAUCAGUUCGAUCAGCGUGAAGCCGGCCAUGGGAUUCCGAGUCAUUCGGUUCAUG
sRNA4135422	4135056	4135422	-	TSS:4135422_-	PSS:4135056_-	5'CDS	367		<<<	B5T_03723 (FMN adenylyltransferase, riboflavin kinase); B5T_03724 (Virulence factor MVIN-like protein)	11	12	219	181	11	15	>sRNA4135422- UCUUUUACCUCUGGGGCAUGGCCAAUGGGCCGCCGACGGAGGCGGGCAGUGAGGACCGAAUGCGACUGAUUCGUGGCGUGCACAAUUUAAGGCCGGCGCACCGUGGCUGUGUGGCCACUAUCGGCAAUUUCGAUGGUGUGCACCGUGGACAUCAGCGCAUCCUGGACAAGGUGGUAGCCGAAGCCCGGGCCCGUGGCGCUCUGGCCACGGUGAUGUUGUUCGAGCCGCAGCCGCAGGAGUUCUUCCUCGGUGAUGAAGCGCCGGCCCGUUUGAUGAAUCUGCGCGACAAGCUGAUCACCCUGGCCCGUUACGGCGUCGAUCAGGUGCUGUGCGUGCGUUUCAAUGACGCCUUCCGUAACCUGGAAGC
sRNA4136772	4136772	4137053	+	TSS:4136772_+	PSS:4137053_+	Antisense	282	5'CDS	<>>	B5T_03724 (Virulence factor MVIN-like protein); B5T_03725 (30S ribosomal protein S20)	1	2	ND	ND	29	16	>sRNA4136772+ ACCGGCACGAAAGCCUGAUUGAAGGCUCCCUCGGCGAACAGCCGGCGCAGGAAAUUGGGGAUCCGGAAGGCCACGAAGAACGCGUCGGUGCCGGCGGAGGAGCCCAGCAGACGGGCCAGCACCACGUCCCGGACCAGCCCAAGCACCCGGGAGAGCAUGGUCAUGGCGCUGACCACCACGGUGGACGCCAGCAAACCGCCCUUUCUGCCCGGUUCAGGCGCGCCGGCUUCGCCUUGAUCCGCCCGUUGCUCCAUUCAUGGUCUCCCUAAGAGCCUGAUCAGC
sRNA4140842	4140601	4140842	-	TSS:4140842_-	PSS:4140601_-	5'CDS	242		<<>	B5T_03729 (50S ribosomal protein L21); B5T_03730 (Octaprenyl-diphosphate synthase)	4	6	47	20	51	80	>sRNA4140842- CCCUUUUUAGUCAUCGUCCAACGGGCCCCCAAAGUGACCCCUGUCUCCUGUCGUAUGGACAAGAUAGGCAAGUCCGCCCGCGAGGAUCAUCUGGAGUAAGACGGAUGUACGCAGUCAUCAAAACCGGUGGCAAACAGUACCGCGUGGAGGAAGGUGAUAUCCUUCGCGUGGAAAAAAUCGAAGUGGGCACCGGUGAUACCAUCGAUUUCGACCAGGUUCUGCUGGUUGCCGAUGGCGACGAC
sRNA4140963	4140963	4141214	+	TSS:4140963_+	Coverage decrease:4141214_+	5'CDS	252		<>>	B5T_03729 (50S ribosomal protein L21); B5T_03730 (Octaprenyl-diphosphate synthase)	ND	ND	46	4	8	11	>sRNA4140963+ GUUCGCGCUCAUUCUGCUGGAUUGCUGCCCCAUGGAUUUUAAGGCCAUCAGUUCCAACGUCGCCGACGAUUUCGAGGCGGUCAACAGCUUCAUCCAACACCAUUUGGAUACGGAUGUUCCCCUGAUCCGCGAGGUCGGCGAGUACAUUAUCCAAUCCGGCGGCAAGCGUCUGCGCCCCUUGGUGUGUCUGCUCUGCGCCCGCGCCGCCGGCUAUUCCGGCGACAAGCACGUCAAUGUUGCCGCGGUCAUCGA
sRNA4145282	4145138	4145282	-	TSS:4145282_-	PSS:4145138_-	5'CDS	145		<<>	B5T_03736 (Transcriptional regulator, AraC family); B5T_03737 (Oxidoreductase, short chain dehydrogenase/reductase family)	5	2	ND	ND	32	27	>sRNA4145282- GCCUGUCAUUUCAGGCCAAUGCAAGAGAUCAAGACGGGAACGGCAAGAUGACAAUUCUAAAAAUGAAUCCCGAAGAGUACGCGGUGUCCGCGGAGUAUCUGAUUCCCUUCAUGGAGGUGAUGAAGAAACGCGGAUUCAGCGAAGA
sRNA4156978	4156825	4156978	-	TSS:4156978_-	PSS:4156825_-	5'CDS	154		<<>	B5T_03748 (Hydrolase, alpha/beta fold family); B5T_03749 (Adenylate and Guanylate cyclase catalytic domain protein)	6	11	48	93	31	30	>sRNA4156978- AUGACGCAGGUUAGGGAACCAUGGAAUGGGCCUCGUUUCCACCCAACCAGCAUGACGGGCUUCGGUGUCGGAUGCGUUACGCAUCCGGUAGCCGGGUAGUUCGGGUUUAUUGUCCCGGGAAAAGCGGGUUCCAGGAAAUCACGAUGGGAUUUAU
sRNA4157080	4157080	4157226	+	TSS:4157080_+	PSS:4157226_+	5'CDS	147		<>>	B5T_03748 (Hydrolase, alpha/beta fold family); B5T_03749 (Adenylate and Guanylate cyclase catalytic domain protein)	ND	3	ND	ND	49	113	>sRNA4157080+ CGGUGUCGACGGCACCCUUGCCGGGCAUGAGCCAUCCCCGGCAAGGGUGCGGCGAUACCGCCGGUCAAGCUUCAGCAAAGACGGGCACUAGCAAAACGGGCUCUAGGAACAGCAGCGUGGACGAUCCUUCAAGACAACAACCGCAAC
sRNA4163052	4162900	4163052	-	TSS:4163052	PSS:4162900_-	5'UTR	153		<<<	B5T_03752 (hypothetical protein); B5T_03753 (Bacterial type II secretion system protein N)	4	32	340	163	47	67	>sRNA4163052- GUAGGGUCGGUCGAUGUCGGCACGCGUGAACGUGUGUUGAUGGGGCAGGCCCGGGUGAACAAGGACAUCCAGCCAGCCCAGGAGCGUCGGUUCCGGUACGAAAACGGCGCAUAUCGGUGGCGGUUGGUAUAACGAUAACGGGAAGUGACGCUU
sRNA4180123	4180123	4180308	+	TSS:4180123_+	PSS:4180308_+	5'CDS	186		<>>	B5T_03760 (Major facilitator family transporter); B5T_03761 (Major facilitator family transporter)	9	5	159	33	247	114	>sRNA4180123+ AAUACGGUAUUUUUCGUAGCCACUCCGAUAGCCUCAGCGCAUCACGGAAGACUCCAUGGAUAAAAUCCCUGCUCAGAAGGUGUACGUGGUUGGUAACCAGCACCUGCAAAACGCCCUGCUUACCGAGUUUCUCGCUAAGGAGUCCAUUCCCGCCACCGCCGUGAAAACGGUCGACAUGGUAGCCGA
sRNA4185777	4185777	4185955	+	TSS:4185777_+	PSS:4185955_+	3'CDS/Antisense	179	3'CDS	>><	B5T_03764 (Glycerophosphoryl diester phosphodiesterase family); B5T_03765 (Transcription activator effector binding protein)	27	46	262	143	19	18	>sRNA4185777+ GACGGCGAUACGCUGACACUGCUGGACGUGCUGGCCCGGGACGUAGGGGUUACCGCGGUAUUCUCCGACUGGCCCGCCACCACCACCUUCUACGCCAAUUGCAUGGGCUUGUAAGAACACCACGGGAGUCGGGCCAAGGCCUGGCUCCCGUUUGACACCUGCCAAUGGCUGACUAACGG
sRNA4186085	4185878	4186085	-	PSS:4186085_-	PSS:4185878_-	3'CDS/Antisense	208	3'CDS	><<	B5T_03764 (Glycerophosphoryl diester phosphodiesterase family); B5T_03765 (Transcription activator effector binding protein)	ND	23	ND	31	57	26	>sRNA4186085- ACAAGAUCGUUCCGGAAACCUGGGCGCGAGUAUGGGCCUAUUUCGAGUCCGCUGACGCCCCGGAAAGGACUUUCGAGACGGACUAUGAGAUCUACGAGAGCACCGACAAGGUCACCCUCUACGUAGGGAUCCGUUAGUCAGCCAUUGGCAGGUGUCAAACGGGAGCCAGGCCUUGGCCCGACUCCCGUGGUGUUCUUACAAGCCCAUG
sRNA4186234	4186086	4186234	-	PSS:4186234_-	PSS:4186086_-	mCDS	149		><<	B5T_03764 (Glycerophosphoryl diester phosphodiesterase family); B5T_03765 (Transcription activator effector binding protein)	ND	2	ND	4	93	44	>sRNA4186234- UUACACCGAGUACAGCAAUGGCGUGGACGGUGAGUACAGUGUACUGGCCGGUGUCGAAGUCACUGACGAGGCCAAGGUGCCGGAAGAUUACGUCACGGCGGUACUCAAUGCGGGCGACUAUCUGGUUUUUGAAGGGCAGGGGCAACUGG
sRNA4193953	4193784	4193953	-	TSS:4193953_-	PSS:4193784_-	3'CDS	170		<<<	B5T_03775 (Preprotein translocase SecY subunit); B5T_03776 (50S ribosomal protein L15)	ND	ND	10	4	59	108	>sRNA4193953- GACGUGAUCGACCUGGCCUCUUUGAAAGCCGCUGGCGUGGUUCGUUCUGACAAGAAGCGCGCCAAGAUCGUGCUGCGCGGCGGUAUUGACCGUGCCGUGACGGUGCGUGGCGUGGCGAUCACCAAAGGUGCCCGCGAAGCGGUGGAAAAAGCCGGCGGUAAAGUCGAGGA
sRNA4204314	4204032	4204314	-	PSS:4204314_-	PSS:4204032_-	5'CDS	283		<<<	B5T_03797 (Elongation factor Tu); B5T_03798 (translation elongation factor G)	ND	ND	ND	13	50	107	>sRNA4204314- AUAGAACCGUGGCAAAGGAAAAGUUUGAACGUAAUAAACCGCACGUAAACGUGGGCACGAUUGGUCACGUUGACCAUGGUAAGACGACGCUGACGGCCGCUUUGACGCGGGUGUGCUUCGAGGUGUGGGGUUCUGGUUCGGCGAGCGCCUUCGAUCAGAUCGAUAACGCCCCGGAAGAGCGUGAGCGUGGUAUUACGAUCGCGACCUCCCACGUGGAGUACGACUCUCCGACCCGUCACUACGCGCACGUUGACUGCCCGGGUCACGCCGACUACGUGAAGAA
sRNA4221142	4221046	4221142	-	PSS:4221142_-	PSS:4221046_-	5'UTR	97		<<<	B5T_03809 (Elongation factor Tu); B5T_t034 (tRNA)	1	18	2	67	79	181	>sRNA4221142- AUGUGUCUUGGUGGUGCCAAGAUGGUCCGCGGAAGGCGCGGUCCGACAGGGUUUUAUCUGGGCAGAGGCGCCGUUCAGACGGAAAUGCACAGCCAAG
sRNA4224274	4224178	4224274	-	TSS:4224274_-	PSS:4224178_-	3'CDS	97		<<<	B5T_03812 (Biotin-(Acetyl-CoA carboxylase) ligase); B5T_03813 (Long-chain acyl-CoA synthetases (AMP-forming))	ND	ND	30	12	36	39	>sRNA4224274- GUGACCCCCACGCUGAAGCUCAAGCGCAAUGAAAUCGAAAAACACUACGCGGCGGACUUGCCGGAAUGGGCGGCUUCCCGUGGUGUGAUCUGGGAGC
sRNA4224739	4224450	4224739	-	PSS:4224739_-	PSS:4224450_-	3'CDS	290		<<<	B5T_03812 (Biotin-(Acetyl-CoA carboxylase) ligase); B5T_03813 (Long-chain acyl-CoA synthetases (AMP-forming))	6	9	6	35	46	45	>sRNA4224739- AUCGGUGAAGGUGGCGAGGUGCUGGUUCGCAGCGUCGGCAACAUGAGCGGCUAUUACAAGCAGCCGGAUUUGACCGCUGAGGUGCUGUCCGAGGACGGUUGGCUGAAAACCGGUGACGUGGGUGAGAUCGAUGAAGGCGGCCGGUUGCGGAUUACCGGGCGGAUCAAGGAGAUCUUUAAAACCGAGAAAGGGAAGUACGUGGCGCCGGCACCGAUCGAAAACCGUCUGGCCAGCCAGCCUGGUGUCGAGCUGGUAUGCGUGAUUGGGGCGAAUAUGUCGCAGCCCAUCGC
sRNA4226000	4225816	4226000	-	TSS:4226000_-	PSS:4225816_-	5'CDS	185		<<>	B5T_03813 (Long-chain acyl-CoA synthetases (AMP-forming)); B5T_03814 (Transposase-like protein)	7	2	98	7	33	48	>sRNA4226000- GUACACAGUUCUAACGGGCCCAUGACCACUCGCGGUUGACCUGGGUGCUGUGGUACGCGCUCUUCCGCCGGCUUCGUGUUCCCGAGGCGAAGCGGCAUUUGACGGCCUCUCUUCUUGGUUUGGGAAACAGGUGAAUACAAUGACGAAUCAGAAUAACGUAACCAUGAAAACACCGAUUCAAGCAC
sRNA4232118	4231931	4232118	-	PSS:4232118_-	Coverage decrease:4231931_-	Intergenic	188		<<<	B5T_r005 (rRNA); B5T_t038 (tRNA)	ND	5	ND	7	26	35	>sRNA4232118- UCUGACUUUUGUCAGUGCCUGAUCCUUGCGAUCAGUAUGCUCUUUAACAAUCUGGGAAAUGAGAAGUCCAAGUAUUCCAAUGGAAUACAAGCGUUAGAGACUUAUAUCUGACACUUGUGUCUAUUAGGUGAAUCGUUGGUGUUACAGCCGUAUGGCUUGGGGCAGUUGAUGAGAGUUGACUGUUUUGG
sRNA4232800	4232629	4232800	-	TSS:4232800_-	Coverage decrease:4232629_-	3'rRNA	172		<<<	B5T_t039 (tRNA); B5T_r006 (16S rRNA)	ND	3	60	17	25	26	>sRNA4232800- ACAGAGGGUUGCGAAGUCGCGAGGCGGAGCUAAUCUCUCAAAGCCAAUCGUAGUCCGGAUUGGAGUCUGCAACUCGACUCCAUGAAGUCGGAAUCGCUAGUAAUCGCGGAUCAGAAUGCCGCGGUGAAUACGUUCCCGGGCCUUGUACACACCGCCCGUCACACCAUGGGAG
sRNA4234248	4234188	4234248	-	TSS:4234248_-	PSS:4234188_-	Intergenic	61		<<<	B5T_r006 (rRNA); B5T_03817 (Tyrosyl-tRNA synthetase)	5	11	73	29	6	10	>sRNA4234248- CUCGACGGGGCAACAACGCAGACGCGGCCCCGCAGCUCUUUAACAAUCAGGCAAGCAAACG
sRNA4238873	4238662	4238873	-	PSS:4238873_-	PSS:4238662_-	5'CDS	212		<<<	B5T_03820 (PAP2 superfamily protein); B5T_03821 (Iron--sulfur cluster insertion protein erpA)	1	6	12	17	273	153	>sRNA4238873- GCAAUCUCCGUGCGAGACACCCCUGACGGAUCGUCAUAAAACCGUCACCAAACAGUCAAAUCAUUGUCUCCACGGGCAUGGAUGCUGGAGGCAUGAUGAUUCAGCGACCCAGUUUCCAACGUAUGACCGCCGCCGACGUGCGUGCCAUGUGCUGGCUGUCCAGACAGCCGCGGGCAGCCCGUUGGGCCCGAGCGGCACGCCUGGUAUCCCGC
sRNA4239945	4239794	4239945	-	TSS:4239945_-	PSS:4239794_-	3'CDS/5'UTR	152		<<<	B5T_03822 (Integral membrane protein CcmA involved in cell shape determination); B5T_03823 (hypothetical protein)	ND	ND	21	10	32	50	>sRNA4239945- GCCCGCGGAACUGCAGGUGUCAUCUCUGGAGGUGACCGCCACGGCAUCCGGGCGAAGGACCGCGCAGUCGGAACAACGACUGCCUUGGUGAGCUUCCGGGGGGGAGCGGGGCGUGCUUCGAAGCGCUCCGGUACAACGAUAAUCAUCAGGAG
sRNA4259129	4258780	4259129	-	TSS:4259129_-	PSS:4258780_-	Antisense	350	3'CDS	><>	B5T_03840 (PAS fold family); B5T_03841 (Nitrogen regulation protein NR(I))	ND	4	21	4	14	8	>sRNA4259129- GCAGGUCGAUGAUAAACCGGGUGCCUUGGUCGCCCUCCACUGGGCUCUCCACGCGCACCGUCCCCUGAUGGUCUUCGAUGAUACUGUAAACCAACGCCAGUCCCAGACCCGUACCGCGGCCCGGCGGUUUGCUGGUGACGAAGGGUUCGAACAGGGCAUCGCGCAGUUCCGUCGGUAUGCCAUGGCCGCGAUCCUCGACUUCGAUACGCACCUUCUCGCCUUCGGGGCGGCUGCGGACCGUGAUCGGGGCGUCGUCCUCGCUGGCGUCCGAGGCGUUACUGAGCAGGUUGACGAACACCUGCAGCAAACGUUGCGGGUCACCCAUCACUUCAUGGGUCGGGUCGCAGAGA
sRNA4261068	4260719	4261068	-	PSS:4261068_-	PSS:4260719_-	Antisense	350	3'CDS	><>	B5T_03841 (Nitrogen regulation protein NR(I)); B5T_03842 (Poly(A) polymerase subfamily)	5	223	12	535	32	67	>sRNA4261068- UAUCUGGCGUGGGAUUCAUAGUGCAUGGAUGGAUUUUCCUUUGCAAUAGCAUGUUAAAUCCUUAUAAAUCAGCAACUUACAAAAAACAUGAAAAAGCAGUUCCAAAGGUGGGGGUGUGGGGUAACGUUCUUGUUACCCGCCCUGUGUAGUAAGGUAACACUUGGUCGUUGAAUGCGACUGAGGGAGUAACAAGGAGGGUCCCACAAGCCGUUUCUGGCAAAGAAAGAUGGGAUAAUCGCUGACACACGACACGCUAUUCGCGAGUGAACCCGCUUUCCAUGGACCAGGCUCUCAGCGCCGGCCGCCCUUGCGACGGGGAAUGCCCAGGCGCUGGCGGCGCUCCCACAGGC
sRNA4261059	4261059	4261223	+	TSS: 4261059_+	Terminator:4261223-4261248_+	Intergenic	165		>>>	B5T_03841 (Nitrogen regulation protein NR(I)); B5T_03842 (Poly(A) polymerase subfamily)	938504	696156	258349	55741	63853	8719	>sRNA4261059+ ACGCCAGAUAAACAAAACAACCAAGGCGGCAAGGCUCAAAUAAGAACAAGAAAAGAAGAACAAAAAGUGGACGAGCCAAACGAGAGAAAUGCCGUAACACCAUGUGCGUACGGCGCAAGGCAGAAAACAACACAAACAAUAACAACAACAGAAUCAGCGCAUAGG
sRNA4261221	4261069	4261221	-	TSS:4261221_-	PSS:4261069_-	Intergenic	153		><>	B5T_03841 (Nitrogen regulation protein NR(I)); B5T_03842 (Poly(A) polymerase subfamily)	1	ND	12	7	1335	154	>sRNA4261221- UAUGCGCUGAUUCUGUUGUUGUUAUUGUUUGUGUUGUUUUCUGCCUUGCGCCGUACGCACAUGGUGUUACGGCAUUUCUCUCGUUUGGCUCGUCCACUUUUUGUUCUUCUUUUCUUGUUCUUAUUUGAGCCUUGCCGCCUUGGUUGUUUUGUU
sRNA4265982	4265982	4266199	+	TSS:4265982_+	PSS:4266199_+	3'CDS	218		>>>	B5T_03847 (Aspartate 1-decarboxylase); B5T_03848 (Acetyl-coenzyme A synthetase 2)	ND	ND	9	9	78	115	>sRNA4265982+ AACGGCGAGCGUUUUGAAACUUACGCCAUUCGCGCGGAAGAAGGAUCCAAGAUCAUCUCCGUCAAUGGUGCCGCCGCCCAUAAAGCCCAACCUGGCCAUCGCGUGAUUAUUUGCGCUUACGCCAGCUACGGCAGCUCAGAGCUGAUUAACUUCAAGCCGCGGCUGAUUUACGUCGGCGAAGGCAACGAAGUCAAAGGCUCCAGCAACGCGAUCCCGGU
sRNA4266343	4266194	4266343	-	TSS:4266343_-	Coverage decrease:4266194_-	Antisense	150	3'CDS	><>	B5T_03847 (Aspartate 1-decarboxylase); B5T_03848 (Acetyl-coenzyme A synthetase 2)	45	94	18	8	76	11	>sRNA4266343- GUAGGUCGAUGAGGGGAUCGCGGUUCGCGGGCCGUUUCCGCACAAUGGCCGUGAACAUGACAAACAAAAACGCCGGCCUCGGGGCCGGCGUAGGCGAAUCAGGGUACGGGCGCGUACGUGGCGCGCAACAAUCAGGCGACUUGUACCGGG
sRNA4268102	4267924	4268102	-	PSS:4268102_-	Coverage decrease:4267924_-	Antisense	179	3'CDS	><<	B5T_03848 (Acetyl-coenzyme A synthetase 2); B5T_03849 (hypothetical protein)	1	45	8	84	31	20	>sRNA4268102- UCAAUACGUCGUCGACCCGGCCGGUGAUCCAGUAAUAGCCGUCUUCGUCGCGGCGGGCGCCGUCACCGGUGAAGUAGUAACCCGGAUAGGCGCUGAAGUAGGUGUCGAUCAUGCGCUGAUGAUCGCCGUAAACGGUACGGAUCUGGCUCGGCCAGCUCGCUUUGAUCACCAGGUUGCCG
sRNA4268510	4268232	4268510	-	PSS:4268510_-	PSS:4268232_-	Antisense	279	3'CDS	><<	B5T_03848 (Acetyl-coenzyme A synthetase 2); B5T_03849 (hypothetical protein)	2	92	14	67	41	19	>sRNA4268510- CUAACGGUGAUGCCGAUCCGCCUUAGCGGUUGCGGCGGGUUUCGAUCAACUGGUCGACCACGCCGGGAUCCGCCAGAGUGGAGGUGUCCCCCAGGCUGUCGAGCUCAUCGGCGGCGAUCUUGCGCAGGAUGCGGCGCAUGAUUUUGCCGGAACGGGUCUUGGGCAGCCCGGGCGCGAAGUGGAUCAGAUCCGGCUUGGCGAUCGGGCCGAUUUCCUCGGUGACCAGCUUGCGCAGUUCCUCGAUCAACUCCUCGCUGCCCGUGGCGCCGGCCAUCAAGG
sRNA4276944	4276731	4276944	-	PSS:4276944_-	PSS:4276731_-	2CDSs	214		<<<	B5T_03855 (30S ribosomal protein S15); B5T_03856 (tRNA pseudouridine synthase B)	3	24	2	10	81	117	>sRNA4276944- CUUUAUCAGGCUUCCACGGAGCAGUUCCUGGGGGUCGGAGAAGUACUGGAGGAUGGGCGAAUAGCGCCUCGUCGUCUGGUAUCGGAGUGACCCGAGCGGGUCGCGCAAGCAGGACGGCAGCUAUAAAUAUGCAUGGCUGACCGUGACCAAUAUUGCAUAUUGGAGUGUAUGAAAUGGCUUUGAGCGUCGAAAAGAAAGCGGAAAUCCUGAAGGAA
sRNA4285782	4285508	4285782	-	TSS:4285782_-	PSS:4285508_-	mCDS	275		<<<	B5T_03863 (Phosphoglucosamine mutase 1); B5T_03864 (Dihydropteroate synthase)	6	27	86	50	27	33	>sRNA4285782- UCAGAUCGAGCAGGACAUCGAGCGUAUGCUGGACGAGCCGAUCUCCGUGGUCGGCUCGGAUCGUAUCGGCAAAGUGCGCCGUAUCGAUGACGCCCGUGGCCGUUAUAUCGAGUUCGUCAAAAGCACGGCGCCGGGGCUGAGUCUGGCCGGGUUGACCAUCGUCGUCGAUACCGCCAACGGCGCCGCUUACCACAUCGCUCCGGAUGUUCUGGAGGAGCUGGGCGCCAAUGUGUUGCCGAUGGCCAACACGCCGGACGGCUUCAAUAUCAACCGGG
sRNA4287864	4287670	4287864	-	PSS:4287864_-	PSS:4287670_-	mCDS	195		<<<	B5T_03864 (Dihydropteroate synthase); B5T_03865 (ATP-dependent zinc metalloprotease FtsH)	ND	19	4	49	146	178	>sRNA4287864- UGUGAUCGCCCGUGGUACCCCGGGCUUCUCCGGCGCCGAUCUGGCCAACCUGGUCAACGAGGCCGCGCUGUUCGCCGCCCGCGCCAACAAGCGGGUGGUGACCAUGGAGGAGUUCGAAAAGGCCAAGGACAAGAUCCUGAUGGGCGCCGAGCGCCGCUCCAUGGUGAUGAGUGAGAAAGAAAAGCUGAACACCGC
sRNA4288900	4288652	4288900	-	PSS:4288900_-	PSS:4288652_-	5'CDS	249		<<<	B5T_03865 (ATP-dependent zinc metalloprotease FtsH); B5T_03866 (Ribosomal RNA large subunit methyltransferase E)	6	61	15	224	124	95	>sRNA4288900- ACAUCGUACUGUGGCUGGUGAUUGCCGGGGUCCUUUAUGUGGUGGCCUCCAGCAUCAACCCCCAGCCCAGUCAGCAGAUGCUGAACUACUCCUCCUUCAUUGAGAGCGUGGAGAGUGGCAAGGUGGCCCGGGUAACCAUCGGGGAUACCCGGAUUGCCGGUGAAAUGAAGAACGGCGGCAAGUUCGAAACGGUCAAGCCGCCGGCGCUGGACACCAAUCUGAUUCCCACCCUGAUCCAGAAUAAAGUGGA
sRNA4297626	4297446	4297626	-	PSS:4297626_-	PSS:4297446_-	3'CDS	181		<<<	B5T_03872 (Chaperone protein dnaJ); B5T_03873 (Chaperone protein DnaK)	ND	2	ND	7	158	94	>sRNA4297626- ACAAGGACGAUAUCGAGGCCAAGACCAAGGCGCUUACCGAGGCGUCCGGUUCCCUGGCACAGAAACUGUAUGCGGAGGCGCAGCAGGCCCAGGGCGGCAACGCCGGUGAUGGACAAGGCAAGCAGGCCGGAGACGAUGUGGUCGAUGCCGAGUUCGAAGAAGUGGAUGACGACAAGAAGAA
sRNA4299407	4299232	4299407	-	PSS:4299407_-	PSS:4299232_-	5'CDS	176		<<<	B5T_03873 (Chaperone protein DnaK); B5T_03874 (Protein grpE)	ND	ND	ND	9	125	47	>sRNA4299407- GUGGCCUUUGGCAUCCGGACCGUGUGAAGGAGAAACAGACGUUAUGGGUAAGAUUAUUGGUAUCGACCUUGGCACCACCAACAGCUGUGUGGCUGUGAUGGAAGGUGACAAGACCAAGGUGAUCGAAAACGCCGAGGGCGCGCGUACCACGCCGUCCAUCAUCGCCUACACCGAGG
sRNA4300074	4299822	4300074	-	TSS:4300074_-	PSS:4299822_-	5'CDS	253		<<<	B5T_03874 (Protein grpE); B5T_03875 (Heat-inducible transcription repressor hrcA)	3	7	55	43	27	22	>sRNA4300074- GAUAUGAGCGAUCAGGACAAACAGAAACCCCAAGAUGAGGCGGUGACCCAGGAUUCCGAACUGGAGAACCUCCAACCUGCCGCCGAGGUGGCUGACGAAGAGGCCGGCGCGGAGCCGGAUGCGGCCCGGCAGCUGGCUGAAGCGCAGGAGCAGGUGCAGCGCCUGGAGAAAGCGUUGGCCGAAGCGGACCUGCGUGCCCAGGCGGAAAUCCAGAACGUGCGCCGCCGGGCCGAGCGCGAGGUGGAGAACGCCC
sRNA4307334	4307334	4307721	+	TSS: 4307334_+	Terminator:4307721-4307762_+	Intergenic	388		<>>	B5T_03882 (hypothetical protein); B5T_03883 (hypothetical protein)	286	913	17454	14607	59591	74392	>sRNA4307334+ GGGGCCGACAAGGUUUCGACGCCGGUAUUGAACUCUGUGGUGCAUGCCGAGAAGGUCACGAGUCUCGUAAAACAUUUGUGGCAUCUUUAAAGUAAUCGCAAACGACGAUACUUACGCACUGGCGGCCUAAGGCCUGCCUACGGUCAAGCGACCCAGCCUGUGGGGAAGCGCGACCGGCAUCGCUACACAGGCUCGCAGCAAAGUCCGCCCCGGGCCGCGCUGUUAAAACUUAAAGGGGCUCGGCUCUUUCGUCCUGCCCGUCGGGCUGAAAGGGCCUAAAUCAAUAGACACGGCUAAGCAUGUAGAUCUGCAGGCGGAUUGCUGACGGACGCGGGUUCGAUUCCCGCCGGCUCCACCAAUUUAAAGCUCCACCGAUGAAAGACCG…
sRNA4307718	4307334	4307718	-	TSS:4307718_-	Coverage decrease:4307334_-	Intergenic	385		<<>	B5T_03882 (hypothetical protein); B5T_03883 (hypothetical protein)	ND	ND	1	ND	26	36	>sRNA4307718- CGGUCUUUCAUCGGUGGAGCUUUAAAUUGGUGGAGCCGGCGGGAAUCGAACCCGCGUCCGUCAGCAAUCCGCCUGCAGAUCUACAUGCUUAGCCGUGUCUAUUGAUUUAGGCCCUUUCAGCCCGACGGGCAGGACGAAAGAGCCGAGCCCCUUUAAGUUUUAACAGCGCGGCCCGGGGCGGACUUUGCUGCGAGCCUGUGUAGCGAUGCCGGUCGCGCUUCCCCACAGGCUGGGUCGCUUGACCGUAGGCAGGCCUUAGGCCGCCAGUGCGUAAGUAUCGUCGUUUGCGAUUACUUUAAAGAUGCCACAAAUGUUUUACGAGACUCGUGACCUUCUCGGCAUGCACCACAGAGUUCAAUACCGGCGUCGAAACCUUGUCGGCCCC
sRNA4334398	4334398	4334694	+	TSS:4334398_+	Coverage decrease:4334694_+	Antisense	297	5'CDS	<><	B5T_03908 (Phenylpropionate dioxygenase (Rieske 2Fe-2S family) protein); B5T_03909 (ABC nitrate/sulfonate/bicarbonate family transporter, periplasmic ligand binding protein)	ND	2	8	9	11	8	>sRNA4334398+ AGCGUUAUCGAAGGAGUUCUCCAUCAGACGCAGGCCGGCGGUGCGCCAGACUUCAUAAAACUGAUGGAUCACCCGGUAACCGGGUUCGUCGGCUUCCGGCAUGUGAGGAAUAUCGGUUAGCGGAUCACCGAGACACACCCACACGUAGCCGUAACGAGCCUCGGCAUUGAAGGCACGGACCUUGGCGCGGCCCGCCGAGCGAUCAGGCGUCUGCGGAAUACGGACACAGCCGCCACCGCCGUCAUAGGUCCAGCCGUGAUAGGGGCAAACAAUGUUGUCGCCCUCCACCCAGCCCAG
sRNA4366253	4366115	4366253	-	PSS:4366253_-	Coverage decrease::4366115_-	Antisense	139	3'CDS	><<	B5T_03939 (hypothetical protein); B5T_03940 (Pyruvate carboxyltransferase)	ND	8	ND	14	18	3	>sRNA4366253- UUUGUGCCGUGUGGGCGUACCACAUACUGGCUGUCCGCUUCCGUCAGAAUUCGCAAAGGGAUGCUCGUGGUCGGGUUGGCGCUUAUAUCCUCCAGGCCAGGAGGGAGCGUGCUCCAGCCGACAAUGGCGCAGGGUCGGG
sRNA4368308	4368093	4368308	-	PSS:4368308_-	PSS:4368093_-	5'CDS	216		<<>	B5T_03940 (Pyruvate carboxyltransferase); B5T_03941 (transcriptional regulator, AsnC family)	ND	3	ND	5	681	139	>sRNA4368308- ACAUUGCCCUGUUGUCUACGUAAACUGUCUCUUGUCGUCACGGGUCACAAGUCCGGGCGACACCGGAAGCGGCCCCGCCCUACCCGGCGGUGGUCGUACCCGGAUCCGCGUUGGCCGGUGAUCCCGGAGAACGACAGAGGGCCUGCCUGGCGGGCCCCCAGAACCCAAAAAAACGGACUUCCCUUACCAGGGUUUCAAUUGGAGUCACUUCAUGAG
sRNA4387395	4387395	4387673	+	PSS:4387395_+	PSS:4387673_+	5'CDS	279		>>>	B5T_03960 (2-phosphosulfolactate phosphatase subfamily); B5T_03961 (Acyl-CoA dehydrogenase)	2	9	30	14	11	15	>sRNA4387395+ AUUGUCAUGAUCGAGUGGAACGAACAACAACAAAUGAUCCAGAAAAUGGUGCGCGACUUCAUCGCCAAGGAAGUGGUGCCCAAUCUGGACGACAUCGAAUACAACGGCGUCCCGCCCUACGACAUCCUGCGCAAGAUGAUCAAAACCUUCGGCAUGGACGAAAUGGCUCGGCAAAGCUUCGAGCGCCAGAUCGCCAGGGAAAAAGCCGGCACGCCGAAGCAGGAGAAAGGUAAGGAAGGCUCCUCCGCCGCUGCAGCCGAACAGGCGGCGCUGCGUCUG
sRNA4389621	4389621	4389906	+	TSS:4389621_+	PSS:4389906_+	Antisense	286	3'CDS	>><	B5T_03963 (hypothetical protein); B5T_03964 (Uroporphyrinogen decarboxylase)	ND	ND	8	2	31	53	>sRNA4389621+ GCAUGGCGCCGUUACCGCAUCCAAACGGUCGACAUGUGUUCCUUGUUUUGCUGUUUUUUUCCAGUUUUAACGGCCCUUUACGGGCCGUUUUUCUUGGCGCCCAGUUCCACCACCGCUUCGAUGAAGACCCGGGCGUGUUCCGGGUCCACAUGGGGGGUGAUGCCGUGGCCCAGGUUGAAGAUGUGCCCCGGAUGAUUACCGAAAUCGUCCAGGAUGCGCUUCACUUCGGCACGGAUGGCCGCGGGCUCGGCGUACAGCACCGCCGGAUCCAUGUUGCCUUGCAGCG
sRNA4393016	4392812	4393016	-	TSS:4393016_-	PSS:4392812_-	3'CDS	205		<<<	B5T_03965 (Glutamate synthase, small subunit subfamily); B5T_03966 (Conserved region in glutamate synthase)	ND	ND	3	1	25	32	>sRNA4393016- GGAAAGCGCGCCGAUCCGGGUGCGCUUCACCGGCACCGCCGGUCAGAGCUUCGGUGUGUUUAACGCCGGCGGCCUGCACAUGUACCUGGAAGGCGACGCCAACGACUACGUCGGUAAAGGCAUGGCCGGUGGCAAACUGGUGAUCCGCCCGCCCAAGGGCAGCCCGUUCAAGACCCAGGACACCGCCAUCAUCGGUAACACCUGU
sRNA4397152	4396996	4397152	-	TSS:4397152_-	PSS:4396996_-	3'CDS	157		<<<	B5T_03966 (Conserved region in glutamate synthase); B5T_03967 (Sporulation and cell division repeat protein)	1	ND	23	17	27	39	>sRNA4397152- GCCCGCAGGGGUGAGGAGACGGUAUAUGUGGUGCUGGCCGGCCCUUACGCCAGCCGCGACGCGGCGGUGCAGGCCCGUGACGGUCUGCCCGAGCAGCUGCGUGAAGCGGGACCUUUCCCGCGUAGCAUGGCGUCAAUACGAAAAGAACUGCAAUGAC
sRNA4400019	4399905	4400019	-	PSS:4400019_-	PSS:4399905_-	2CDSs	115		<<<	B5T_03969 (Shikimate kinase I); B5T_03970 (Fimbrial assembly protein pilQ)	21	192	65	406	24	33	>sRNA4400019- ACAAUGGCCCGUCGGUGAACGAUAGAGAAAAUACUCCCUCUCUUUUUUUGGUGGGCCCCAUGGGGGCAGGUAAAAGCACCCUGGGGCGCCACCUCGCACAGUUAUUGGAUCGCCC
sRNA4411019	4411019	4411217	+	PSS:4411019_+	PSS:4411217_+	5'UTR	199		<>>	B5T_03977 (Fusobacterium membrane protein); B5T_03978 (Urea ABC superfamily ATP binding cassette transporter, binding protein)	ND	ND	ND	8	13	12	>sRNA4411019+ GAAAUCAUAGUGUCAUUUUUAGCCUCAGCAUUUCGCCCCGCGCCAAGAACGCCGUGGGUCAGGCCUUCCGUUUCAGACGUCACCAAUCGCGCUGGCGUUAUUUCAUACCCAAUACAUUGCAAUCACCCGCGCCGGUCCGGAUGCGUCCGUCCCUAAUGGCGGGCGGUGAGCAAUGGCCGAUUGUUACAGUGGAGAUCCC
sRNA4416930	4416930	4417135	+	PSS:4416930_+	Coverage decrease:4417135_+	3'CDS	206		>>>	B5T_03983 (Putative glutamyl-tRNA amidotransferase subunit A); B5T_03984 (ABC-type branched-chain amino acid transport systems periplasmic component-like protein)	1	5	18	43	8	10	>sRNA4416930+ AUUACGCCAAGGCCCAGAACCUGGUUCGCCGGUUGAAGGCGGCCUAUGAGGCGGUGCUUGCGGACUAUGACUUGCUCCUGAUGCCAACAGUUCCCCUGAAGGCGCCCCGAUUGCCUGACCCGGGCUGCGGCGCGCGGGAGUGGGUCGGCCGCGCGCUGGAAAUGAACACCAAUACCGCCCCCUUCAAUGCGACCGGCCUGCCCGCG
sRNA4420841	4420841	4420990	+	TSS:4420841_+	PSS:4420990_+	5'UTR/Antisense	150	5'UTR	<>>	B5T_03987 (50S ribosomal protein L31); B5T_03988 (Replication restart DNA helicase PriA)	7	7	233	56	18	23	>sRNA4420841+ GCUCCAUUGCGUGUCGCUACCCGAUCUUGGCCGGGCACCACACUGGCUUACGCCGGGAAAAGUGAACGCGAACUAUAUCAGUUUGCGCCCGAUGCGCAAGCUGUAACCGCUGUUUUCCGGAUUUCCACGUGCCGCUCUCCUCCUUACAGG
sRNA4434746	4434543	4434746	-	TSS:4434746_-	PSS:4434543_-	Antisense	204	3'CDS	><>	B5T_03997 (Succinate-semialdehyde dehydrogenase (NADP+)); B5T_03998 (Alcohol dehydrogenase, class IV)	ND	ND	11	7	10	12	>sRNA4434746- GGCGAUGGCCGUUUCCUCGCGGUCGAAGGAAAAGAUCGGAGCAAGCGCGCCGAAGGUCUCUUCCCGGGCCACUUUCAUUUGCGCGGUAACGCCAGUGACAACGGUGGGCUCGAAGAACUGGCCGCCCAGGCGUUUGCCACCGCAGACCAGUUGACCGCCCUGUGCCAGAGCGUCGUUGAUGUGAUCUUCCACCUUAUCCAGCGC
sRNA4442039	4441668	4442039	-	PSS:4442039_-	PSS:4441668_-	Antisense	372	wCDS	><<	B5T_04004 (hypothetical protein); B5T_04005 (HemY protein)	ND	2	ND	1	30	21	>sRNA4442039- UCAUGGGAAGCCGGGCCGUGAAUUUCGAUUACCGGGCCGCGCCGGUCAAACCGUUCGCGAUGCCAUCCGCCACCGCGUUCCAGCCGGCAUCCAAUUGUUCCACCAGGGCCGGAUAGCCGUCCCGUGGCAGCGGCCGCCGUUCCAGGAAGUGCGCGCCGGAACGGGUACCCUGAUCGCCCAGGAAACGCCACUGCCCCUCGAUCACCGCCUCGCCUUCGGCGGUGCCCUGGAAACGGGUGACCAGAACUUCCAGGCGCCCGGGAGCGGCAACUCCGGCCCGGGCCAGCCGCGCCGCCAGUGAACGGGCCAACUGCCGGGGCAGCGGUUCCGCCCAUUGAUGCUGGCGGGCGGCACGCACUUCCACCGCGCUGG
sRNA4444473	4444289	4444473	-	TSS:4444473_-	PSS:4444289_-	5'CDS	185		<<<	B5T_04006 (Uroporphyrin-III C-methyltransferase, putative); B5T_04007 (Uroporphyrinogen-III synthase)	3	ND	5	ND	103	64	>sRNA4444473- GUUGGGCGUUUCGUCGCCCGGCUUUUCAGGCUUGUUCCGGAUCGUAUCAAAGGAAAUGCCGCCAUUUUGGCGAUCACCGGCGCGGGGCGCCGGGAUGACAACACGGGAUGACAAAAAAGGGAGCUCCCAUGACGCUGUACCGUCCACUUUCGUCCCAGCGGGGCCUGGCUCUAUGGCCGUUGAUU
sRNA4461586	4461332	4461586	-	TSS:4461586_-	PSS:4461332_-	5'CDS	255		<<>	B5T_04024 (Nucleoside diphosphate kinase regulator); B5T_04025 (hypothetical protein)	ND	ND	16	5	24	34	>sRNA4461586- ACAACAACUCAACGGCGUUCCCUUCGGAACGCCGUUUUUAUAGUGGCCGUCGUCCAUGGCGGUCAUUCCCGGACCAUCGCCGGGCCGAUAUCAAAAAUCGUUGCCGGUGAUGUUAUGCCCGCGCCCCGCGGAAGGGGCGCUUCCACAGGAGUAUGAACAUGUUGCCGCCGCCUAUUACGGUGUCGCGAUUGGAUGUCAGCCGCAUUGAGCCGCUGCUGGACGACCUGGAUGACGACCAGGUGCUGGGAUUGGAGG
sRNA4464071	4463871	4464071	-	TSS:4464071_-	PSS:4463871_-	5'CDS	201		<<<	B5T_04027 (Putative cytoplasmic protein); B5T_04028 (putative hydrolase or acyltransferase)	ND	ND	2	3	15	27	>sRNA4464071- UUACCGCUUCGGAACCCGCCAUGCUCAGUUACCGUCACAGUUAUCACGCCGGCAGUUUCGCCGAUGUCCUCAAGCAUUUGGUGGAAGUGGCGAUCCUUGAUCAUCUGCGGCUCAAACCGAAGCCGUUCACCGUGCACGAUACCCACGGCGGCGCCGGGCGCUAUGCCAUUGACGACGCACACAUGCAGAAGACCGGGGAGU
sRNA4478963	4478963	4479168	+	TSS:4478963_+	PSS:4479168_+	5'UTR	206		>>>	B5T_04042 (Thioredoxin); B5T_04043 (transcription termination factor Rho)	4	ND	59	10	42	65	>sRNA4478963+ CCAGCGUUUUCGCACCCUCAAGCAGGGGAUCUCUAAUUCGUUUGUUCUUGAGUUAAGAUUCACCCAUGGCCUCGCGUCAGGGGCGGCAUCGGUGGGUGAUUUUCGGCAGGGGGACAUCCCUUCAUUAUCCAUGAUUCGACAACGGGCCUGAGCACACCGGCCGGAUGUCCUGAUAUUUCCCACCGAAACCUCACGAACCAAUCAAU
sRNA4479707	4479707	4479918	+	PSS:4479707_+	PSS:4479918_+	mCDS	212		>><	B5T_04043 (transcription termination factor Rho); B5T_04044 (Isochorismatase hydrolase)	1	4	1	58	33	53	>sRNA4479707+ AUUCUGUUUGAAAACCUGACGCCGCUGUUUCCCACCGAGCGGCUGGUCAUGGAAGUGGGCAACGGCUCCACCGAGGACAUCACCGCCCGGGUGAUCGAUCUGGUGGCGCCGAUCGGCAAAGGGCAACGCGGCCUGAUCGUGGCCCCGCCGAAAGCCGGUAAAACCAUGCUCCUGCAGAACAUCGCCCACUCCAUCGCCCGCAACAACCCCGA
sRNA4483322	4483203	4483322	-	TSS:4483322_-	PSS:4483203_-	5'CDS	120		<<>	B5T_04046 (Putative cytoplasmic protein); B5T_04047 (putative hydrolase or acyltransferase)	ND	ND	5	4	18	23	>sRNA4483322- CAGGAAAGAUGCUGGUGUUGUACACCUUCAUCGUGUGCGGGACCUAUGUGCAUUUUCGCGGUCGGAUCCGGCAUUCCUUCAGCCGCCAGUUGUUGGAUCAUUCCACCAUCAUGGGGCCCU
sRNA4492591	4492591	4492805	+	TSS:4492591_+	PSS:4492805_+	5'CDS	215		<>>	B5T_04053 (Response regulator receiver domain protein); B5T_04054 (Saccharopine dehydrogenase)	ND	ND	13	4	10	31	>sRNA4492591+ UCGCGAGGGCCGAGCGCCUGCCAACAAACAACAGGAAGGGAAGAAUCAUGAGCGAGGCACGGGAGUUUGAUCUGAUUGUAUUCGGCGCCAGCGGCUUCACUGGCCGCCUGGUGGCGGAGUAUGUACAGCAGCGCUAUGGCACCGACGGCGGGCUGCGCUGGGCCCUGGCCGGUCGCAACGAAAGCAAGCUGGAACAGGUACGCGACGAACUCGGC
sRNA4497730	4497443	4497730	-	PSS:4497730_-	PSS:4497443_-	5'CDS	288		<<>	B5T_04058 (C4-dicarboxylate transport system (C4-dicarboxylate-binding protein)); B5T_04059 (Transcriptional regulator, GntR family/amidohydrolase family protein)	ND	ND	ND	1	24	4	>sRNA4497730- AUUAUGAUCAACUUGUAGGACAAGUUUGGUGGAGCGCUUUUCGCCCCGCCUGUCCCAUGCCACAACCCCAUCAAAACAAACAGGAAAGCCGUGAUGACGCCCUUACUCCGAUCCGUCAAAACGUUGAUGCCCGCUGCCAUUUUGGCGGCGGCCCUGGCCGCGGUGAGCGUGGCUCAGGCCGCCACCGUGAUCCGCCUGGGAUGGACCACCGCCGACAGCGAAGUGGAUCCCUAUGCCAUCGCCGCCCACUACUUCCAGGAAGAGCUGGAAGCCGCGGCGCCGGGACAG
sRNA4504478	4504362	4504478	-	PSS:4504478_-	PSS:4504362_-	5'UTR	117		<<>	B5T_04062 (Long-chain-fatty-acid--CoA ligase, putative); B5T_04063 (PaaX-like family protein)	ND	3	ND	2	16	2	>sRNA4504478- AUCCAAUCGUCUUACUUACUCGCUUGAAGGCCGGGUUGCCACCUGGAAUUGAAGGAAGACGCGGAUGCUCGCGUUCCGGUUUGAUGGGAAUGCGGCAUGCGCCAAGGGAGCGUGAAA
sRNA4515195	4515195	4515355	+	TSS:4515195_+	PSS:4515355_+	5'UTR/Antisense	161	5'UTR	<>>	B5T_04069 (putative membrane-bound metal-dependent hydrolase (DUF457) family); B5T_04070 (Cyclopropane-fatty-acyl-phospholipid synthase superfamily)	4	8	6	2	93	57	>sRNA4515195+ ACGCGCGUUUAAUCCGCCCGUGCGAAGAAUCGGAUUAUUGCGCCAUGGCACAGGGAGAGGCCACCGCCAAUCGACGAUUGGCACGACCCCGGGGCGGCCGGAGCCGUGUAGUACUGCAUCCGCCGUUCCCGGAUGACGGUGACAUCCGGCAGGGAAACACG
sRNA4516706	4516706	4516896	+	TSS:4516706_+	PSS:4516896_+	5'CDS	191		>>>	B5T_04070 (Cyclopropane-fatty-acyl-phospholipid synthase superfamily); B5T_04071 (RNA polymerase sigma-70 factor, ECF subfamily)	13	51	615	332	28	37	>sRNA4516706+ AAUCCGGGCGGACCUCCAUGCAAGCGGAUCCCCGCGACCAUCUGUUCCAGCAGCAUGCGGCGGAACUCACCGGCUAUCUGAACCGGCGUCUGCAAUCACCGGAACUGGCCGCCGAGUUAUGCCAGGAAGUGUAUCUGCGCCUGCGCCGGGUGCCGCGCCAUCAAGCACUGGACAACCCCCGCGCCUUCCUG
sRNA4554313	4554015	4554313	-	PSS:4554313_-	Coverage decrease:4554015_-	3'CDS	299		><<	B5T_04107 (Peptidyl-prolyl cis-trans isomerase); B5T_04108 (Acyl-CoA ligase)	4	13	9	8	25	15	>sRNA4554313- AUGGGACAUCGCGCCGUAUUCGACGUGGCGGUGAUCGGCAUCCCCAAUGAGGAGAUGGGGGAAUCCGUGCACGCCAUCGUGCAGUCCCGUGAGGACAGGCCGGGCACCGCGGAACUGGCCACGGAGUUGCUGAGUUUCUGCCGUGACAAGCUGUCGUCGAUCAAGUGUCCGCGCACGCUGGAAUUCCGCGACACGCUGCCCCGUGAGCCCAACGGCAAGCUGCUGAAGCGGUUGCUCAGAGACGAGUACAGGGAAGGAAAACGGAAAGCGGAGGGCUUCUUCAGCCUCUAGGUGAAGAG
sRNA4556803	4556803	4556973	+	PSS:4556803_+	PSS:4556973_+	5'CDS	171		<>>	B5T_04109 (transcriptional regulator); B5T_04110 (Transcriptional regulator, LuxR family protein)	ND	3	4	11	40	44	>sRNA4556803+ UUUCAUAACGAGAAAAAAUCUCCGAUCAGGGCCAACAUAUCGACAACUUCCGCGCAUCCAGCUCGACUGAAGCCGGCACCACGGAGAACCGUUCAUUGACCAACGAGCUACUUGGUUUUGUUGGGGAAAUCUACGAGGCUUCCUACAACCCGGGGCACUGGGACGCAGUGA
sRNA4560617	4560349	4560617	-	TSS:4560617_-	PSS:4560349_-	mCDS	269		<<<	B5T_04112 (Autotransporter adhesin); B5T_04113 (AMP-dependent synthetase and ligase)	ND	2	13	3	18	23	>sRNA4560617- GGCAAAGAGGUGGCGGUUAAUCAGUCUGCCGAAGCUUUUGAAGCCGUGGCGACUGAAGAGGUUAUCGGCAAAACCCUGGUAACGAAAGAAGAGGCCGAGGCGCAUUUCGCCGCCUCCCAGCAGGCGGAUCUGCGCGGCAGUUGGCUGAUCCUGGAAGGGCCUUCCGAGCGUAAUGUGCUGACCUUCCUGGACUAUGGUCGCUACAUCCUUUCCCACUCCUAUGGAAACGAAGACCAGGGGGCUGCCACAGCAGAAUGGGGAACCUACGA
sRNA4572547	4572547	4572694	+	TSS:4572547_+	PSS:4572694_+	3'CDS	148		>>>	B5T_04121(Sensory box histidine kinase); B5T_04122 (Two component transcriptional regulator, LuxR family)	ND	ND	42	6	20	30	>sRNA4572547+ GCGCUUUUUCACCACCAAGAAGAACGGGCUGGGCAUGGGCCUGGCGAUCAGCCGUUCCCUGGUGGAAUCCCUCGGCGGCGAACUGUGGCCCCGCGCCGUGGAAGAGGAUGGCAUGGAAGAAAGUGGCAUGGAAAAGAGAGGCGCCUGU
sRNA4588020	4587838	4588020	-	PSS:4588020_-	Coverage decrease:4587838_-	5'CDS	183		<<<	B5T_04137 (Adenosylcobyric acid synthase (Glutamine-hydrolysing)); B5T_04138 (Cob(I)yrinic acid a,c-diamide adenosyltransferase)	ND	3	ND	4	9	17	>sRNA4588020- AACUAUCCACUGUCAACUGUCAACUGACUUUGAUGGUGCAGGGCACUACUUCGGAUGCCGGAAAAAGCACGGUGGUGGCGGCGUUGUGCCGGUGGCUGGCGCGGCAGGGGGUGGCGGUGGCGCCGUUCAAGCCGCAGAACAUGGCGUUGAACAGCGCGGUGACCGAGGACGGUGGCGAGAUCG
sRNA4595192	4594794	4595192	-	TSS:4595192_-	PSS:4594794_-	5'UTR	399		<<<	B5T_04143 (Putative vitamin B12 transporter BtuB, tonB-dependent receptor family); B5T_04144 (Aminotransferase, class I and II)	ND	ND	7	2	19	32	>sRNA4595192- ACUUUCGGGUGCCCGGGAGCCUGCCAGGCUACGGGUUAAACGGGAAGUCGGUGAACCUUGGGUUGCGAACAGCCCCCCAAGGUGAAUCCGGCACUGCCCCCGCAACGGUGAUUGAGUACACCGCGAUCCGCGACCGGUCCGGCGCCGGCCGCCACCACUGUGCCUCAGGCAUGGGAAGGUGAUCGCGGCGGAAGAAUGUUCCACCUUCCACCUCAUCAGUCCGGAUACCGGCCCGAAGGGGAGAGGCUUGCCUCUCCGCCAGGCGUCGCGGUGGGCGGCCGCCGGGUGAUGCGAGGGCGCUUCCCGCGCCCGCUUUCGUGGCUUGCCUCCGCCGCCUCUCCCGGAUGUCCCGCCGUGACACGACACCAUUCGCCGUGCGGGUGAG…
sRNA4611895	4611726	4611895	-	TSS:4611895_-	PSS:4611726_-	3'CDS	170		><<	B5T_04159 (putative acyl-CoA transferases/carnitine dehydratase); B5T_04160 (Short-chain dehydrogenase)	2	1	ND	ND	3	10	>sRNA4611895- CCCCAGGCCAACGGCGAUAUCCUGGUGGAGCCGAUGAUGGACGUGGCCCAUGUGGCCGAUGCGGUGGUGCACAUGGCGCAACUGCCGCUGGACGCCAAUGUGCAGGUCAUGACCAUCAUGGCCACCAAAAUGCCGUUUGUCGGGCGGGGCUGAGAGCGAGAAGACCUGAA
sRNA4615491	4615292	4615491	-	PSS:4615491_-	PSS:4615292_-	mCDS	200		<<<	B5T_04164 (Alanine racemase); B5T_04165 (D-isomer specific 2-hydroxyacid dehydrogenase, catalytic domain, putative)	ND	1	ND	13	7	11	>sRNA4615491- AUUAUCGGCUACGGCGCUCUGGGACAGAGGGUGGCGGCCAUCGCCCGGGCACUGGGCAUGGAUGUGCUGGUGGCCGCGUCACUGCGUCCUGACGCGAGCCCGGCGCCGGACCGGGUGCCGCUGCCGGAGUUUCUCCGUCGCGCCGACGUUAUCAGCUUGCAUUGUCCGCUCACCGAAGACACCCAGGGGCUGGUCAAUGA
sRNA4616750	4616469	4616750	-	PSS:4616750_-	PSS:4616469_-	3'CDS/Antisense	282	3'CDS	><<	B5T_04166 (hypothetical protein); B5T_04167 (hypothetical protein)	ND	1	ND	51	18	22	>sRNA4616750- UUAUGAGCAGUUGGAAGAAGAACCGAAGCAACGGUUUCCGUGGUGGCCUUUCCUUGGGCUGUGCGUGUUGUUCGCGGUCAUCACCGCUGUGGUGAUGUGGAUUUGGUAAAGGGACGGUGAUGGCGUUCAAAACGCUGCAAAUACCUCAAUAGCAACUGCCGAGGGCCCGGAGCAAGGUGUUGUGCCCGCUGUCGCAGAUCGGCAAGGGAGCCGCCCAGCCGCCAGUGGCGAUGGCAGUGGACUUGCAGCAGGAAAUCAGUGAGCACGCCAUCCUCAUCCAGA
sRNA4622542	4622380	4622542	-	TSS:4622542_-	Terminator:4622351-4622380_-	Intergenic	163		><<	B5T_04172 (Putative transcriptional regulator family); B5T_04173 (Transcriptional regulator, LysR family)	3	4	73	25	13	18	>sRNA4622542- UCCCCGCUGUCGCGGGGAGACCAAAAAUGAAGGGGGAACCGACCAUGUGGCACGUCAAUUGGCCCCUGGUGCGACGUCGGGUGCUGCUGAUCGUCAUUCUGGGAGUCGUGGCUUGGGCCGUAGCGGUACAGGUGGGUGGCUGAUUUUGGGUUGUGGCCACUCA
sRNA4623552	4623265	4623552	-	TSS:4623552_-	PSS:4623265_-	5'CDS	288		<<>	B5T_04173 (Transcriptional regulator, LysR family); B5T_04174 (Phosphoglycerate mutase family protein, putative)	2	6	128	152	8	13	>sRNA4623552- AUGAAUAUUUGAAAUAAUUCCGGAUAAAACUCAUGCAUGUUUCGCGCUUCGAUCUGAACCUGUUCGUGGUGUUCGACGCCAUCUACACGGAAGGGUCCCUGACCCGGGCGGCGCGGGUACUCAACCUCACCCAGCCGGCGGUGAGCCACGCUCUGGCGCGAUUGCGGGAGCGUCUGGAGGACCCGCUGUUCGUGCGGCAGGGGGCGCGCAUGGUGCCCACCAGCCGGGCCCGGGCCAUGGUGACGCCGGUGCGUCACGCGCUGGGAGGCUUGCAGCGCUGCCUCAGUC
sRNA4626231	4626231	4626429	+	PSS:4626231_+	PSS:4626429_+	Antisense	199	3'CDS	>><	B5T_04175 (Oxidoreductase, short chain dehydrogenase/reductase family); B5T_04176 (Putative H+-transporting two-sector ATPase, gamma subunit)	1	2	18	69	14	3	>sRNA4626231+ AACAUCGUUACCGUUUCGAGAAAUACGCAGGGCUUCUGCGCCAUAAAAACGAUGCCGGACUUGCCUUGCAAUAUCACCUGCCGUUAAUCCCAUUUGUAAGGCAUUAUCUUUAAGUUUGAUCUUUAAUUCAGGUUUGCCAGCACGCAAACCAUCAUCAAUUGCCGUUAGACCGGCAACAGAUCGCAUACGUUCACCUAG
sRNA4631688	4631495	4631688	-	TSS:4631688_-	Coverage decrease:4631495_-	mCDS	194		<<<	B5T_04178 (RND efflux system, outer membrane lipoprotein, NodT family); B5T_04179 (Putative MltA-interacting protein MipA)	1	10	91	50	10	9	>sRNA4631688- CGGAAAGAAUCAGAUGCCAGAGCAGAACUAGAUGGGCUGGGUGAUAUCGAUGGGGCAGCAGAAGUCGUUCUUUUCGCCGAAGGUGAAAUCGGAUUUUUUGAAGUCGAGUUUGAGGUCGCAAAAGCUUUUGGCGAUCAUGAUGGCUUCACUGCCGAACUUUCUGCUGGCGUUGAUGCGCCUGUGACAGACCGCUU
sRNA4635347	4635150	4635347	-	PSS:4635347_-	PSS:4635150_-	3'CDS	198		><<	B5T_04182 (transposase IS4 family protein); B5T_04183 (Rh-like protein/ammonium transporter)	ND	ND	ND	3	1	344	>sRNA4635347- CUUCUCCGGUCAGAUCAUCGGCGCCCUGACCAUCUUCAUCUGGGUGUUCGUGGCCAGCCUGAUCGUCUGGGGCAUCCUCAAGGCGGUGAUGGGGGUUCGUGUCACCGAGGAAGAAGAGUACGAAGGCAUGGAUCUGGUGGACUGCGGUAUGGAAGCCUACCCGGAGUUCGUGAAGAGCUGAUCGACAACCUUCCCGAC
sRNA4644028	4643817	4644028	-	TSS:4644028_-	PSS:4643817_-	3'CDS	212		><<	B5T_04190 (putative transcriptional regulator); B5T_04191 (NAD dependent epimerase/dehydratase family)	2	ND	8	ND	10	21	>sRNA4644028- AUCGCUUCCAUCCUCGGCUUGCGGGUGGGCGCCUUGCUGUCACCGUACACCGUGUCCAAGGCCGGCGUGGUGCAACUGACCAAGUCCAUUGCUCUGGAUUACGCCCGCUACAACAUUCGCUGCAACGCCAUCUGCCCGGGCUACAUUGAAACCGACAUCAACCGGGAGUUUUUCCAGGGGCCCCAUGGCGGCAAGCUGAUCAAGCGCAUCCC
sRNA4652083	4651831	4652083	-	PSS:4652083_-	PSS:4651831_-	5'CDS	253		<<<	B5T_04196 (Sensory box histidine kinase PhoR); B5T_04197 (LysM domain protein)	2	17	38	61	67	59	>sRNA4652083- UCCGGUUUGAUGCCAUAACAAAGGCGCCCGGCGGUAUCCAAGGGAAGAGGUUCGGGGUUCAUGAGUAGAGGGUUCGAUAGCCACCAGCGCCGUUAUCUGGUUGAGCACAUGUCCGUGCUGUUGGUGGUGGCGAGCCUGUGCACCCUGCUGUCCAUCAGCGGCGGUUUGUCUUUCCUCAAUCGUUACGUCUACGACACCCUGCUGCCGCGGCUGCCGAUGGAGCCCUCCGGCGACAUUCUUGUUGUCGGCAUCG
sRNA4671032	4671032	4671244	+	TSS:4671032_+	PSS:4671244_+	5'CDS	213		<>>	B5T_04211 (Short-chain dehydrogenase/reductase SDR); B5T_04212 (ATP-dependent transcriptional regulator, MalT-like, LuxR family)	ND	ND	20	3	9	10	>sRNA4671032+ ACCGUUUGGUAGGUUCGGGAAUUGGCGCCUGCAUUUUGCCCUGGCGUAAGGCCAUAACAACAAGAACCGAUGGUUGCAUCGGCUCGGUUCACCCCUGAGGUAGGCUUCCAUGAAGACGUCGAGCUAUCUGCUUUCCACGAGGACGCUGCUCAACAGCAAGCUGAGCCCGCCCACGUCGCAUUCUUCACAGGUUACCCGCACCCGCAUCCGUGA
sRNA4686509	4686184	4686509	-	TSS:4686509_-	PSS:4686184_-	3'CDS/Antisense	326		><<	B5T_04225 (Nitroreductase family); B5T_04226 (putative transcriptional regulator)	14	22	429	146	10	10	>sRNA4686509- UGCUUUCCGGAGAGUCGGACUUUCUGCUGCAAGUGGUCGUGCCGGACUUGCCCGCCUAUGAGCGGUUUUUGCGUGGCACUUUACUGAAACUUCCCGGUAUCACGGAUAUCCGCAGUAACUUCGCCAUCUCCACGGUCAAGCGGGAAACCGGGUUGUCGCUGGCGCAUCUGCCAGGGGCGGCGGGAUGAUGGGAAGGAGGGGCGUGGGCCCCUCCUGAUCAGAAGCCGUGGAAUUCCGCGAUCUCAUCCAGUGGCGCCCGUUUGGCGCGCAGCUGAUUCACUUCCGCGUUCUCCUCCCGAUAACCAAUGGACAUGCCGGUGAACAGC
sRNA4692808	4692808	4693099	+	TSS:4692808_+	PSS:4693099_+	5'UTR	292		<>>	B5T_04231 (Long-chain-fatty-acid-CoA ligase, putative); B5T_04232 (hypothetical protein)	45	37	46	14	97	18	>sRNA4692808+ AUCGCCCUUCUUCACGCGCGGGGGAAAAGCGCGAAGACAAGGGGCUUCGGGCGCUCCAGGCAUUUCGUCGAAACCGACGAUUGUUACCAUUCGGUCACAGAGACAACCAUAACGUCGACAGGGAGUACGCCCGUUCCCCAUUAAGGCCCGCGAAACGGGUAUACUUGCACGUCUUCUAGGGUGCCUCCGGGAUGGAGGUCCUCUCUCGGGAGAAACUACCUUCGGAAGGGCGAAGGGAGGCAUAGGGGCAUAAUUCAAAACAGCGGCCCCUUCUAUCAAUAAACUUCGAAGA
sRNA4696322	4696322	4696599	+	PSS:4696322_+	PSS:4696599_+	3'CDS	278		>>>	B5T_04233 (hypothetical protein); B5T_04234 (hypothetical protein)	4	14	16	27	39	6	>sRNA4696322+ AGUGAUCGCCGGUAAGCUGACAUGGAACCUCACCGACAAGUUCGCCGUUACCGGCGCCGUGGGUCAGUUGUCCGUCGACAACCCGACCAUCAACGCCGAUGACGACAGCAUGUUCUACGAUCUGCAGUUCAGCUAUCAGGUCAACAAGACCCUGAAAACCUGGCUGUCCGUGGGCAUGCUGGAGGAAAACAAAGCCGGCAUGUUGUCCAGCAACGGCCUGGUCGGUCCUCUGCCCUCGGCGGCGUUCGCCGAUGACGAUGUGAAGGCCGCCAGCCUGA
sRNA4696628	4696628	4696716	+	PSS:4696628_+	PSS:4696716_+	3'UTR	89		>>>	B5T_04233 (hypothetical protein); B5T_04234 (hypothetical protein)	ND	17	1	4	41	2	>sRNA4696628+ UUCCGUGUGGUGAGGGCAGUCCAGGAUGGACCGCCCUCCGUGGAAUCCACUUGGAUUCACUGCACCAUACCGCGCGGCAUGAGGGUCCC
sRNA4696849	4696849	4697126	+	TSS:4696849_+	PSS:4697126_+	5'CDS	278		>>>	B5T_04233 (hypothetical protein); B5T_04234 (hypothetical protein)	1	3	63	19	41	73	>sRNA4696849+ ACGUCCGGGCCGGCCUGCUCCGACCCGCCCCCUCAAUGCGGUAGAAACGGAAACAUCCAUGAAUAACAGCCCCCGUCGAGCCCUGCUUGGUCUCCUGGCGGCCGCCUUUGUCAGCGGUUGCGCCAGCCAGAACCUGGACACUGAAAACGCACUGGAAAUGGUCGACUCUCCGGCCGGGCUGAACACGCCCAAACCGGAAUGGAAGACGCCGUUCUGGGAGCGUGGCGCCAGUGAACAAGGUGCCGUCACCGCAUUCCAACGUCGCGACGAACCCCUCA
sRNA4700449	4700297	4700449	-	PSS:4700449_-	PSS:4700297_-	3'CDS	153		<<<	B5T_04236 (Endonuclease V); B5T_04237 (Membrane protein, putative)	ND	1	ND	23	15	48	>sRNA4700449- CUAUCUGGUCAACACCGCCUUGUGGGCGGUGGCGGCCAGCCUGGCGGCGGUGGAGUGGCUGCGGGUGCGGCGUUUGCGACGGGCCGGACCGCAUCCGCUGUGGGUGCCCGCUCCGCCGGCUCCAGCCGGUGAGGCCGGUCUGGCCAGCUCCUG
sRNA4701435	4701206	4701435	-	PSS:4701435_-	PSS:4701206_-	mCDS	230		<<<	B5T_04237 (Membrane protein, putative); B5T_04238 (hypothetical protein)	4	69	24	687	29	58	>sRNA4701435- AUUAUCUCGGUGCUGUACGGCGCCGCCCUGAUUGGCGGGCUGGUUAUCCAUUGGCCCAAACUGAAGAAGGAAUUCUUCGCUCUGCGCCAUCAGGGCAACCUGCGGCGUUACUGGAAGAACCUGCACAAUCUGGUCGGUGUCAUCAGCUUCCCCUUCCACGCCAUCUUCGCCAUUACCGGCGCCGCCAUGGGCUGUUUCGCAUUGCUGGCGUUGGUGGCGGGCACCCUGGU
sRNA4706542	4706542	4706700	+	PSS:4706542_+	PSS:4706700_+	5'CDS	159		<>>	B5T_04244 (Auxiliary transport protein, membrane fusion protein (MFP) family, putative); B5T_04245 (PGAP1-like protein)	14	52	12	32	37	33	>sRNA4706542+ GGAGGGCCAGGAAUGAAGCGCAUUGGACGACAACUGGGCGGCUUGACCCAGUUGAUCACCGCCAUGGGGAGUGAAAUCACCCAGGUGGUACAAGACAUGCACGGCGCCAUCGCCAAUCCGCUGGGCUGGCGCGGCGCCGACUAUGUGCCGGCGCCGCGA
sRNA4709575	4709371	4709575	-	TSS:4709575_-	PSS:4709371_-	5'CDS	205		<<<	B5T_04248 (Nickel-dependent hydrogenases b-type cytochrome subunit superfamily); B5T_04249 (hypothetical protein)	2	2	19	3	27	34	>sRNA4709575- GGUUAAGCGUGAUUUGUGUGUCCGCGUUUCGGCUCGGCUAUUGGAAAUCAGUGAAAACGCCCGGGGAUCGAGAAUGAAAUGGCGCAAUGAUGAUCAGCGUUACGGUGUCGUCACCGUGGGGCUGCAUUGGCUGGUGGCCUUGGUGGUGUUCGCCUUGUUCGGCCUUGGGCUGUACAUGGUGGAGCUGGGUUAUUACCACCCCUGG
sRNA4714486	4714486	4714618	+	TSS:4714486_+	PSS:4714618_+	5'UTR/Antisense	133	5'CDS	<>>	B5T_04254 (Monooxygenase domain protein); B5T_04255 (Transcriptional regulator, AraC family protein)	2	1	17	10	10	8	>sRNA4714486+ UCUGGCCGUGGCCAGGCCCAUCGGUCCGGCACCGAUGACUGCGUACAUGAAUACCUGUCCUUUUUGUUAUUGUUUUCAGGCUAAUCCUACCGAGACGGUCGGGCAUGGCUGAUUCGCGACCCGGACCCGGUUA
sRNA4715958	4715712	4715958	-	PSS:4715958_-	PSS:4715712_-	3'CDS	247		><<	B5T_04255 (Transcriptional regulator AraC family protein); B5T_04256 (O-acetylhomoserine aminocarboxypropyltransferase/cysteine synthase subfamily)	ND	1	ND	3	21	33	>sRNA4715958- ACGACAAAGUGGAAUGGGUGAACUAUGCCGGGUUGGAAGGCGACCGUGACGCGGAGCUGGCCAAGCGUUACAUGGACGGCGGCUUGCCGUCGGCGAUUCUCAGCUUUGGCAUCAAGGGCGGCCGUGAAGCCGGCGCGCGCUUCAUCGACGCUCUGCAAAUGAUCAAGCGUCUGGUGAAUAUCGGUGACGCCAAGAGCCUGGCCUGCCAUCCCGCCACCACCACCCACCGGCAGCUUAAUGAAGACGA
sRNA4718745	4718588	4718745	-	TSS:4718745_-	PSS:4718588_-	3'CDS	158		<<<	B5T_04258 (Transcriptional regulator, AraC family protein); B5T_04259 (Putative PRS2 protein)	6	2	ND	2	43	24	>sRNA4718745- AAGAAGCCGUCGUUCUUCGACGAUCUGAUCUUUCUGCUGGUGGGGCCGAUUUUCGUCAGUCUGGAACUGAUGCACAAACUCGGUCUGAGCCGCACGCCGGGGCACGGCCGCCCUUCCUGACGGGCCGCGCGAGUGCCGUGACGCCGCUAUCACCGCUG
sRNA4719377	4719127	4719377	-	PSS:4719377_-	PSS:4719127_-	3'CDS/5'UTR	251		<<<	B5T_04259 (Putative PRS2 protein); B5T_04260 (CBS domain protein, putative)	3	11	ND	24	39	37	>sRNA4719377- GUGGAUCUGGCGGAACUGAUGCUCAAACAGAAGCCGAAAAUCUACCCGGUGGUGGAUGAGAAACGCCGGUUGAUCGGGAUGCUGACCCGCGGUCACGUGUUGCGGGCCCUGCGCGACAGCCGUCGCGGUGGCUGAGCAGCCAUUCCAUACAAUUCCCGGGGGCGGGCACGGGCUAAGCUGUCGUCGAUAAAGUCGUGCCGGCCAUGGCAUCACAACAGCCACGGCAUAACAACAACAGGGAGGCGGAAGUC
sRNA4719851	4719851	4719989	+	TSS:4719851_+	PSS:4719989_+	5'CDS	139		<>>	B5T_04260 (CBS domain protein, putative); B5T_04261 (hypothetical protein)	6	14	104	35	21	24	>sRNA4719851+ ACGAGGGACAGGGCGGACAACAGGUAAGGGAGACACUAUGGGGCUUCGCUGGUUUAUGUCGAUGGCCGGGCUGCUGCUGGCUUUCGCCGGCCAGGCCAACGCGGCCACCGAGACCACCUGCGCCCGGGAACAGCGGCAG
sRNA4722212	4721913	4722212	-	TSS:4722212_-	Coverage decrease:4587838_-	Antisense	300	3'CDS	><>	B5T_04261 (hypothetical protein); B5T_04262 (Transporter, MscS family)	ND	ND	6	ND	17	15	>sRNA4722212- ACGCUGCUCCGCAUUGCGCAUAUUGCCGGCCUCCGGACCACGGGAGGACAGCAGCAGAUCAUCGUAGCGCAGCUUCUGUUUACUGAGGUGGUGGCGUGACAGGAUCAGUGAGCGGAUCUCGCUUUGAUCCCAGCGUUUAACCUUGAUGACCCGGCGGAACUGGUAGUCGUGGCCGAACACGUUGGAGAGAUAGGACCAGCUCUGGUUGUUGAUCAAUACCAGCCAGAACAGGUUGUCCAGACGGGCGUUGGUGAGCGUGAGCAAGGUCUGCCAGCCUUCCAGUCCGCCGAUGCGGGCGAG
sRNA4741563	4741441	4741563	-	PSS:4741563_-	PSS:4741441_-	Antisense	123	3'CDS	><<	B5T_04273 (TonB-dependent receptor domain protein); B5T_04274 (Glutathione peroxidase)	ND	7	ND	93	10	10	>sRNA4741563- UUUAUUUCCAUCCCCGCCACCCAGGUCCGUCCCGGGCCGGGCUCGAAGUAGCCGCGGCUGGCCAGUGGGCGGUCGCUGUUGGCGUUGAUGCGGAUGUUGGCGUAGUAGUCCCGGUCCAGCAGG
sRNA4742522	4742320	4742522	-	TSS:4742522_-	PSS:4742320_-	3'CDS/5'UTR	203		<<<	B5T_04274 (Glutathione peroxidase); B5T_04275 (DJ-1/PfpI family)	ND	1	21	6	35	42	>sRNA4742522- GCAACGAGGAAGAACACGAAGUCGGGCUCGACGACGUCAUGCCCUUCCUGCUGGAGAACCGGCUGCGCGAACUGGGCGCGGAAAUCAGCAACGGUGACAUGUUCAAGCCGCGCGUGGUGGAGGACGGCAACCUGAUCACCGGUCAGAACCCGCAGUCCAGCACGGUGGUGGCGGAGGCCAUCCUCAAACGAUUACUGUCCCGG
sRNA4743681	4743340	4743681	-	TSS:4743681_-	PSS:4743340_-	Antisense	342	5'CDS	<<>	B5T_04275 (DJ-1/PfpI family); B5T_04276 (Deoxyguanosinetriphosphate triphosphohydrolase, putative subfamily)	7	3	26	10	61	47	>sRNA4743681- AUGCCAUCCUGGUAUUGGUGGUACUCGCUUUUGGUGAGAAUGCGGAAACCCUGGGCAUUGCCUUCGAAGUAAAUCAGAUCGGAUUGUUGGGCGGGGCUGAGCAGUUCCAGAUAACGCUGGCCCCGCUCCUGGAACCAGGCUCGGAUGGCUCGCUCGCCGGUAUGGCCGAACGGCGGGUUGCCGAUGUCAUGGGCCAGGCACGCGGAUUGCACGAUGUCGCCAAGGUCGGUGGCGUUGGUGCCCGCCGGCAACAGCUUCAGGCGUUCCAAGCGCUCACCCACCUGGAUGCCCAAGGUCCGGCCCACGCACGACACCUCCAGGGAAUGGGUGAGACGGUUGUGC
sRNA4757961	4757961	4758096	+	TSS:4757961_+	Coverage decrease:4758096_+	Intergenic	136		>><	B5T_04289 (GTPase, putative); B5T_04290 Monovalent cation: proton antiporter-3 (CPA3) family transporter, subunit G)	5	4	13	10	24	28	>sRNA4757961+ GCAAUACCGGCCCGGACCGGCCAUCGACACAGGCACCGCCAAAACAUCGCUGGGGGGCGAUUCAUGGCGGGGCCCAGGCCACGGUCCAGAGGAAGGGUGUGACCGCCGGAGACGGGGGUCAUAAAAGAAGGGGGGG
sRNA4758272	4758130	4758272	-	TSS:4758272_-	Coverage decrease:4758130_-	Intergenic	143		><<	B5T_04289 (GTPase, putative); B5T_04290 (Monovalent cation: proton antiporter-3 (CPA3) family transporter)	683	756	2276	606	15767	4870	>sRNA4758272- AGCUACGGACUGGUUACCCCCGAUCCCCCAGUACCCUCGCCGGUUCGUAGCUUCUGGACACCCCGGCCUCUUCCCCAGGAGGCCGGGGCGGCAAGCCUCCCUGGCAGCGAAGUCGUUCCCUUCCCCCCCAAUUGCUGCCAGGG
sRNA4764472	4764306	4764472	-	TSS:4764472_-	PSS:4764306_-	5'UTR	167		<<>	B5T_04295 (NADH dehydrogenase (quinone)); B5T_04296 (Cardiolipin synthetase)	13	26	1298	160	8	32	>sRNA4764472- UCACUGAGUCAUGAUCGAAGCGAUGAACUGCCGUCUGCCUGAUUCCGCUCAUACCCACAGCCCGGUGGAUUGCCCCCGCCGCGGCCGUCGGCCCUAUUUCCCCGAUCCGCCGGUCGUUUUCGCUUAACCGUUUCCUGUUAUAGACGGUUCUCCCGUACUCUUGGGUG
sRNA4767728	4767728	4767886	+	PSS:4767728_+	PSS:4767886_+	3'UTR/Antisense	159	3'CDS	>><	B5T_04298 (GTPase, putative); B5T_04299 (Transcriptional regulator, AraC family protein)	ND	ND	ND	7	9	16	>sRNA4767728+ AUUGCUACAAAGUGGCUGUAGGAGCCUGCCCUGCAGGCGAAUUUUUGGGCGCGGGCCCCAUUCGUCAGCACGCGGAGAACCGUCCCGUCAGCGCUCCGACCUCUCGCGCCGGUAGUCCCUUGGCGCCACCCCCAUCACUUUUUUGAACUGACGGGAAAA
sRNA4788320	4787988	4788320	-	TSS:4788320_-	PSS:4787988_-	5'CDS	333		<<<	B5T_04318 (putative secreted protein); B5T_04319 (Glutathione S-transferase domain protein)	2	ND	6	2	18	44	>sRNA4788320- UCGAGGUUCAUCGGUUUUCAGGGGGACGGGGAGCUCAACCCUGGUCACUGAAUGACCUGAAUUUUUCGAACAAUGGUUACUCAAUGAGGGUGGAAGCGAUGAUUACGUCCAUGGCAAGAGGCCUGCUACUGUGUUUGAUGGUGGUCGCCCUGGCCGCCUGUGGUGGCAGUGGCGGUGGUGGUGGCGGCGGUACGCCGAACGAUCCGAACAACCCGGGAAACCCGAAUAACCCGGACAACCCCGAUAACCCUGACGAUCCGGAUGACCCCGAUAACCCGGACAAUCCCGAUGACCCGGAUGAUCCCGAUAACCCCGACGAGCCGGACGAGCCGA
sRNA4792857	4792723	4792857	-	PSS:4792857_-	PSS:4792723_-	5'CDS	135		<<<	B5T_04322 (Protein containing a von Willebrand factor type A domain); B5T_04323 (hypothetical protein)	ND	6	ND	16	73	106	>sRNA4792857- ACAUUGGUUGUUGGGGCUGGCGUUGGUGAUGAGCGCGAAGAUCGUGGCGGCGGCGGGCCUGAUGACUCCGGCGGACGGCAGUGAGCCGCCGCUGAGCAUUCGCGAGCAGCAUGUCACCGUGGAUGUGGAGGACGG
sRNA4802459	4802281	4802459	-	TSS:4802459_-	PSS:4802281_-	5'CDS	179		<<<	B5T_04332 (hypothetical protein); B5T_04333 (High-affinity zinc uptake system protein znuA)	3	4	120	38	8	18	>sRNA4802459- UUGUUUGAAUAAGAGCAGAGCGGAUGGGUGAGCAGGAACCGUCAGCAGGUAAGGAGAGUGAGCGCCUCGCCCUGGCGUGCUGGGAUUAUGCCUGGCCGCUGGCGAGUGAGUACCGGUCUCUGGACCGUGUGCUGGACGAGACGGUGGCUCGCGGCUUUAACGCUCUGCGCCUGGAUCCU
sRNA4806648	4806648	4806907	+	TSS:4806648_+	Coverage decrease:4806907_+	Intergenic	260		>>>	B5T_04336 (MATE efflux family protein, putative); B5T_04337 (putative Fe-S protein)	138	168	30	11	31	15	>sRNA4806648+ CAGGACGGGUGGCAGACUUGGCCUGAUUGGAGUAGCUAAACACGAAAAGAAAAUUGCCAUGUCUUUGCCACAUCUCCUGUAUUGAUACGGGCGGAAUCGAUUUAUUCCAAAUACGGAUGGAAACAACAAUAUGAAAACAAUAAUUUUAGCUCUUACAUUGGUCUUCUUAAGUUCUUCAGUUAUGGCGCAUGGCGGUGGGUGCCGGAAGAGCUCCCCGCCUGGGAAGUGCUGCCAUAUGGAUAACAGCAAGGGAGCUGUGC
sRNA4807127	4807127	4807315	+	PSS:4807127_+	PSS:4807315_+	5'UTR	189		>>>	B5T_04336 (MATE efflux family protein, putative); B5T_04337 (putative Fe-S protein)	ND	ND	4	20	19	10	>sRNA4807127+ CAGAUGGCCUCCAGAUUAAGUUUUUCCAGUAUCAGGAAAACCUUUCAAAUUGGAUUUUGCGGCCAAGACUUUCAACAAUGAAUCACUUUAUGAGUUUCUGGUUUUCGCAAAAAACAAGGGAAUACAAACCAAUUUUCGCACAUAGCAACGAUGGAAAUGCGAAGUCAGACUUUAUCUUUUGCCAUUAGU
sRNA4811151	4811151	4811372	+	TSS:4811151_+	PSS:4811372_+	3'CDS/Antisense	222	3'CDS	>><	B5T_04342 (putative glyoxalase protein); B5T_04343 (Isochorismatase hydrolase)	ND	1	23	13	19	16	>sRNA4811151+ ACACGUACCGCCUCUGCUACAUCCGCGGCCCGGAAGGAAUCCUGAUCGGGAUCGCCCAGGAGCUUGGGUAGCCGAUUCGCUCUCGAGGCAGCUUCCCACAAGGGCAACGAAGUCGCUGGCUUGCUAGCAAAUGAAUCAUGGAAGAAUUCGCCAGCAGGCGGAGGGCCGCCCCGACUGGCUCCUACAGUAGCUUUGUAGCAAAACUACGGCGUUAUUAAACCU
sRNA4817640	4817640	4817809	+	TSS:4817640_+	PSS:4817809_+	5'CDS	170		>>>	B5T_04351 (4-hydroxybenzoate octaprenyltransferase); B5T_04352 (Phosphate regulon transcriptional regulatory protein phoB)	ND	6	50	55	17	54	>sRNA4817640+ AUCUAAUGAGGCUCCCUACAUCCGGGCGGGAAAGCGGAAGACCGAACUAUGUCAAAAAAUCGCAUCCUCAUUGUCGACGACGAACCGGCCAUCCGGGAAAUGGUGUCCGUGGCCCUUGAAUUAGCCGAUUUCGACGUACUCGAGGCUGAAAGCGCCCAGCAAGCCCACGA
sRNA4818260	4818260	4818496	+	TSS:4818260_+	PSS:4818496_+	2CDSs	237		>>>	B5T_04352 (Phosphate regulon transcriptional regulatory protein phoB); B5T_04353 (Phosphate regulon sensor kinase PhoR)	2	ND	3	3	17	36	>sRNA4818260+ GGAGGACCGUACCAUCGAUGUGCAUAUCCGCCGUCUGCGCAAGGCCUUGGCGCCUCAUGGCUUUGAUGGUUUCAUUCAGACCGUGCGGGGCACCGGUUAUCGCUUUUCGGUAAGAUCCGCCCAGGUGUCCUGAGACGACCCUGAUACGGAUCGGCCGAAACGGGCCUCCCCCUCCGCAACGGCCCUGAGAGGAAGCAACGGCCAAUGAAAAGCAGUCUGGCCAAGGAAGUAAACCGC
sRNA4821102	4821102	4821346	+	PSS:4821102_+	PSS:4821346_+	3'UTR	245		>>>	B5T_04356 (Membrane protein-like protein); B5T_04357 (Uncharacterized protein family UPF0016)	ND	4	ND	6	34	62	>sRNA4821102+ GUCUUGGGGGAGUAGUCGCUUGGGCGCCCCGCCCUUGACGGUCAUCAACACAGUUGCGCCUCAAUGCGCAUGGUGGCCGUGUCCUCGGAUUGACGAGACCUGAGACAUUGUCUGCAGACAGACCGCGGGGGCGGGAUGAGCGGACAGUGUCUCUCGUGUUUGUCGUCCCGCCCCCCGGAGCCCUACCCAUGGCCCACCCAGUUUCCCGAGGCCGUCCGCGCCUUGAGAACAGGCAGGUCCACACC
sRNA4827554	4827402	4827554	-	TSS:4827554_-	PSS:4827402_-	mCDS	153		<<<	B5T_04365 (Phosphate ABC transporter, ATPase subunit); B5T_04366 (Phosphate ABC transporter permease protein)	29	41	287	76	18	27	>sRNA4827554- AUGGAUGUGGUGGAACUGCGUGCCCGGGUGGGCAUGGUGUUCCAAAAGCCCAACCCGUUCCCCAAAUCCAUCUACGACAAUGUGGCCUAUGGACCACGCCUGCAUGGUCUGGCCAACAAGAAGUACGAGCUCGAUGAGAUCGUGGAAACCAGU
sRNA4831052	4830784	4831052	-	TSS:4831052_-	PSS:4830784_-	3'CDS	269		<<<	B5T_04367 (Phosphate ABC transporter, permease protein PstC, putative); B5T_04368 (Phosphate ABC transporter, periplasmic binding protein-like protein)	NA	NA	8	NA	9	47	>sRNA4831052- GCCAAGAUCAACGGCGUGGCUCCGGCCAUGGAAGUGAUCGCCAGCGGUGAGUAUCCGGUAUCCCGUUCCCUGUACUUCUACGUGAAGAAAGCGCACGUGGGCGUGGUACCGGGCAUCGAGGGCUACAUCAAGGAAUUCACCAGCGAACGUGCCUGGGGUCCGGAAGGUUACCUGGUGGACAAAGGCAUGAUUCCGCUGCCGGCCGACAAGCGCGCCGAGAUGGCCAAGCAGGCCCAAGGCCUGGUUACCAUGACGGGUAACGAGCUGUA
sRNA4832179	4831917	4832179	-	TSS:4832179_-	PSS:4831917_-	5'UTR/Antisense	263	5'UTR	<<>	B5T_04368 (Phosphate ABC transporter, periplasmic binding protein-like protein); B5T_04369 (TRAP-type transport system, small permease component)	2	ND	35	3	11	10	>sRNA4832179- GGGCGCACCAGGACACGGCUCUGCCGACGACGCAGGUCAGAUGGUGCAGGGCCCGCUGGAAAUGGGCCAGUCUCGGGGAAUGAAGGACGGUCACGUUGUUAUGUCACUGAUCAAGAAUUCGGCGGCGAUUAUACGGAUCAGGCCGCUCCGGGUCAGCCAACAAUGGACGUUUGGCGGUCCAUUCCGGUUCGCGGGCCUGCCGGGUAAGGCAAUACGGGGUCGUGCAACCGUCACCAGGAUGUAAUCUUGUUGUCACAUACGCA
sRNA4831936	4831936	4832098	+	PSS:4831936_+	PSS:4832098_+	5'UTR/Antisense	163	5'UTR	<>>	B5T_04368 (Phosphate ABC transporter, periplasmic binding protein-like protein); B5T_04369 (TRAP-type transport system, small permease component)	ND	2	ND	5	12	16	>sRNA4831936+ UUACAUCCUGGUGACGGUUGCACGACCCCGUAUUGCCUUACCCGGCAGGCCCGCGAACCGGAAUGGACCGCCAAACGUCCAUUGUUGGCUGACCCGGAGCGGCCUGAUCCGUAUAAUCGCCGCCGAAUUCUUGAUCAGUGACAUAACAACGUGACCGUCCUUC
sRNA4837306	4837084	4837306	-	PSS:4837306_-	PSS:4837084_-	mCDS	223		<<>	B5T_04373 (UvrD/REP helicase domain protein); B5T_04374 (PAS fold family)	ND	5	ND	5	11	18	>sRNA4837306- AUACGCCUGGCUGCGAUUGCUGGCCGAUGAGCAUAACGCGGUCACCAUCGUUGGCGACGACGACCAGUCCAUCUACGGCUGGCGCGGCGCCAAGAUCGAGAAUAUUCAUCGCUUCAGCCGUGAUUUCCCGGACACCCGGGUGAUCCGUCUGGAACAGAACUACCGCUCCACCAGCACCAUUCUGGAAGCGGCCAACGCGGUGAUCGACAACAACCCGGACCGG
sRNA4838132	4838132	4838359	+	PSS:4838132_+	PSS:4838359_+	5'CDS	228		<>>	B5T_04373 (UvrD/REP helicase domain protein); B5T_04374 (PAS fold family)	ND	1	ND	12	12	24	>sRNA4838132+ AAAAAGGCCGUCCACGAGCCUGGAACCCGAGUCCGUGUCUACGUCAUCUCAGCAACAUAUGGAUCAUUCCCGCCAUGCGGUGAUGCGUGCCCAAUGCCGCCACCUGAGCGCCGGCUUACGUGGCAUGAGCAUGCUGGAAGCGGCCACCGUGCUGGUCACCCUGGCGGCCUAUUGGGCCACGCCGGUGUCCCUGCUAUUGCUGCUGGGAUGGGCGGCGCUGACGCUGAC
sRNA4841993	4841762	4841993	-	TSS:4841993_-	Coverage decrease:4841762_-	5'CDS	232		<<>	B5T_04375 (hypothetical protein); B5T_04376 (FF domain protein)	2	18	70	67	50	49	>sRNA4841993- GAGCAGUUGAACGUCUGGCUGGAGCAGGAGCUCGAUUACCUGCUGGCCGAAGCCGGCCGUCUGCGCCUGGGAGAGGUGGUGACCCCGGAGCAGGUGGUCGACACCGCGCACAAGUACGCGGCGACCAUGGAGCUGGGUGGCGGGAUGCCGGAGUUGGUCGGCGAAAUGAUGGAGCGCCUGUAUCAGAGCGGUACUGACAGUGACCGGCUGAUCGGGGAACUGGUGGACGAGG
sRNA4842581	4842286	4842581	-	TSS:4842581_-	PSS:4842286_-	Antisense	296	5'CDS	<<>	B5T_04375 (hypothetical protein); B5T_04376 (FF domain protein)	9	8	112	46	18	22	>sRNA4842581- AAGGUGAGCAGCCCGUCGGCGAGAAUCGCGGUAAGGUGUUCCAGGGCCACGGUGCUGGCCAACUGGAAGGACUGAGGCGCGCGCUUCUGGAUUUGCUUGAGCAGCGCUUCGACCAGCCGCUCCUGGGCUUUCAGAGGAACACCGGCGUUGGCGACAUGGUCGUUGUACUCAUCGUGUUCACGGCCGUGCAUGGCUUCCUGGCCGAUAAAGGCGGUCACCGCCUUUUUCAGCUCGGGAUCCUGAACCAGAUCCCGAUAAUGACGGACGCUGUCUAUGAAAAAGCGUUCACCGACCGG
sRNA4845133	4844969	4845133	-	PSS:4845133_-	PSS:4844969_-	5'CDS	165		<<>	B5T_04377 (Sigma-54-dependent transcriptional regulator); B5T_04378 (Quinohemoprotein alcohol dehydrogenase protein)	ND	ND	ND	15	25	35	>sRNA4845133- AUUUGAGGUGUCAUGAAGGGUGCCCGGCGAUAGUCACCUGGAAGACGGGUGUAUCGUUUUGAGACAGUGGUGAGUACCGGCUGUAUAACAACAAAACAGGAUUCCGGAGAGGGCUAUGCAAAUUAACCCGUUCGACUUCGAUCACCGUGUUCAAAAAGCCAGACA
sRNA4848246	4848246	4848425	+	PSS:4848246_+	Coverage decrease:4848425_+	3'CDS	180		>>>	B5T_04379 (Dehydrogenase, PQQ dependent); B5T_04380 (Aldehyde dehydrogenase)	ND	6	ND	ND	30	3	>sRNA4848246+ CUUCAUAGAAAACCUGGACAAGUUUGUCUUCAACGGUCCCUUCGUUUCCCGGGGAAUGCCGGACUUCACCGGCAAGCUCAGCGCGGAAGACGUGGAGAAGAUCAAAGCUUUCAUUCAGGGGACCGCGGACGCGAUAAGACCCAAGAAGUAAAUCAGCACCACCUUUCCAAUCACUCACAC
sRNA4853885	4853885	4854061	+	TSS:4853885_+	Coverage decrease:4854061_+	Antisense	177	5'CDS	<><	B5T_04386 (Membrane lipoprotein lipid attachment site-like protein); B5T_04387 (ABC transporter related protein)	2	ND	ND	2	15	12	>sRNA4853885+ GAUGAUCGACGAGCUUUCGUUGCGCAUAUACUCGUUGUCGAUGAUGAUCCGUGGCGGCACGUCGCGGGCCGCAAGAAUGCGGUUGGCGAGCAUGUCACGCAUCAUCUGGUCGGUCAUGGCCACCACGUCCUGUGAUUCGAUACCCACACCCUGUACCCGUCCGGAUGUGGUUGGGUC
sRNA4862506	4862506	4862751	+	PSS:4862506_+	PSS:4862751_+	3'CDS/Antisense	246	3'UTR	>><	B5T_04392 (Transcriptional regulator, MerR family protein); B5T_04393 (Alkane hydroxylase)	ND	12	6	43	11	15	>sRNA4862506+ AUACGGUGAGAACAGCCUGCCCCAGGGCGAGGACGUGGCCACCCUGGCGGAAUUCAUCACCCGCAUCCGGCCGCUGGCCGAAGCGGUGGUCAACGACGAACUGGGCCGGGUACUGGAAAAAAGCAUCAACAAGGUGCUGGUGGACCGGCUGGAAAACGUACUGGCCCAUCUGGAGAAGCAUCACUGAGUUGCCCCCGAUCCCUGAAGGGAUCUUCUACAGCAGCUUCGUCCUUCCCUCCGUGCGCU
sRNA4862782	4862661	4862782	-	PSS:4862782_-	PSS:4862661_-	3'UTR/Antisense	122	3'CDS	><<	B5T_04392 (Transcriptional regulator MerR family protein); B5T_04393 (Alkane hydroxylase)	ND	5	ND	10	20	6	>sRNA4862782- AUAUCGAAUCGCGGUCCUUGGAGUGUGGGAGAGCGCACGGAGGGAAGGACGAAGCUGCUGUAGAAGAUCCCUUCAGGGAUCGGGGGCAACUCAGUGAUGCUUCUCCAGAUGGGCCAGUACGU
sRNA4863498	4863308	4863498	-	TSS:4863498_-	PSS:4863308_-	mCDS	191		<<>	B5T_04393 (Alkane hydroxylase); B5T_04394 (Oxidoreductase, zinc-binding dehydrogenase family)	ND	ND	5	ND	28	8	>sRNA4863498- UGUCUCGCCCCGGUGUUCUACGGGCACUUCUAUGUGGAACACAAUCGUGGGCAUCACGUCAGGGUGUCCACCCCGGAGGAUCCGGCAUCUUCCCGGUUCGGCGAGACGUUCUGGGAGUUCCUGCCGCGCACCGUGAUCGGCAGCCUUAAAUCCGCCUGGUCGCUGGAGAAACAGCGACUGGAGCGGCAGGG
sRNA4866105	4865923	4866105	-	PSS:4866105_-	PSS:4865923_-	Antisense	183	5'CDS	<<>	B5T_04395 (hypothetical protein); B5T_04396 (AMP-dependent synthetase and ligase)	ND	4	ND	4	11	10	>sRNA4866105- UUUCGGACAGGCCGGCCACGGUAUCGCCGGGUUGCAGGCCGGCGUCAAUCAGGCGAUUGGCCACGCGGUUGACCUGAUCCACGAACUGCCGCCAGGUCAGGUUGCCGUUGUCAUCGUAAAUCGCUGGAUGAUCGCCCUGUUCCGCGGCCAACUCCUGGAGCCGGCGAGGCAGACAGCGGAACU
sRNA4868923	4868726	4868923	-	TSS:4868923_-	PSS:4868726_-	2CDSs	198		<<<	B5T_04397 (Phospholipase D active site motif domain protein); B5T_04398 (Large-conductance mechanosensitive channel)	4	ND	ND	3	57	58	>sRNA4868923- ACGUUGAGGGAAUAACCAGGCACGGAAGAGGUCUUUUGUCCGAUACCACCAGAUCCAGAUCGCGGUCGUCCCUGGUGCCGGGAGCCGGCGUCGAUUCCGACUUCGCGUUGGUUGCCGAAGCCGGCGAAGCGUUCUUGCUGCGUAUGGCGACAGCCCGGGCCGCCAGGCGUUCUCUGGAUCUGCAGUAUUACAUCUGGG
sRNA4887205	4887074	4887205	-	PSS:4887205_-	PSS:4887074_-	3'CDS	132		><<	B5T_04415 (Transcriptional regulator, MarR family); B5T_RS21935 (glutamine--fructose-6-phosphate transaminase (isomerizing))	ND	1	ND	10	12	24	>sRNA4887205- AUCAUUGCUCCCAUCGUCUAUACCGUGCCGUUACAACUGCUCAGCUAUCAUGUGGCGGUACUGCGUGGUACCGAUGUGGACCAGCCUCGCAAUCUGGCGAAAUCGGUGACGGUGGAGUAAGUCGGAAGCGGG
sRNA4888869	4888626	4888869	-	PSS:4888869_-	PSS:4888626_-	5'CDS	244		><<	B5T_04415 (Transcriptional regulator, MarR family); B5T_RS21935 (glutamine--fructose-6-phosphate transaminase (isomerizing))	ND	10	ND	25	22	43	>sRNA4888869- UUUUGAUCACCGGCCUGAAACGCCUGGAAUACCGGGGUUACGACAGUGCCGGUGUGGCCUUGAUCAAUGAUCAGGGCCUGCAGCGCGUGCGCCGCCAGGGAAAAGUGGCCGGCUUGGAACAGGCGGUCCGUGAAACCGGUGCCACCGGCUUCACCGGUAUCGCACACACCCGUUGGGCUACUCAUGGUCGCCCAUCGGAAAAAAAUGCCCACCCGCACCUGUCCGGUGAGGAACUGGCUCUGGU
sRNA4896609	4896609	4896878	+	TSS:4896609_+	Coverage decrease:4896878_+	Antisense	270	5'CDS	<><	B5T_04423 (ATP synthase subunit a); B5T_04424 (ATP synthase, I subunit)	4	2	12	2	13	10	>sRNA4896609+ AUCAGGAAGACCCAGCAGAAGAUCACCAGGGACAGCGGGGCGAUCAAUUUGCUCUUGCCGUGGAACGAGUCACGCACCUGGGUGUCGAUGAACCCGAUGAUGACUUCGACGAAGUUCAUGAAGCCGGACGGUACGCCGGCGCUGGCUUUGCGGGCGCCCAGCCAGAACAGGAAACACAUCAGAAUGCCGAGACCGCCAGACCAGGCCAGCGAAUCCACGUGGAACGCCAUGAAGCCCAUAUCAACGGCUUCCUGGCCAUUACAAGCGAAG
sRNA4899726	4899510	4899726	-	PSS:4899726_-	PSS:4899510_-	2CDSs	217		<<<	B5T_04426 (ParA family ATPase); B5T_04427 (Ribosomal RNA small subunit methyltransferase G)	1	16	129	216	55	125	>sRNA4899726- ACAUGUUGGAGUUACUCGGACCCCUGAUGCAGGGCGAUGUCCGGUUAUUGGCGAUGAAGGCCGCCGCCGCCGAUCAGGAGAUGGCUGCCCUGCCAGCCUGCUGGCGGGUGCAACGCGAAACCCUGAGCGUGCCCGGUUUGGCGGAAUCAAGGGUGCUGUUGAUCGUGCGUCGCCAAUGACGCGCGUCGCCAAUAAGAGGGAGCCUCGUGACCACCGU
sRNA4903826	4903826	4903945	+	PSS:4903826_+	PSS:4903945_+	2CDSs	120		>>>	B5T_04429 (Sodium/hydrogen exchanger family protein, putative); B5T_04430 (Oxidoreductase, short chain dehydrogenase/reductase family)	ND	2	ND	10	24	48	>sRNA4903826+ UUAAACUGGGCGGCCUGAGACUGCGCGCCCGCACCGUGGAAAAAGGACGGGUGAUCAUGGCGGGCAUCAAACUGCCGCAAUAACACAGGAGGGAUUCGAUGCGAUUUUCAGGACACCGGG
sRNA4907609	4907370	4907609	-	TSS:4907609_-	PSS:4907370_-	5'CDS	240		<<<	B5T_04432 (Haloacid dehalogenase-like hydrolase, putative); B5T_04433 (Extracellular ribonuclease/nuclease fusion protein)	27	37	1075	285	5	12	>sRNA4907609- GGUGCGAUGUCGGACUAUUGAGGGAUCCGUGUUUAGUGGAGAGGCCGCUGUUAUGACCGAGGGACCGUUUACGGCGGUGUUGUUUGAUCUGGACGGGACCUUGGUGGAUACCCGUCUGGAUUUUGCCGCCUUACGGCGGGAGCUGGGGUUUCCCGAAGGCAUCGGCGUGCUUGAGCACCUGGCGACCCUGGAAGACCCGGAGCAGGCAGCUUGGGCGAGUACGGUGAUUGAUCGCCAUGA
sRNA4923922	4923922	4924299	+	TSS:4923922_+	PSS:4924299_+	3'CDS/Antisense	378	3'CDS	>><	B5T_04445 (Filamentation induced by cAMP protein Fic); B5T_04446 (tRNA modification GTPase TrmE)	36	29	624	141	12	11	>sRNA4923922+ AGCGAUUCGUCUGACUGGCAGUAAUCGCAACACUCUCAAACAGCAUUUUCGGGCGCUGGUGGAACAAAGGCAUCUUGUGCGACAAGGUGCUGGACGAGGCGUUUGGUACGAGCUGAAGUAGUUGACCGAGGUGACCUGACCGGGCACGCAACCAGAAAUCUGAAUUAUUUGCCGAUACAGAACGACGAGAAAAUCCGCCCCAGAAGAUCGUCGGCGGUAAAGGCCCCGGUAAUGUCUUCAAGGGCUUUCUGUGCCGCGCGCAGAUCCUCGGCAAGCAGUUCGCCGGCAGCGUGAUCACCCAGUUGGCGCUGACCUUUAUCGAGCGCGGCCAGGGCCUGCUCCAGAGCGGUGAUGUGGCGGCGGCGGGCGGAAAACGGG
Note:
The sRNA nomenclature: it is indicated by the initial ‘sRNA’, which stands for small RNA, followed by the unique starting location at the single-nucleiotide resolution of the sRNA in the genome.
For the direction, the sRNA is in the middle, left and right flanks show the neighbouring genes. The transcriptional directions are indicated, '>' means a same transcriptional direction with the genomic plus strand, and '<' means a same transcriptional direction with the genomic minus strand. The overlaped neighbouring genes are red marked.
ND: Not detected.

## Sheet: Table S3
Table S3 sRNAs with high similarities in their primary sequences clusted using CD-HIT
Identity	sRNA IDs	Start	End	Strand	Start with TSS/PSS	End with PSS/Terminator/Coverage decrease	Location	Size (nt)	Antisense to	Direction	Nearby genes
*	sRNA330058	329787	330058	-	PSS:330058_-	PSS:329787_-	3'CDS	272		><<	B5T_00303 (hypothetical protein); B5T_00304 (Putative transposase, IS4 family)
1	sRNA1907260	1906989	1907260	-	PSS:1907260_-	PSS:1906989_-	3'CDS	272		><<	B5T_01766 (Transposase of ISGbem_B); B5T_01767 (Putative transposase, IS4 family)
*	sRNA503242	503242	503495	+	TSS:503242_+	PSS:503495_+	Antisense	254	3'CDS	>><	B5T_00487 (Adenosylmethionine--8-amino-7-oxononanoate transaminase); B5T_00488 (Transposase, putative)
1	sRNA2939574	2939574	2939826	+	PSS:2939574_+	PSS:2939826_+	Antisense	253	3'CDS	>><	B5T_02642 (LysR family transcriptional regulator); B5T_02643 (Transposase, putative)
*	sRNA4232800	4232629	4232800	-	TSS:4232800_-	Coverage decrease:4232629_-	inrRNA-3'	172		<<<	B5T_t039 (tRNA); B5T_r006 (16S rRNA)
1	sRNA4098480	4098324	4098480	-	TSS:4098480_-	Coverage decrease:4098324_-	inrRNA-3'	157		<<<	B5T_r002-1 (23S ribosomal RNA); B5T_r003-1 (16S ribosomal RNA)
*	sRNA2219926	2219782	2219926	-	TSS:2219926_-	Terminator:2219737-2219782	intergenic	145		<<>	B5T_02039 (hypothetical protein); B5T_02040 (Putative bifunctional protein:include phospholipase and oxidoreductase)
1	sRNA2267116	2266972	2267116	-	TSS:2267116_-	Terminator:2266927-2266972	intergenic	145		<<<	B5T_02080 (hypothetical protein); B5T_02081 (hypothetical protein)
*	sRNA2659236	2659236	2659431	+	TSS:2659236_+	PSS: 2659431_+	Antisense	196	5'UTR	<><	B5T_02416 (IS110 family transposase); B5T_02417 (acyltransferase)
0.9941	sRNA117949	117780	117949	-	TSS:117949_-	Coverage decrease:117780_-	Antisense	170	5'UTR	><>	B5T_00110 (TetR/AcrR family transcriptional regulator); B5T_00111 (IS110 family transposase)
0.9944	sRNA3434135	3433958	3434135	-	TSS:3434135_-	Coverage decrease:3433958_-	Antisense	178	5'UTR	<><	B5T_03098 (hypothetical protein); B5T_03099 (IS110 family transposase)
0.9942	sRNA3838354	3838354	3838524	+	TSS:3838354_+	Coverage decrease:3838524_+	Antisense	171	5'UTR	<><	B5T_03448 (IS110 family transposase); B5T_03449 (chaperonin GroEL)
*	sRNA761554	761231	761554	-	PSS:761554_-	Coverage decrease:761231_-	3'UTR/Antisense	324		><<	B5T_00720 (MarR family transcriptional regulator); B5T_00721 (alkane 1-monooxygenase, alkB2)
0.7302	sRNA2064319	2064068	2064319	-	TSS:2064319_-	Coverage decrease:2064068_-	3'CDS	252		><<	B5T_01902 (Ammonium transporter MEP3); B5T_01903 (hypothetical protein)

## Sheet: Table S4
Table S4 Classification to clarify the origin and location patterns of the sRNAs
sRNA IDs	Strand	Origin (TSS or PSS) are the sRNAs from	Location (intergenic or intragenic or antisense) are the sRNAs from	Detailed location	Antisense to	Size	Direction	Nearby genes
sRNA1018388	-	pssRNA	antisRNA	Antisense	5'CDS	225	><>	B5T_00942 (Phosphate ABC transporter, phosphate binding protein); B5T_00943 (Alkaline phosphatase L)
sRNA1028049	+	pssRNA	intrsRNA/antisRNA	3'CDS/Antisense	3'CDS	179	>><	B5T_00949 (Acyl-CoA dehydrogenase, middle domain protein); B5T_00950 (Transcriptional regulator, TetR family protein)
sRNA1031693	-	tssRNA	intrsRNA	5'CDS		163	<<>	B5T_00953 (Transcriptional Regulator, Crp/Fnr family); B5T_00954 (hypothetical protein)
sRNA1044874	+	tssRNA	antisRNA	Antisense	5'CDS	252	<><	B5T_00962 (DNA primase catalytic core); B5T_00963 (GatB/Yqey domain superfamily)
sRNA1049833	-	tssRNA	intrsRNA	5'CDS		176	<<<	B5T_00969 (hypothetical protein); B5T_00970 (Oxidoreductase, short chain dehydrogenase/reductase family)
sRNA1053806	-	pssRNA	intrsRNA	3'CDS		318	><<	B5T_00972 (Oxidoreductase, 2-nitropropane dioxygenase family); B5T_00973 (SpoVR-like protein)
sRNA1055336	-	pssRNA	intrsRNA	3'CDS		187	<<<	B5T_00973 (SpoVR-like protein); B5T_00974 (UPF0229 protein)
sRNA1064819	+	pssRNA	antisRNA	Antisense	5'CDS	249	<>>	B5T_00981 (Organic solvent tolerance protein); B5T_00982 (Phosphotransferase enzyme family protein)
sRNA1065292	-	tssRNA	intrsRNA/antisRNA	5'UTR/Antisense	5'UTR	166	<<>	B5T_00981 (Organic solvent tolerance protein); B5T_00982 (Phosphotransferase enzyme family protein)
sRNA1083944	-	pssRNA	intrsRNA	3'CDS		109	><<	B5T_01000 (Indole-3-glycerol phosphate synthase 2); B5T_01001 (Cyclic AMP receptor-like protein)
sRNA108877	+	tssRNA	intrsRNA	5'CDS		180	<>>	B5T_00102 (Transcriptional regulator, GntR family protein); B5T_00103 (Alkane hydroxylase)
sRNA1094996	+	pssRNA	antisRNA	Antisense	3'CDS	154	<><	B5T_01010 (DNA-binding protein Fis); B5T_01011 (tRNA-dihydrouridine synthase B)
sRNA1095667	-	tssRNA	intrsRNA	3'CDS		230	<<<	B5T_01010 (DNA-binding protein Fis); B5T_01011 (tRNA-dihydrouridine synthase B)
sRNA1100047	-	pssRNA	intrsRNA/antisRNA	3'CDS/Antisense	3'CDS	77	><<	B5T_01015 (O-antigen polymerase family protein/toluene tolerance protein); B5T_01016 (Biotin carboxylase / acetyl-coenzyme A carboxylase carboxyl transferase subunit alpha)
sRNA1146695	-	tssRNA	intrsRNA	5'UTR		135	<<>	B5T_01057 (putative: probable enoyl-CoA hydratase 1-like protein); B5T_01058 (Ferrioxamine receptor)
sRNA1153604	-	tssRNA	intrsRNA	5'CDS		252	<<<	B5T_01064 (Transporter, MotA/TolQ/ExbB proton channel family protein); B5T_01065 (hypothetical protein)
sRNA1157083	-	tssRNA	intrsRNA	5'UTR		187	<<>	B5T_01068 (Peptidase S13, D-Ala-D-Ala carboxypeptidase C); B5T_01069 (Putative transmembrane protein)
sRNA117949	-	tssRNA	antisRNA	Antisense	5'UTR	170	><>	B5T_00110 (TetR/AcrR family transcriptional regulator); B5T_00111 (IS110 family transposase)
sRNA1182342	+	pssRNA	antisRNA	Antisense	mCDS	168	<><	B5T_01092 (beta-lactamase hydrolase-family protein); B5T_01093 (Metallo-beta-lactamase family protein)
sRNA1187816	-	pssRNA	intrsRNA	3'CDS		192	<<<	B5T_01097 (Metal ion transporter); B5T_01098 (putative rRNA maturation factor)
sRNA1191487	+	tssRNA	antisRNA	Antisense	5'CDS	295	<><	B5T_01102 (Sulfate ABC transporter, permease protein CysT); B5T_01103 (Sulfate ABC transporter, sulfate-binding protein)
sRNA1200801	+	tssRNA	intrsRNA	5'UTR		192	<>>	B5T_01112 (hypothetical protein); B5T_01113 (PhoH-like protein)
sRNA1206271	-	tssRNA	intrsRNA	2CDSs		193	<<<	B5T_01118 (EAD/DEAH box helicase domain protein); B5T_01119 (Putative SAM-dependent methyltransferase)
sRNA12147	-	tssRNA	antisRNA	Antisense	5'CDS	193	><>	B5T_00011 (ABC superfamily ATP binding cassette transporter, binding protein); B5T_00012 (Branched-chain amino acid ABC superfamily ATP binding cassette transporter)
sRNA1216545	-	tssRNA	intrsRNA	5'UTR		132	<<<	B5T_01128 (Divalent cation transporter'); B5T_01129 (Protoheme IX farnesyltransferase)
sRNA1225973	-	tssRNA	intrsRNA	5'UTR		287	<<>	B5T_01138 (Cytochrome c oxidase subunit 2); B5T_01139 (DUF1820 family protein)
sRNA1226573	-	pssRNA	intrsRNA/antisRNA	3'UTR/Antisense	3'UTR	88	><<	B5T_01139 (DUF1820 family protein); B5T_1140 (hypothetical protein)
sRNA1241165	+	tssRNA	intrsRNA/antisRNA	5'UTR/Antisense	5'UTR	173	<>>	B5T_01152 (Putative transcriptional regulator, crp family); B5T_1153 (AMP-dependent synthetase and ligase)
sRNA1263166	-	tssRNA	intrsRNA	5'CDS		263	<<<	B5T_01168 (ABC transporter periplasmic binding protein, urea carboxylase region); B5T_01169 (Dienelactone hydrolase family;)
sRNA1269544	-	tssRNA	intesRNA	Intergenic		159	><>	B5T_01178 (HipA-like protein); B5T_01179 (hypothetical protein)
sRNA1277138	-	tssRNA	intrsRNA	5'CDS		200	<<<	B5T_01188 (Iron-regulated ABC transporter ATPase subunit SufC); B5T_01189 (Permease component of ABC transporter for Fe-S cluster assmb)
sRNA1278682	-	pssRNA	intrsRNA	5'CDS		172	<<>	B5T_01189 (Permease component of ABC transporter for Fe-S cluster assmb); B5T_01190 (Nucleoside diphosphate kinase)
sRNA1281712	+	tssRNA	intrsRNA	mCDS		148	>>>	B5T_01193 (hypothetical protein); B5T_01194 (4-hydroxy-3-methylbut-2-en-1-yl diphosphate synthase)
sRNA1283284	+	pssRNA	intrsRNA	3'CDS		227	>>>	B5T_01194 (4-hydroxy-3-methylbut-2-en-1-yl diphosphate synthase); B5T_01195 (Histidyl-tRNA synthetase)
sRNA1284641	+	tssRNA	intrsRNA	3'CDS		307	>>>	B5T_01195 (Histidyl-tRNA synthetase); B5T_01196 (hypothetical protein)
sRNA1304080	+	tssRNA	intrsRNA	5'CDS		163	>>>	B5T_01208 (GMP synthase); B5T_01209 (Acetyltransferase, GNAT family)
sRNA1304591	+	pssRNA	intrsRNA	3'CDS		117	>>>	B5T_01209 (Acetyltransferase, GNAT family); B5T_01210 (Lactoylglutathione lyase-related lyase)
sRNA1333376	+	pssRNA	intrsRNA	5'CDS		224	>>>	B5T_01238 (transcriptional regulator, TetR family protein); B5T_01239 (hypothetical protein)
sRNA1344154	-	tssRNA	intrsRNA	3'CDS		193	<<<	B5T_01249 (DNA mismatch endonuclease Vsr); B5T_01250 (hypothetical protein)
sRNA134680	+	pssRNA	intrsRNA	5'CDS		138	>>>	B5T_00126 (Oligopeptidase A); B5T_00127 (hypothetical protein)
sRNA135334	-	tssRNA	intrsRNA	3'CDS		249	><<	B5T_00127 (hypothetical protein); B5T_00128 (Outer membrane receptor protein, mostly Fe transport)
sRNA138058	-	pssRNA	antisRNA	Antisense	3'CDS	274	><>	B5T_00129 (MIP family channel protein); B5T_00130 (Type-1 fimbrial protein, A chain)
sRNA1401291	-	pssRNA	intrsRNA	2CDSs		96	<<<	B5T_01309 (Intracellular proteinase I); B5T_01310 (Intracellular protease, PfpI family)
sRNA142907	-	tssRNA	antisRNA	Antisense	mCDS	175	><<	B5T_00133 (Fimbrial protein); B5T_00134 (hypothetical protein)
sRNA1432812	+	tssRNA	intrsRNA	5'CDS		209	<>>	B5T_01346 (drug resistance transporter, EmrB/QacA subfamily protein); B5T_01347 (Putative transcriptional regulator)
sRNA1458333	-	pssRNA	intrsRNA	2CDSs		327	<<<	B5T_01371 (Anti-sigma factor FoxR); B5T_01372 (RNA polymerase sigma-70 factor, ECF subfamily (Sigma-24) transcription regulator protein)
sRNA1465827	-	tssRNA	intrsRNA	5'CDS		215	<<<	B5T_01376 (RNA polymerase sigma factor); B5T_01377 (Thioesterase superfamily enzyme)
sRNA146903	+	tssRNA	antisRNA	Antisense	2CDSs	158	<><	B5T_00138 (Thioesterase superfamily protein); B5T_00139 (Autotransporter beta-domain protein)
sRNA1476921	+	tssRNA	intrsRNA	5'CDS		205	>>>	B5T_01389 (Putative iron transmembrane ABC transporter component); B5T_01390 (RR-NUC domain protein)
sRNA1509101	-	pssRNA	antisRNA	Antisense	3'CDS	144	><<	B5T_01420 (50S ribosomal protein L19); B5T_01421(putative transglycosylase associated protein YeaQ)
sRNA1527959	-	tssRNA	antisRNA	Antisense	3'CDS	213	><>	B5T_01437 (HNH endonuclease); B5T_01438 (Alpha-2-macroglobulin family N-terminal region)
sRNA153546	+	tssRNA	antisRNA	Antisense	3'CDS	198	<><	B5T_00139 (Autotransporter beta-domain protein); B5T_00140 (hypothetical protein);
sRNA1553847	-	tssRNA	antisRNA	Antisense	5'CDS	398	<<>	B5T_01452 (Transcriptional regulator, TetR family); B5T_01453 (Oxidoreductase FAD-binding subunit)
sRNA1572398	-	pssRNA	intrsRNA	5'CDS		162	<<<	B5T_01469 (Thrombospondin type 3 repeat family); B5T_01470 (Diguanylate cyclase (GGDEF) domain protein)
sRNA1574849	-	tssRNA	intrsRNA	3'CDS		276	<<<	B5T_01471 (GAF domain protein); B5T_01472 (putative sodium-linked D-alanine/glycine transporter)
sRNA1577230	+	tssRNA	intesRNA	Intergenic		159	<><	B5T_01473 (DJ-1/PfpI family); B5T_01474 (Peptidase C14 caspase catalytic subunit p20)
sRNA1581602	-	pssRNA	intrsRNA	5'CDS		161	<<<	B5T_01476 (Esterified fatty acid cis/trans isomerase family protein); B5T_01477 (hypothetical protein)
sRNA1586665	+	tssRNA	intrsRNA	5'CDS		175	<>>	B5T_01482 (PepSY-associated TM helix family); B5T_01483 (Two component transcriptional regulator, winged helix family)
sRNA160541	-	tssRNA	antisRNA	Antisense	mCDS	273	<<>	B5T_00146 (Oxidoreductase NAD-binding domain protein); B5T_00147 (Transcriptional regulator, LysR family)
sRNA161011	-	pssRNA	intrsRNA/antisRNA	3'UTR/Antisense	3'CDS	203	><<	B5T_00147 (Transcriptional regulator, LysR family); B5T_00148 (Lipoprotein)
sRNA1610551	+	tssRNA	intrsRNA	3'CDS		266	>><	B5T_01503 (PepSY amd peptidase M4 protein); B5T_01504 (hypothetical protein)
sRNA1620419	+	tssRNA	intrsRNA	3'CDS		222	>><	B5T_01515 (ATPase AAA); B5T_01516 (acetyl-CoA C-acyltransferase FadA/ 3-ketoacyl-CoA thiolase)
sRNA1627041	+	pssRNA	intrsRNA	5'CDS		329	>>>	B5T_01519 (hypothetical protein); B5T_01520 (Peptide chain release factor 1)
sRNA1638326	+	tssRNA	intrsRNA	3'CDS		216	>>>	B5T_01530 (RNA polymerase sigma factor); B5T_01531 (Sigma factor algU negative regulatory protein AlgS)
sRNA1640379	+	pssRNA	intrsRNA	2CDSs		269	>>>	B5T_01533 (AlgM protein); B5T_01534 (Protease Do subfamily)
sRNA1644478	+	tssRNA	intrsRNA	mCDS		157	>>>	B5T_01536 (Signal peptidase I); B5T_01537 (hypothetical protein)
sRNA1667299	+	tssRNA	intrsRNA	5'UTR		156	>>>	B5T_01555 (Cytochrome c-type biogenesis protein); B5T_01556 (Adenylate kinase 1)
sRNA1669735	-	pssRNA	antisRNA	Antisense	3'CDS	148	><>	B5T_01557 (hypothetical protein); B5T_01558 (Bacterioferritin)
sRNA1685703	-	tssRNA	intrsRNA	5'CDS		152	<<<	B5T_01570 (SugE-like protein, probable drug efflux protein); B5T_01571 (Adenylate cyclase)
sRNA1702441	+	pssRNA	intrsRNA	5'CDS		257	>>>	B5T_01589 (hypothetical protein); B5T_01590 (Phosphoglycerate mutase family protein, putative)
sRNA1705918	+	tssRNA	antisRNA	Antisense	3'CDS	279	>><	B5T_01953 (NADPH-dependent 7-cyano-7-deazaguanine reductase); B5T_01954 (AbgT putative transporter family)
sRNA1707648	-	tssRNA	intrsRNA	2CDSs		218	<<<	B5T_01594 (AbgT putative transporter family); B5T_01595 (Adenylate and Guanylate cyclase catalytic domain protein)
sRNA171426	+	tssRNA	antisRNA	Antisense	5'CDS	197	<><	B5T_00156 (Alpha/beta superfamily hydrolase); B5T_00157 (Secreted protein)
sRNA1720835	+	pssRNA	intrsRNA	5'CDS		365	<>>	B5T_01608 (hypothetical protein); B5T_01609 (ABC transporter, periplasmic branched chain amino acid binding protein)
sRNA1726326	-	pssRNA	intrsRNA	3'UTR		119	><<	B5T_01613 (Abc-type transporter, atpase component); B5T_01614 (3-ketoacyl-CoA thiolase B, peroxisomal)
sRNA1766916	-	tssRNA	antisRNA	Antisense	5'CDS	470	<<>	B5T_01649 (Auxiliary transport protein, MFP family, putative); B5T_01650 (MAATS-type transcriptional repressor)
sRNA1769065	+	tssRNA	intrsRNA	3'CDS/5'UTR		385	>>>	B5T_01652 (Phosphotransferase enzyme family protein); B5T_01653 (5'-nucleotidase surE 1)
sRNA1770369	+	tssRNA	intrsRNA	5'UTR		138	>>>	B5T_01653 (5'-nucleotidase surE 1); B5T_01654 (AMP-dependent synthetase and ligase)
sRNA1783236	+	tssRNA	intrsRNA	5'UTR		110	>>>	B5T_01663 (Oxidoreductase, zinc-binding dehydrogenase family); B5T_01664 (Drug resistance MFS transporter, drug:H+ antiporter-1)
sRNA1807271	-	tssRNA	intrsRNA	3'CDS		215	<<<	B5T_01682 (hypothetical protein); B5T_01683 (Acyl-CoA dehydrogenase)
sRNA1808083	+	tssRNA	intrsRNA/antisRNA	5'UTR/Antisense	5'CDS	252	<>>	B5T_01683 (Acyl-CoA dehydrogenase); B5T_01684 (Putative acetyl-CoA acyltransferase)
sRNA1810084	+	tssRNA	intrsRNA	3'CDS		218	>>>	B5T_01685 (Organic hydroperoxide resistance transcriptional regulator); B5T_01686 (OsmC-like protein)
sRNA1822688	+	tssRNA	intrsRNA	5'CDS		169	>>>	B5T_01698 (Capsular exopolysaccharide family protein); B5T_01699 (TrkA-like protein)
sRNA1825706	+	tssRNA	intrsRNA	5'UTR		211	<>>	B5T_01700 (Sulfate adenylyltransferase, large subunit); B5T_01701 (transcriptional activator RfaH)
sRNA1832916	+	pssRNA	intrsRNA	5'CDS		256	>>>	B5T_01708 (Oxidoreductase family-like protein); B5T_01709 (Bacterial transferase hexapeptide-like protein)
sRNA1838221	+	tssRNA	intrsRNA	5'UTR		98	>>>	B5T_01713 (O-antigen polymerase superfamily protein); B5T_01714 (Glycosyltransferase, group 1 family)
sRNA1843905	+	pssRNA	intrsRNA	5'UTR		217	>>>	B5T_01719 (Sugar O-acyltransferase, sialic acid O-acetyltransferase NeuD family); B5T_01720 (Plasmid stabilization system)
sRNA1850992	-	tssRNA	antisRNA	Antisense	3'CDS	201	><>	B5T_01726 (IS66 family transposase); B5T_01727 (ComF family protein)
sRNA1862802	+	tssRNA	intrsRNA	5'CDS		212	>>>	B5T_01740 (UDP-glucose 4-epimerase protein); B5T_01741 (Sugar O-acyltransferase, sialic acid O-acetyltransferase NeuD family)
sRNA1864383	-	tssRNA	antisRNA	Antisense	3'UTR	106	><>	B5T_01742 (hypothetical protein); B5T_01743 (Polysaccharide biosynthesis protein)
sRNA1864694	-	tssRNA	antisRNA	Antisense	5'UTR	275	><>	B5T_01742 (hypothetical protein); B5T_01743 (Polysaccharide biosynthesis protein)
sRNA1864760	+	tssRNA	intrsRNA	5'CDS		212	>>>	B5T_01742 (hypothetical protein); B5T_01743(Polysaccharide biosynthesis protein)
sRNA1888997	-	tssRNA	intrsRNA	mCDS		340	<<<	B5T_01758 (Capsule polysaccharide modification protein LipA); B5T_01759 (Putative glycosyltransferase)
sRNA1895073	+	tssRNA	intrsRNA	3'CDS		107	>><	B5T_01762 (excinuclease ABC subunit B); B5T_01763 (CysZ family protein, putative)
sRNA1896408	+	tssRNA	intrsRNA	5'CDS		191	<>>	B5T_01763 (sulfate transporter CysZ); B5T_RS23030 (hypothetical protein)
sRNA1907260	-	pssRNA	intrsRNA	3'CDS		272	><<	B5T_01766 (Transposase of ISGbem_B); B5T_01767 (Putative transposase, IS4 family)
sRNA1908339	+	tssRNA	intrsRNA/antisRNA	5'CDS/Antisense	5'UTR	336	<>>	B5T_01767 (IS4 family transposase); B5T_01768 (hypothetical protein)
sRNA1908516	-	tssRNA	intrsRNA/antisRNA	5'UTR/Antisense	5'UTR	135	<<>	B5T_01767 (Putative transposase, IS4 family); B5T_01768 (hypothetical protein)
sRNA1908677	+	tssRNA	intrsRNA	mCDS		174	<>>	B5T_01767 (Putative transposase, IS4 family); B5T_01768 (hypothetical protein)
sRNA1911910	-	tssRNA	intrsRNA	5'CDS		155	<<>	B5T_01772 (putative transcriptional regulator); B5T_01773 (ASM30000v1 segregation protein SMC)
sRNA1924393	+	tssRNA	intrsRNA	5'CDS		387	<>>	B5T_01780 (hypothetical protein); B5T_01781 (ATPase, histidine kinase-, DNA gyrase B-, and HSP90-like domain protein)
sRNA1952495	+	tssRNA	intrsRNA	5'UTR		374	>>>	B5T_t011 (tRNA); B5T_01805 (hypothetical protein3)
sRNA1955389	+	tssRNA	intrsRNA	2CDSs		181	>>>	B5T_01806 (Cyclic nucleotide-binding domain protein); B5T_01807 (putative inorganic polyphosphate/ATP-NAD kinase)
sRNA1961950	-	pssRNA	antisRNA	Antisense	3'CDS	176	><<	B5T_01811 (quinone-dependent dihydroorotate dehydrogenase/dihydroorotate oxidase); B5T_01812 (ribosome modulation factor)
sRNA1962372	-	tssRNA	intrsRNA	5'UTR		167	<<>	B5T_01812 (Ribosome modulation factor); B5T_01813 (Ribosomal RNA large subunit methyltransferase L)
sRNA1966471	-	tssRNA	intrsRNA	5'UTR		150	<<<	B5T_01816 (hypothetical protein); B5T_01817 (LexA repressor)
sRNA197211	+	pssRNA	antisRNA	Antisense	3'CDS	290	>><	B5T_00184 (hypothetical protein); B5T_00185 (Transcriptional regulator, TetR family protein)
sRNA1974154	+	pssRNA	intrsRNA	5'CDS		167	>>>	B5T_01823 (putative transcriptional regulator); B5T_01824 (ErfK/YbiS/YcfS/YnhG family protein)
sRNA1993476	-	tssRNA	antisRNA	Antisense	5'CDS	192	<<>	B5T_01837 (transcription-repair coupling factor); B5T_01838 (Acyl-CoA thioesterase II)
sRNA1994459	+	pssRNA	intrsRNA	5'CDS		163	>>>	B5T_01838 (Acyl-CoA thioesterase II); B5T_01839 (Glyceraldehyde-3-phosphate dehydrogenase, type I, putative)
sRNA2007069	+	tssRNA	intrsRNA	5'CDS		162	<>>	B5T_01850 (Glycerophosphoryl diester phosphodiesterase, putative); B5T_01851 (hypothetical protein)
sRNA2014012	-	tssRNA	intrsRNA	5'UTR		268	<<<	B5T_RS23370(hypothetical protein); B5T_01855 (transcriptional regulator, LysR family)
sRNA2019598	+	tssRNA	antisRNA	Antisense	3'CDS	195	>><	B5T_01860 (Zn-dependent hydrolase or glyoxylase,metallo-beta-lactamase superfamily protein); B5T_01861 (Nitrilase/cyanide hydratase and apolipoprotein N-acyltransferase)
sRNA2024253	-	pssRNA	antisRNA	Antisense	3'CDS	312	><<	B5T_01865 (ABC-type dipeptide/oligopeptide/nickel transport system ATPase component); B5T_01866 (Choline/carnitine/betaine transporter family protein)
sRNA2026588	-	tssRNA	intrsRNA	5'CDS		146	<<<	B5T_01866 (Choline/carnitine/betaine transporter family protein); B5T_01867 (hypothetical protein)
sRNA2026834	-	tssRNA	intesRNA	Intergenic		177	<<<	B5T_01866 (Choline/carnitine/betaine transporter family protein); B5T_01867 (hypothetical protein)
sRNA2039018	-	tssRNA	intrsRNA	5'CDS		269	<<<	B5T_01879 (hypothetical protein); B5T_01880 (Acetyltransferase, GNAT family)
sRNA2053101	-	tssRNA	intesRNA	Intergenic		154	><<	B5T_01892 (Short-chain dehydrogenase/reductase SDR); B5T_01893 (Cell division topological specificity factor)
sRNA2064319	-	tssRNA	intrsRNA	3'CDS		252	><<	B5T_01902 (Ammonium transporter MEP3); B5T_01903 (hypothetical protein)
sRNA2085015	+	tssRNA	intrsRNA/antisRNA	5'UTR/Antisense	5'UTR	238	<>>	B5T_01920 (Methionine aminopeptidase); B5T_01921 (30S ribosomal protein S2)
sRNA2091564	+	tssRNA	intrsRNA	2CDSs		209	>>>	B5T_01927 (1-deoxy-D-xylulose 5-phosphate reductoisomerase); B5T_01928 (RIP metalloprotease RseP)
sRNA2096526	+	tssRNA	intrsRNA	mCDS		265	>>>	B5T_01931 (UDP-3-O-[3-hydroxymyristoyl] glucosamine N-acyltransferase); B5T_01932 ((3R)-hydroxymyristoyl-[acyl-carrier-protein] dehydratase)
sRNA2099939	+	pssRNA	intrsRNA	3'CDS		271	>>>	B5T_01935 (Ribonuclease HII); B5T_01936 (DNA polymerase III, alpha subunit subfamily, putative)
sRNA2106608	+	tssRNA	intrsRNA	5'CDS		334	<>>	B5T_01940 (hypothetical protein); B5T_01941 (CTP synthase)
sRNA2108009	+	pssRNA	intrsRNA	2CDSs		310	>>>	B5T_01941 (CTP synthase); B5T_01942 (2-dehydro-3-deoxyphosphooctonate aldolase 1)
sRNA2124280	+	tssRNA	intrsRNA	3'CDS		209	>>>	B5T_01957 (NAD(+)/NADH kinase, putative); B5T_01958 (NAD dependent epimerase/dehydratase family)
sRNA2132567	-	pssRNA	antisRNA	Antisense	5'UTR	183	><>	B5T_01963 (Oxidoreductase MocA); B5T_01964 (hypothetical protein)
sRNA2151611	-	tssRNA	intrsRNA	5'CDS		366	<<>	B5T_01982 (Cold shock-like protein CspD); B5T_01983 (ATP-dependent Clp protease adapter protein ClpS)
sRNA2151952	+	pssRNA	intrsRNA	2CDSs		247	>>>	B5T_01983 (ATP-dependent Clp protease adapter protein ClpS); B5T_01984 (ATP-dependent Clp protease ATP-binding subunit ClpA)
sRNA2162962	+	tssRNA	antisRNA	Antisense	mCDS	126	<<>	B5T_01991 (Leucyl/phenylalanyl-tRNA--protein transferase 2); B5T_01992 (thioredoxin reductase 1)
sRNA2163978	+	pssRNA	intrsRNA	5'CDS		267	<>>	B5T_01992 (thioredoxin reductase 1); B5T_01993 (FtsK/SpoIIIE family, putative)
sRNA2187550	+	tssRNA	intrsRNA	3'CDS		316	>><	B5T_02010 (XRE family transcriptional regulator); B5T_02011 (Acyl-CoA dehydrogenase)
sRNA2214463	-	pssRNA	antisRNA	Antisense	3'CDS	329	><>	B5T_02034 (CDP-diacylglycerol-glycerol-3-phosphate 3-phosphatidyltrans); B5T_t013 (tRNA)
sRNA2214969	-	tssRNA	antisRNA	Antisense		300	><<	B5T_t015 (tRNA); B5T_02035 (Tyrosine recombinase xerC-like protein)
sRNA2219926	-	tssRNA	intesRNA	Intergenic		145	<<>	B5T_02039 (hypothetical protein); B5T_02040 (Putative bifunctional protein:include phospholipase and oxidoreductase)
sRNA2232273	+	tssRNA	antisRNA	Antisense	3'CDS	427	<><	B5T_02051 (Short chain dehydrogenase, putative); B5T_02052 (Monooxygenase, flavin-binding family)
sRNA2242493	-	tssRNA	antisRNA	Antisense	mCDS	217	><>	B5T_02057 (Acyl-CoA synthetases (AMP-forming)/AMP-acid ligases II); B5T_02058 ( hypothetical protein)
sRNA2244264	+	tssRNA	intrsRNA	3'CDS		369	>>>	B5T_02059 (AMP-binding family protein); B5T_02060 (AMP-dependent synthetase and ligase)
sRNA2244633	+	pssRNA	intrsRNA	3'UTR/5'UTR		394	>>>	B5T_02059 (AMP-binding family protein); B5T_02060 (AMP-dependent synthetase and ligase)
sRNA2244837	-	tssRNA	antisRNA	Antisense	3'CDS	381	><>	B5T_02059 (AMP-binding family protein); B5T_02060 (AMP-dependent synthetase and ligase)
sRNA2264284	-	pssRNA	antisRNA	Antisense	5'CDS	167	><>	B5T_02076 (GMC oxidoreductase family); B5T_02077 (Pyridine nucleotide-disulfide oxidoreductase domain protein)
sRNA2267116	-	tssRNA	intesRNA	Intergenic		145	<<<	B5T_02080 (hypothetical protein); B5T_02081 (hypothetical protein)
sRNA2281704	-	tssRNA	intrsRNA	3'CDS		235	><<	B5T_02091 (hypothetical protein); B5T_02092 (helicase domain protein)
sRNA2297149	-	tssRNA	antisRNA	Antisense	3'CDS	116	><>	B5T_02102 (hypothetical protein); B5T_02103 (hypothetical protein)
sRNA2300508	+	pssRNA	intrsRNA	5'CDS		250	>>>	B5T_02105 (hypothetical protein); B5T_02106 (hypothetical protein)
sRNA2303668	+	pssRNA	intesRNA	Intergenic		73	<><	B5T_02108 (hypothetical protein); B5T_02109 (hypothetical protein)
sRNA2304054	-	pssRNA	intrsRNA	3'UTR		266	<<<	B5T_02108 (hypothetical protein); B5T_02109 (hypothetical protein)
sRNA2311235	+	tssRNA	antisRNA	Antisense	5'CDS	216	<>>	B5T_02115 (Hemophilus-specific protein, uncharacterized); B5T_02116 (Conjugative transfer ATPase)
sRNA232977	-	tssRNA	intrsRNA	5'UTR		172	<<<	B5T_00219 (Efflux transporter, RND family, MFP subunit); B5T_00220 (Coproporphyrinogen III oxidase, anaerobic)
sRNA2331687	-	pssRNA	intrsRNA	3'UTR		133	<<<	B5T_02138 (DNA topoisomerase III); B5T_02139 (single-stranded DNA binding protein-like protein)
sRNA2332536	+	tssRNA	antisRNA	Antisense	3'UTR	159	<><	B5T_02139 (single-stranded DNA-binding protein); B5T_2140 (hypothetical protein)
sRNA2336368	+	pssRNA	antisRNA	Antisense	mCDS	249	>><	B5T_02143 (hypothetical protein); B5T_02144 (hypothetical protein)
sRNA2336767	+	pssRNA	antisRNA	Antisense	2CDSs	469	<><	B5T_02144 (hypothetical protein); B5T_02145 (Toxin-antitoxin system, toxin component, PIN family)
sRNA2339305	+	tssRNA	intesRNA	Intergenic		105	<><	B5T_02147 (Putative transcriptional regulator, Crp/Fnr family); B5T_02148 (hypothetical protein)
sRNA2346188	-	pssRNA	intesRNA	Intergenic		173	<<>	B5T_02153 (hypothetical protein); B5T_02154 (YadA-like protein)
sRNA2346398	+	tssRNA	intrsRNA	5'CDS		276	<>>	B5T_02153 (hypothetical protein); B5T_02154 (YadA-like protein)
sRNA2362821	-	tssRNA	intrsRNA	3'CDS		304	<<<	B5T_02158 (Transcriptional regulator-like protein); B5T_02159 (Transcriptional regulator, XRE family with shikimate kinase activity)
sRNA238699	-	tssRNA	antisRNA	Antisense	mCDS	259	><>	B5T_00225 (Permease of the major facilitator superfamily protein); B5T_00226 (hypothetical protein)
sRNA2388697	-	pssRNA	intrsRNA	5'CDS		259	<<<	B5T_02179 (hypothetical protein); B5T_02180 (hypothetical protein)
sRNA2403608	+	tssRNA	intrsRNA	5'UTR		177	<>>	B5T_02191 (Putative transmembrane protein); B5T_02192 (TPR repeat protein)
sRNA2413750	+	tssRNA	intrsRNA	3'CDS		130	>>>	B5T_02200 (hypothetical protein); B5T_02201 (Rhs element Vgr protein)
sRNA241795	-	pssRNA	intrsRNA	mCDS		282	<<<	B5T_00231 (RNA polymerase sigma factor); B5T_00232 (Efflux ABC transporter, permease protein)
sRNA2429409	+	tssRNA	intrsRNA	3'CDS		168	>>>	B5T_02210 (Type IV pilus assembly protein PilZ); B5T_02211 (Type II secretory pathway, ATPase PulE-like protein)
sRNA2431152	+	pssRNA	intrsRNA	3'CDS		166	>>>	B5T_02211 (Type II secretory pathway, ATPase PulE-like protein); B5T_02212 (General secretion pathway protein F)
sRNA2444676	+	tssRNA	intrsRNA	mCDS		114	<>>	B5T_02222 (Dihydropteroate synthase); B5T_02223 (Salt-induced outer membrane protein, putative)
sRNA2449664	+	tssRNA	antisRNA	Antisense	CDS	446	<><	B5T_02228 (Methylthioribose-1-phosphate isomerase (Methionine salvage pathway); B5T_02229 (hypothetical protein)
sRNA2450311	-	tssRNA	intrsRNA	5'CDS		273	<<>	B5T_02229 (hypothetical protein); B5T_02230 (hypothetical protein)
sRNA2452495	-	tssRNA	intrsRNA	5'CDS		161	<<>	B5T_02232 (hypothetical protein); B5T_02233 (5'-nucleotidase superfamily)
sRNA2460991	+	pssRNA	intrsRNA	2CDSs		298	>>>	B5T_02240 (Alcohol dehydrogenase, putative); B5T_02241 (CorA-like Mg2+ transporter protein)
sRNA2466955	-	pssRNA	antisRNA	Antisense	3'CDS	229	><<	B5T_02246 (Fe/S biogenesis protein nfuA); B5T_02247 (Peptidase, M48 family)
sRNA2467088	+	pssRNA	antisRNA	Antisense	3'CDS	267	>><	B5T_02246 (Fe/S biogenesis protein nfuA); B5T_02247 (Peptidase, M48 family)
sRNA2483344	+	tssRNA	antisRNA	Antisense	5'CDS	270	<><	B5T_02264 (Pyridine nucleotide transhydrogenase A subunit); B5T_02265 (ABC1/ AarF family protein)
sRNA2486244	-	pssRNA	intrsRNA/antisRNA	3'CDS/Antisense	3'CDS	83	><<	B5T_02266 (Hydrolase or acyltransferase-like protein); B5T_02267 (tail-specific protease prc)
sRNA2488795	-	pssRNA	antisRNA	Antisense	5'CDS	236	<<>	B5T_02267 (tail-specific protease prc); B5T_02268 (Transporter gate domain protein)
sRNA2489701	+	tssRNA	intrsRNA/antisRNA	3'CDS/Antisense	3'CDS	141	>><	B5T_02268 (Transporter gate domain protein); B5T_02269 (2OG-Fe(II) oxygenase)
sRNA2493082	-	tssRNA	intrsRNA/antisRNA	5'CDS/Antisense	5'UTR	180	<<>	B5T_02272 (hypothetical protein); B5T_02273 (UPF0246 protein)
sRNA2585877	-	tssRNA	intrsRNA	5'UTR		112	<<>	B5T_02354 (Phosphoenolpyruvate synthase); B5T_02355 (Putative phosphotransferase)
sRNA2587951	-	pssRNA	intrsRNA/antisRNA	3'CDS/Antisense	3'UTR	77	><<	B5T_02356 (hypothetical protein); B5T_02357 (2-methylcitrate dehydratase PrpD)
sRNA2601882	+	tssRNA	intrsRNA	5'CDS		218	<>>	B5T_02368 (hypothetical protein); B5T_02369 (Hydroxyacylglutathione hydrolase)
sRNA2615620	-	pssRNA	intrsRNA	3'UTR		156	<<<	B5T_02378 (Histone-like bacterial DNA-binding protein); B5T_02379 (ATP-dependent protease La)
sRNA2626472	-	pssRNA	intrsRNA	5'CDS		222	<<>	B5T_02386 (Fusaric acid resistance protein conserved region); B5T_02387 (hypothetical protein)
sRNA2648205	-	tssRNA	intrsRNA	5'CDS		188	<<<	B5T_02406 (Glycosyl transferase, group 1 family protein); B5T_02407 (putative Zn-dependent hydrolase)
sRNA2658486	-	tssRNA	intrsRNA	3'CDS		218	><<	B5T_02415 (putative TonB-dependent receptor); B5T_02416 (Transposase domain protein)
sRNA2659236	+	tssRNA	antisRNA	Antisense	5'UTR	196	<><	B5T_02416 (IS110 family transposase); B5T_02417 (acyltransferase)
sRNA2664585	-	tssRNA	intrsRNA	5'CDS		203	<<<	B5T_02420(Transcriptional regulator, lysR family); B5T_02421 (Methyltransferase type 11)
sRNA2686725	-	tssRNA	antisRNA	Antisense	3'CDS	285	><>	B5T_02442 (Carbamoyl-phosphate synthase L chain, ATP binding domain protein); B5T_02443 (Acetoacetyl-CoA synthetase)
sRNA2686732	+	tssRNA	intrsRNA	2CDSs		363	>>>	B5T_02442 (Carbamoyl-phosphate synthase L chain, ATP binding domain protein); B5T_02443 (Acetoacetyl-CoA synthetase)
sRNA2718950	-	tssRNA	intrsRNA	3'CDS		210	<<<	B5T_02472 (Enoyl-CoA hydratase); B5T_02473 (AMP-dependent synthetase and ligase)
sRNA2730706	+	pssRNA	intrsRNA/antisRNA	3'CDS/Antisense	3'CDS	204	>><	B5T_02480 (Alcohol dehydrogenase GroES-like protein); B5T_02481 (3-Oxoacyl-(Acyl-carrier-protein (ACP)) synthase III)
sRNA2757934	-	pssRNA	antisRNA	Antisense	2CDSs	184	><>	B5T_02498 (hypothetical protein); B5T_02499 (hypothetical protein)
sRNA2758517	-	pssRNA	antisRNA	Antisense	mCDS	320	><>	B5T_02498 (hypothetical protein); B5T_02499 (hypothetical protein)
sRNA2774073	-	pssRNA	intrsRNA	2CDSs		228	<<<	B5T_02511 (ABC transporter, transmembrane region); B5T_02512 (Pyochelin synthetase F)
sRNA2786013	-	tssRNA	intrsRNA	5'CDS		211	<<<	B5T_02513 (Putative non-ribosomal peptide synthase); B5T_02514 (Transcriptional regulator YbtA)
sRNA2787171	+	tssRNA	intrsRNA	5'CDS		168	<>>	B5T_02514 (Transcriptional regulator YbtA); B5T_02515 (putative: uncharacterized ABC transporter ATP-binding protein ybhF-like protein)
sRNA2802663	-	tssRNA	intrsRNA	3'CDS		229	><<	B5T_02526 (hypothetical protein); B5T_02527 (TraR/DksA family transcriptional regulator)
sRNA281436	+	pssRNA	intrsRNA	3'CDS		197	>>>	B5T_00265 (Phosphoglycerate kinase); B5T_00266 (Fructose-bisphosphate aldolase, class II, Calvin cycle subtype)
sRNA2814556	+	tssRNA	intesRNA	Intergenic		132	>>>	B5T_02535 (2-isopropylmalate synthase); B5T_02536 (aromatic hydrocarbon degradation protein/Outer membrane protein transport protein (OMPP1/FadL/TodX))
sRNA2822281	-	tssRNA	intrsRNA	5'CDS		163	<<>	B5T_RS23210 (hypothetical protein); B5T_02541 (DUF4351 domain-containing protein/putative transposase)
sRNA2823344	+	tssRNA	intrsRNA/antisRNA	3'CDS/Antisense	3'UTR	365	>><	B5T_02541 (Putative transposase); B5T_02542 (hypothetical protein)
sRNA2874644	+	pssRNA	intrsRNA	3'CDS		267	>><	B5T_RS22725 (Ig-like domain-containing protein); B5T_02583 (Putative transposase)
sRNA2875150	-	pssRNA	intrsRNA/antisRNA	Antisense/3'CDS	3'UTR	287	><<	B5T_RS22725 (Ig-like domain-containing protein); B5T_RS23220 (hypothetical protein)
sRNA2876435	-	tssRNA	intrsRNA	3'CDS		454	><<	B5T_RS2322 (hypothetical protein); B5T_02583 (Putative transposase)
sRNA2880373	-	tssRNA	intesRNA	Intergenic		157	<<<	B5T_02589 (Putative transposase); B5T_02590 (Transposase IS200-like protein)
sRNA2881269	-	tssRNA	intrsRNA	5'CDS		199	<<<	B5T_02590 (Transposase IS200-like protein); B5T_02591 (Lactamase B)
sRNA2890408	-	tssRNA	intrsRNA	5'CDS		137	<<<	B5T_02601 (Transposase IS200-like protein); B5T_02602 (Serine protease inhibitor ecotin)
sRNA2900884	-	tssRNA	intrsRNA	5'CDS		131	<<<	B5T_02609 (hypothetical protein); B5T_02610 (Transposase IS200-family protein)
sRNA2905763	-	tssRNA	intrsRNA	3'CDS		202	<<<	B5T_02614 (Hydroxypyruvate isomerase Gcxl); B5T_02615 (Cytochrome c subfamily, putative)
sRNA2906090	-	pssRNA	intrsRNA	3'CDS		154	<<<	B5T_02614 (Hydroxypyruvate isomerase Gcxl); B5T_02615 (Cytochrome c subfamily, putative)
sRNA2910668	+	tssRNA	intrsRNA/antisRNA	5'CDS/Antisense	5'UTR	241	<>>	B5T_02618 (hypothetical protein); B5T_02619 (Protease HtpX)
sRNA2911966	+	pssRNA	intrsRNA	5'CDS		241	>>>	B5T_02619 (Protease HtpX); B5T_02620 (GGDEF domain protein)
sRNA2918867	-	tssRNA	intrsRNA	3'CDS/5'UTR		91	<<<	B5T_02625 (ATPase, AAA family, putative); B5T_02626 (O-succinylhomoserine sulfhydrylase protein)
sRNA2923109	-	tssRNA	intrsRNA	2CDSs		174	<<<	B5T_02629 (Sporulation and cell division repeat protein); B5T_02630 (Folylpolyglutamate synthase / dihydrofolate synthase)
sRNA2928060	-	tssRNA	intrsRNA	5'CDS		257	<<<	B5T_02634 (N-(5'-phosphoribosyl)anthranilate isomerase); B5T_02635 (tRNA pseudouridine synthase A)
sRNA2939574	+	pssRNA	antisRNA	Antisense	3'CDS	253	>><	B5T_02642 (LysR family transcriptional regulator); B5T_02643 (Transposase, putative)
sRNA2948229	+	tssRNA	intrsRNA	5'CDS		170	>>>	B5T_02652 (Saccharopine dehydrogenase (NAD(+), L-glutamate-forming)); B5T_02653 (RNA polymerase sigma-70 factor, ECF subfamily)
sRNA2948653	+	tssRNA	intrsRNA	2CDSs		189	>>>	B5T_02653 (RNA polymerase sigma-70 factor, ECF subfamily); B5T_02654 (FecR-like transmembrane sensor, Fe2+-dicitrate sensor)
sRNA2966547	-	tssRNA	intrsRNA	2CDSs		234	<<<	B5T_02669 (hypothetical protein); B5T_02670 (hypothetical protein)
sRNA2983256	-	tssRNA	intrsRNA	5'UTR		220	<<<	B5T_02683 (Oxoglutarate dehydrogenase (Succinyl-transferring)); B5T_02684 (Succinate dehydrogenase and fumarate reductase iron-sulfur protein)
sRNA2985482	-	tssRNA	intrsRNA	mCDS		299	<<<	B5T_02685 (Succinate dehydrogenase, flavoprotein subunit); B5T_02686 (Succinate dehydrogenase, hydrophobic membrane anchor protein)
sRNA2986815	+	pssRNA	antisRNA	Antisense	5'UTR	366	<>>	B5T_02687 (Succinate dehydrogenase, cytochrome b556 subunit); B5T_02688 (Citrate synthase)
sRNA3010163	+	tssRNA	intrsRNA	5'UTR		216	<>>	B5T_02705 (Electron transfer flavoprotein domain protein); B5T_02706 (Electron transfer flavoprotein-ubiquinone oxidoreductase, putative)
sRNA301764	-	tssRNA	intesRNA	Intergenic		197	<<<	B5T_00281 (5-formyltetrahydrofolate cyclo-ligase); B5T_00282 (hypothetical protein)
sRNA3018804	-	tssRNA	intrsRNA	5'CDS		161	<<>	B5T_02713 (Antioxidant, AhpC/TSA family); B5T_02714 (Ion transport protein)
sRNA3018855	+	tssRNA	intrsRNA	5'CDS		130	<>>	B5T_02713 (Antioxidant, AhpC/TSA family); B5T_02714 (Ion transport protein)
sRNA3019092	+	tssRNA	intrsRNA	5'CDS		150	<>>	B5T_02713 (Antioxidant, AhpC/TSA family); B5T_02714 (Ion transport protein)
sRNA3019686	-	pssRNA	intrsRNA/antisRNA	3'UTR/Antisense	3'CDS	266	><<	B5T_02714 (Ion transport protein); B5T_02715 (Nitrite reductase [NAD(P)H], small subunit)
sRNA3031087	-	pssRNA	intrsRNA	3'CDS		222	<<<	B5T_02724 (Type IV pilus assembly protein PilZ); B5T_02725 (DNA polymerase III, delta prime subunit)
sRNA3036197	+	tssRNA	antisRNA	Antisense	3'CDS	310	<><	B5T_02730 (Acyl carrier protein); B5T_02731 (3-oxoacyl-(Acyl-carrier-protein) reductase)
sRNA3036378	-	tssRNA	intrsRNA	5'UTR		213	<<<	B5T_02730 (Acyl carrier protein); B5T_02731 (3-oxoacyl-(Acyl-carrier-protein) reductase)
sRNA3043656	+	tssRNA	intrsRNA	5'UTR		215	<>>	B5T_02739 (Pseudouridine synthase); B5T_02740 (Ribonuclease E)
sRNA3051269	-	pssRNA	intrsRNA/antisRNA	3'CDS/Antisense	3'CDS	220	><<	B5T_02743 (RadC-like protein); B5T_02744 (hypothetical protein)
sRNA3054024	+	pssRNA	antisRNA	Antisense	5'CDS	285	<><	B5T_02745 (N-6 DNA methylase); B5T_02746 (hypothetical protein)
sRNA30618	+	pssRNA	intrsRNA	3'CDS		213	>>>	B5T_00028 (hypothetical protein); B5T_00029 (Transporter, CPA2 family, putative)
sRNA3069036	-	tssRNA	intrsRNA	5'CDS		194	<<>	B5T_02764 (Transcriptional regulator, LysR family); B5T_02765 (Putative Extradiol ring-PSS dioxygenase, class III enzyme, subunit B)
sRNA3071265	+	tssRNA	antisRNA	Antisense	3'CDS	297	>><	B5T_02767 (Relaxase type IV secretory pathway VirD2); B5T_02769 (Transposase IRSO15-like protein)
sRNA3074871	+	pssRNA	antisRNA	Antisense	3'CDS	291	>><	B5T_02771 (Aldo/keto reductase); B5T_02772 (Putative transposase for insertion element)
sRNA3077014	-	tssRNA	intrsRNA	5'CDS		159	<<>	B5T_02773 (Major facilitator superfamily transporter); B5T_02774 (Integrase, catalytic region)
sRNA3091219	+	pssRNA	intrsRNA	3'UTR		253	>>>	B5T_02788 (Glucose/ribitol short chain dehydrogenase/reductase family protein); B5T_02789 (putative membrane protein)
sRNA3092815	+	tssRNA	intrsRNA	5'CDS		201	<>>	B5T_02791 (transcription regulator, TetR family protein); B5T_02790 (Short-chain dehydrogenase/reductase SDR)
sRNA3093480	+	pssRNA	intrsRNA	3'CDS		288	>><	B5T_02790 (Short-chain dehydrogenase/reductase SDR); B5T_02792 (Putative HTH-type transcriptional regulator)
sRNA3133026	-	pssRNA	intesRNA	Intergenic		142	<<<	B5T_02829 (Ribosomal RNA large subunit methyltransferase M); B5T_02830 (Formyltetrahydrofolate deformylase)
sRNA314219	+	pssRNA	intrsRNA	3'CDS		143	>><	B5T_00291 (hypothetical protein); B5T_00292 (putative iron-regulated membrane protein)
sRNA3144424	+	tssRNA	intrsRNA	5'UTR		172	>>>	B5T_02840 (Cyanate hydratase family protein); B5T_02841 (outer membrane protein-like protein)
sRNA3168483	-	tssRNA	antisRNA	Antisense	mCDS	201	><>	B5T_02858 (FMN-dependent alpha-hydroxy acid dehydrogenase family protein); B5T_02859 (Porin Gram-negative type)
sRNA3179602	-	pssRNA	antisRNA	Antisense	mCDS	228	><<	B5T_02868 (Xanthine dehydrogenase accessory factor, putative); B5T_2869 (AraC-family regulator)
sRNA3188147	-	pssRNA	intrsRNA	3'CDS		315	<<<	B5T_02875 (hypothetical protein); B5T_02876 (Hemophore HasA)
sRNA3191303	+	tssRNA	antisRNA	Antisense	mCDS	149	<><	B5T_02878 (TonB-dependent heme/hemoglobin receptor family protein); B5T_02879 (Sigma factor regulatory protein FecR)
sRNA320095	-	pssRNA	intrsRNA	5'CDS		281	<<>	B5T_00295 (RNA polymerase sigma-70 factor, ECF subfamily); B5T_00296 (Aminomethyltransferase)
sRNA3201698	-	pssRNA	intrsRNA	3'UTR		175	<<<	B5T_02886 (Acyl-CoA dehydrogenase); B5T_02887 (Outer membrane protein (Porin))
sRNA3226370	+	tssRNA	intrsRNA	5'CDS		152	<>>	B5T_02906 (Acetyl CoA acetyltransferase); B5T_02907 (hypothetical protein)
sRNA3226770	+	pssRNA	intrsRNA	2CDSs		263	>>>	B5T_02907 (hypothetical protein); B5T_02908 (Superoxide dismutase)
sRNA3227383	+	pssRNA	intrsRNA	2CDSs		173	>>>	B5T_02908 (Superoxide dismutase); B5T_02909 (Glutathione S-transferase)
sRNA3228387	+	pssRNA	intrsRNA	3'UTR		279	>>>	B5T_02909 (glutathione S-transferase); B5T_02910 (DNA endonuclease SmrA)
sRNA3234406	+	tssRNA	intrsRNA	3'CDS		230	>>>	B5T_02915 (Phosphoribosylglycinamide formyltransferase); B5T_02916 (hypothetical protein)
sRNA3235033	+	pssRNA	intrsRNA	3'CDS		156	>>>	B5T_02916 (hypothetical protein); B5T_02917 (hypothetical protein4)
sRNA3240544	+	pssRNA	intrsRNA	5'CDS		250	>>>	B5T_02921 (Phospholipase, patatin family); B5T_02922 (Peroxidase)
sRNA325157	+	tssRNA	intesRNA	Intergenic		320	>><	B5T_00299 (putative glycine dehydrogenase [decarboxylating] subunit 2); B5T_00300 (Integrase/recombinase (XerC/CodV family) protein)
sRNA325941	+	pssRNA	intrsRNA	5'UTR		138	<>>	B5T_00300 (Integrase/recombinase (XerC/CodV family) protein); B5T_00301 (hypothetical protein)
sRNA3262138	-	tssRNA	intrsRNA	5'CDS		174	<<>	B5T_02944 (Putative transmembrane permease protein); B5T_02945 (DNA ligase (ATP))
sRNA3269	+	tssRNA	intrsRNA	mCDS		257	>>>	B5T_00003 (DNA replication and repair protein recF); B5T_00004 (DNA gyrase subunit B)
sRNA3271331	-	pssRNA	intrsRNA/antisRNA	5'CDS/Antisense	5'CDS	297	<<>	B5T_02950 (hypothetical protein); B5T_02951 (Thioesterase (4HBT) superfamily enzyme)
sRNA3276956	-	pssRNA	antisRNA	Antisense	5'CDS	121	<<>	B5T_02956 (Alkaline phosphatase family protein); B5T_02957 (7TM diverse intracellular signaling domain protein)
sRNA3279841	-	tssRNA	antisRNA	Antisense	5'CDS	279	><>	B5T_02957 (7TM diverse intracellular signaling domain protein); B5T_02958 (Methionyl-tRNA synthetase)
sRNA3282293	-	tssRNA	intrsRNA	5'UTR		125	<<>	B5T_02959 (hypothetical protein); B5T_02960 (Na(+)-translocating NADH-quinone reductase subunit E)
sRNA3291650	-	tssRNA	antisRNA	Antisense	3'CDS	144	><<	B5T_02968 (Endonuclease III); B5T_02969 (Thiamin transporter membrane protein)
sRNA3295208	-	tssRNA	intrsRNA	3'CDS		231	<<<	B5T_02973 (Integration host factor subunit beta); B5T_02974 (30S ribosomal protein S1)
sRNA3296911	-	tssRNA	intrsRNA	3'CDS/5'UTR		180	<<<	B5T_02974 (30S ribosomal protein S1); B5T_02975 (Cytidylate kinase)
sRNA330058	-	pssRNA	intrsRNA	3'CDS		272	><<	B5T_00303 (hypothetical protein); B5T_00304 (Putative transposase, IS4 family)
sRNA3303411	-	tssRNA	intrsRNA	3'CDS		196	<<<	B5T_02979 (Phosphoserine aminotransferase 2); B5T_02980 (DNA gyrase subunit A-like protein)
sRNA3305946	-	pssRNA	intrsRNA	5'CDS		189	<<>	B5T_02980 (DNA gyrase subunit A-like protein); B5T_02981 (5-methylthioadenosine/S-adenosylhomocysteine deaminase)
sRNA331407	+	tssRNA	intrsRNA	5'UTR		242	<>>	B5T_00304 (IS4 family transposase); B5T_00305 (RES domain-containing protein)
sRNA3328594	+	pssRNA	intrsRNA	3'CDS		160	>>>	B5T_03003 (Hydrolase, alpha/beta fold family, putative); B5T_03004 (hypothetical protein)
sRNA3332759	+	tssRNA	intesRNA	Intergenic		223	<><	B5T_03006 (Alcohol dehydrogenase, iron-containing); B5T_03007 (Recombination protein recR)
sRNA3336195	-	tssRNA	intesRNA	Intergenic		113	<<<	B5T_03009 (DNA polymerase III subunit gamma/tau); B5T_03010 (hypothetical protein)
sRNA3338534	-	tssRNA	intrsRNA	3'CDS/5'UTR		148	<<<	B5T_03012 (Oxidoreductase, 2OG-Fe(II) oxygenase family); B5T_03013 (hypothetical protein)
sRNA3342801	+	pssRNA	intrsRNA	3'CDS		174	>><	B5T_03018 (hypothetical protein); B5T_03019 (Acetyl-CoA hydrolase/transferase family protein, putative)
sRNA334875	-	tssRNA	intesRNA	Intergenic		198	><>	B5T_00307 (Integral membrane protein); B5T_00308 (Alcohol dehydrogenase zinc-binding domain protein)
sRNA3403977	+	pssRNA	intrsRNA	3'UTR		152	>>>	B5T_03073 (putative nitric oxide reductase, NorB-like protein); B5T_03074 (Phospho-2-dehydro-3-deoxyheptonate aldolase)
sRNA3429503	-	pssRNA	intrsRNA	mCDS		277	<<<	B5T_03095 (Carbon storage regulator-like protein); B5T_03096 (Aspartokinase)
sRNA3429627	+	tssRNA	antisRNA	Antisense	mCDS	210	<><	B5T_03096 (Aspartokinase); B5T_03097 (Phosphoserine aminotransferase, Methanosarcina type)
sRNA3434135	-	tssRNA	antisRNA	Antisense	5'UTR	178	<><	B5T_03098 (hypothetical protein); B5T_03099 (IS110 family transposase)
sRNA3435148	+	tssRNA	antisRNA	Antisense	3'CDS	396	>><	B5T_03099 (IS110 family transposase); B5T_03100 (regulatory protein RecX)
sRNA3436561	-	pssRNA	intrsRNA	5'CDS		273	<<<	B5T_03101 (Recombinase A); B5T_03102 (CinA domain protein)
sRNA3436831	-	tssRNA	intrsRNA	5'UTR		112	<<<	B5T_03101 (Recombinase A); B5T_03102 ( CinA domain protein)
sRNA3463233	-	tssRNA	antisRNA	Antisense	3'CDS	272	><>	B5T_03122 (hypothetical protein); B5T_3123 (FecI-like iron uptake RNA polymerase sigma factor)
sRNA3469786	-	tssRNA	intrsRNA	5'CDS		310	<<>	B5T_03127 (N-acetyl-gamma-glutamyl-phosphate reductase); B5T_03128 (Putative transcriptional regulator (TetR/AcrR family))
sRNA3478900	-	tssRNA	antisRNA	Antisense	3'CDS	176	><<	B5T_03135 (Ferredoxin, 4Fe-4S); B5T_03136 (Hpt domain-containing protein/Hybrid signal transduction histidine kinase and diguanylate cyclase/phosphodiesterase)
sRNA3479088	+	pssRNA	intesRNA	Intergenic		210	>><	B5T_03135 (Ferredoxin, 4Fe-4S); B5T_03136 (Hybrid signal transduction histidine kinase and diguanylate cyclase/phosphodiesterase)
sRNA3484000	-	tssRNA	intrsRNA	2CDSs		225	<<<	B5T_03142 (hypothetical protein); B5T_03143 (Phospholipase D active site motif domain protein)
sRNA3489186	+	tssRNA	intrsRNA	3'CDS		191	>>>	B5T_03146 (Translocator protein, LysE family); B5T_03147 (Exodeoxyribonuclease V, gamma subunit)
sRNA3498958	-	pssRNA	intrsRNA	3'CDS		353	<<<	B5T_03150 (hypothetical protein); B5T_03151 (OmpA family protein)
sRNA3499791	-	tssRNA	intrsRNA	5'CDS		208	<<<	B5T_03151 (OmpA family protein); B5T_03152 (hypothetical protein UCP025560)
sRNA3508289	-	pssRNA	intrsRNA	3'UTR		190	><<	B5T_03158 (Transcriptional regulator); B5T_03159 (Filamentous hemagglutinin-like protein)
sRNA3542500	-	tssRNA	antisRNA	Antisense	3'CDS	326	><<	B5T_03173 (Transposase-like protein); B5T_03174 (hypothetical protein)
sRNA3544292	-	pssRNA	intrsRNA	5'CDS		267	<<<	B5T_03175 (Transposase, IS4 family); B5T_03176 (hypothetical protein)
sRNA3544942	+	tssRNA	antisRNA	Antisense	mCDS	166	<><	B5T_03176 (hypothetical protein); B5T_03177 (hypothetical protein)
sRNA3544972	-	tssRNA	intrsRNA	3'CDS		196	<<<	B5T_03176 (hypothetical protein); B5T_03177 (hypothetical protein)
sRNA3546649	-	tssRNA	intrsRNA	3'CDS		249	<<<	B5T_03178 (hypothetical protein); B5T_03179 (YD repeat protein)
sRNA3562543	-	tssRNA	antisRNA	Antisense	wCDS	228	><>	B5T_03190 (PKD domain-containing protein); B5T_RS15760 (hypothetical protein)
sRNA3563415	-	tssRNA	antisRNA	Antisense	3'CDS	123	><>	B5T_03191 (hypothetical protein); B5T_03192 (hypothetical protein)
sRNA3563863	-	pssRNA	antisRNA	Antisense	wCDS	369	><>	B5T_03191 (hypothetical protein); B5T_03192 (hypothetical protein)
sRNA3583109	-	tssRNA	intrsRNA	2CDSs		312	<<<	B5T_03212 (Phosphoribosylaminoimidazole-succinocarboxamide synthase); B5T_03213 (Metallo-beta-lactamase superfamily protein)
sRNA3590716	-	pssRNA	intrsRNA	5'CDS		235	<<<	B5T_03221 (Quinolinate synthase A); B5T_t029 (tRNA)
sRNA3597723	-	tssRNA	intrsRNA	5'CDS		157	<<<	B5T_03230 (Tol-pal system-associated acyl-CoA thioesterase); B5T_03231 (Holliday junction ATP-dependent DNA helicase ruvB)
sRNA3641619	-	pssRNA	intrsRNA	3'CDS		163	<<<	B5T_03266 (Glutaredoxin); B5T_03267 (FecA-like outer membrane receptor)
sRNA3651196	-	tssRNA	intrsRNA	5'CDS		176	<<<	B5T_03273 (GGDEF domain protein); B5T_03274 (Glycerol kinase 2)
sRNA3662316	+	pssRNA	intrsRNA	3'CDS		286	>>>	B5T_03280 (Acetolactate synthase, large subunit); B5T_03281 (DinB family protein)
sRNA3684195	+	tssRNA	intrsRNA	5'CDS		165	<>>	B5T_03301 (Excinuclease ABC subunit C); B5T_03302 (Aconitate hydratase 1)
sRNA3685056	-	tssRNA	antisRNA	Antisense	mCDS	151	<<>	B5T_03301 (Excinuclease ABC subunit C); B5T_03302 (Aconitate hydratase 1)
sRNA3688295	+	pssRNA	intrsRNA	5'CDS		202	>>>	B5T_03303 (hypothetical protein); B5T_03304 (ABC-type transporter, permease component)
sRNA37131	-	tssRNA	intrsRNA	5'CDS		164	<<<	B5T_00034 (Phosphopantetheine adenylyltransferase); B5T_00035 (NAD dependent epimerase/dehydratase family)
sRNA3721828	+	tssRNA	intrsRNA	5'CDS		136	<>>	B5T_03337 (Phosphoenolpyruvate carboxylase); B5T_03338 (hypothetical protein)
sRNA3730292	+	tssRNA	intrsRNA	5'CDS		289	<>>	B5T_03344 (NAD dependent epimerase/dehydratase family); B5T_03345 (hypothetical protein)
sRNA3736465	-	pssRNA	intrsRNA	5'CDS		180	<<<	B5T_03351 (Secreted metal-dependent enzyme of cyclase family); B5T_03352 (Transcriptional regulator, Fur family)
sRNA3737039	-	tssRNA	intrsRNA	5'CDS		211	<<<	B5T_03352 (Transcriptional regulator Fur family); B5T_03353 (CobW/P47K family protein)
sRNA378095	+	tssRNA	antisRNA	Antisense	3'CDS	171	>><	B5T_00359 (hypothetical protein); B5T_00360 (Acetyltransferase, GNAT family)
sRNA3789491	-	pssRNA	intrsRNA	5'CDS		213	<<<	B5T_03393 (Chemotaxis response regulator protein-glutamate methylesterase 3); B5T_03394 (MCP methyltransferase, CheR-type)
sRNA3798862	-	tssRNA	intrsRNA	5'UTR		208	<<<	B5T_03402 (flagellar transcriptional activator FlhD); B5T_03403 (flagellar protein FhlB)
sRNA3838354	+	tssRNA	antisRNA	Antisense	5'UTR	171	<><	B5T_03448 (IS110 family transposase); B5T_03449 (chaperonin GroEL)
sRNA3851956	-	tssRNA	intrsRNA	5'UTR		174	<<<	B5T_03459 (Pyruvate dehydrogenase E1 component); B5T_03460 (Inner membrane protein AmpE)
sRNA3853739	-	tssRNA	intrsRNA	2CDSs		183	<<<	B5T_03461 (N-acetyl-anhydromuramyl-L-alanine amidase AmpD); B5T_03462 (hypothetical protein)
sRNA3872558	-	tssRNA	intrsRNA	5'CDS		335	<<<	B5T_03478 (Bifunctional ornithine acetyltransferase/N-acetylglutamate synthase protein); B5T_03479 (Protein translocase subunit secA)
sRNA3876730	-	tssRNA	intrsRNA/antisRNA	5'UTR/Antisense	5'CDS	190	<<>	B5T_03480 (Peptidase, M23/M37 family); B5T_03481 (hypothetical protein)
sRNA3885600	-	pssRNA	intrsRNA	3'CDS		115	<<<	B5T_03488 (undecaprenyldiphospho-muramoylpentapeptide beta-N-acetylglucosaminyltransferase); B5T_03489 (Cell division protein FtsW)
sRNA3893812	-	pssRNA	intrsRNA	3'CDS		149	<<<	B5T_03495 (Cell division protein FtsL); B5T_03496 (Ribosomal RNA small subunit methyltransferase H)
sRNA3895123	-	tssRNA	intrsRNA	5'CDS		147	<<<	B5T_03497 (Protein MraZ); B5T_03498 (Metallo-beta-lactamase superfamily, putative)
sRNA3896615	-	tssRNA	intesRNA	Intergenic		362	<<<	B5T_03498 (FprA family A-type flavoprotein); B5T_03499 (16S rRNA (cytidine(1402)-2'-O)-methyltransferase)
sRNA3913188	-	pssRNA	antisRNA	Antisense	3'CDS	214	><<	B5T_03513 (Major facilitator transporter); B5T_03514 (Alkaline phosphatase superfamily phosphoglycerol transferase-related protein)
sRNA3916601	-	tssRNA	intrsRNA	2CDSs		168	<<<	B5T_03516 (Glutathione S-transferase); B5T_03517 (Ubiquinol-cytochrome c reductase cytochrome c1 subunit)
sRNA3916946	-	tssRNA	intrsRNA	3'CDS		188	<<<	B5T_03516 (Glutathione S-transferase); B5T_03517 (Ubiquinol-cytochrome c reductase cytochrome c1 subunit)
sRNA3919312	-	pssRNA	intrsRNA	5'UTR		177	<<<	B5T_03519 (Ubiquinol-cytochrome c reductase iron-sulfur subunit); B5T_03520 (30S ribosomal protein S9)
sRNA3919461	-	tssRNA	intrsRNA	5'UTR		149	<<<	B5T_03519 (Ubiquinol-cytochrome c reductase iron-sulfur subunit); B5T_03520 (30S ribosomal protein S9)
sRNA3935639	-	tssRNA	antisRNA	Antisense	5'CDS	159	><>	B5T_03537 (hypothetical protein); B5T_03538 (hypothetical protein)
sRNA3936114	-	pssRNA	antisRNA	Antisense	3'CDS	209	><<	B5T_03537 (hypothetical protein); B5T_03538 (hypothetical protein)
sRNA3947254	-	pssRNA	intrsRNA	5'CDS		184	<<>	B5T_03546 (Consrved hypothetical transcription factor); B5T_03547 (putative hicA-like protein)
sRNA3949934	-	pssRNA	antisRNA	Antisense	3'UTR	405	><<	B5T_03553 (putative bacterial regulatory protein-like protein); B5T_03554 (Putative lipoprotein)
sRNA3953350	-	tssRNA	intrsRNA	5'CDS		241	<<<	B5T_03555 (Outer membrane protein transport protein (OMPP1/FadL/TodX)); B5T_03556 (Acyl-CoA dehydrogenase)
sRNA3953511	-	tssRNA	intrsRNA	5'UTR		152	<<<	B5T_03555 (Outer membrane protein transport protein (OMPP1/FadL/TodX)); B5T_03556 (Acyl-CoA dehydrogenase)
sRNA3956841	+	tssRNA	intrsRNA/antisRNA	5'CDS/Antisense	5'UTR	180	<>>	B5T_03558 (hypothetical protein); B5T_03559 (hypothetical protein)
sRNA3961301	-	pssRNA	antisRNA	Antisense	5'CDS	304	<><	B5T_03562 (Nif3-like dinuclear metal center hexameric protein); B5T_03563 (Trypsin domain protein)
sRNA3963771	-	tssRNA	intrsRNA	5'CDS		243	<<<	B5T_03564 (hypothetical protein); B5T_03565 (Histidinol-phosphate aminotransferase 1)
sRNA3975895	+	pssRNA	intrsRNA	3'CDS		235	>>>	B5T_03579 (PTS IIA-like nitrogen regulatory protein PtsN/Phosphotransferase system, nitrogen regulatory IIA protein); B5T_03580 (RNase adapter RapZ/GlmZ(SRNA)-inactivating NTPase)
sRNA3981659	-	tssRNA	intrsRNA	2CDSs		186	<<<	B5T_03584 (Putative transmembrane protein); B5T_03585 (Peptidase U62, modulator of DNA gyrase)
sRNA4027897	-	tssRNA	intrsRNA	5'CDS		240	<<>	B5T_03626 (Glutamyl-tRNA reductase); B5T_03627 (Tetratricopeptide repeat domain protein)
sRNA4030931	+	tssRNA	intrsRNA	3'CDS		304	>>>	B5T_03629 (4-diphosphocytidyl-2-C-methyl-D-erythritol kinase); B5T_t031 (tRNA)
sRNA4043127	-	pssRNA	intrsRNA	5'CDS		238	<<>	B5T_03642 (Isoquinoline 1-oxidoreductase alpha subunit); B5T_03643 (hypothetical protein)
sRNA4049671	-	tssRNA	intrsRNA	5'UTR		200	<<<	B5T_03646 (Permease of the drug/metabolite transporter (DMT) superfamily); B5T_03647 (Transmembrane pair domain protein)
sRNA4080724	+	tssRNA	antisRNA	Antisense	5'UTR	292	<><	B5T_03679 (RDD family, putative); B5T_t032 (tRNA)
sRNA4098480	-	tssRNA	intrsRNA	3'rRNA		157	<<<	B5T_r002-1 (23S ribosomal RNA); B5T_r003-1 (16S ribosomal RNA)
sRNA4100060	-	pssRNA	intesRNA	Intergenic		193	<<<	B5T_r003-1 (rRNA;gene); B5T_03693 (CDP-diacylglycerol--serine O-phosphatidyltransferase, putative)
sRNA4100990	-	tssRNA	intrsRNA	5'CDS		221	<<<	B5T_03693 (CDP-diacylglycerol--serine O-phosphatidyltransferase, putative); B5T_03694 (Ketol-acid reductoisomerase)
sRNA4101292	-	pssRNA	intrsRNA	3'CDS		169	<<<	B5T_03693 (CDP-diacylglycerol--serine O-phosphatidyltransferase, putative); B5T_03694 (Ketol-acid reductoisomerase)
sRNA410256	-	tssRNA	antisRNA	Antisense	3'CDS	285	><>	B5T_00399 (Protease synthase and sporulation protein, putative); B5T_00400 (hypothetical protein)
sRNA4109349	-	tssRNA	intrsRNA	5'UTR		243	<<>	B5T_03700 (Acetolactate synthase, large subunit, biosynthetic type); B5T_03701 (DUF4124 domain-containing protein)
sRNA4115765	+	tssRNA	intrsRNA	5'CDS		368	<>>	B5T_03705 (Pseudouridine synthase); B5T_03706 (Outer membrane assembly lipoprotein YfiO)
sRNA4118440	+	tssRNA	intrsRNA	5'UTR		245	<>>	B5T_03707 (NAD+ synthase (Glutamine-hydrolysing)); B5T_03708 (hypothetical protein)
sRNA4120067	+	pssRNA	intrsRNA	3'CDS		193	>>>	B5T_03709 (ATPase, histidine kinase-, DNA gyrase B-, and HSP90-like domain protein); B5T_03710 (Response regulator containing chey-like receiver)
sRNA4123824	+	tssRNA	antisRNA	Antisense	2CDSs	236	<><	B5T_03713 (Secretion protein, putative); B5T_03714 (PQQ enzyme repeat domain protein)
sRNA4135422	-	tssRNA	intrsRNA	5'CDS		367	<<<	B5T_03723 (FMN adenylyltransferase, riboflavin kinase); B5T_03724 (Virulence factor MVIN-like protein)
sRNA4136772	+	tssRNA	antisRNA	Antisense	5'CDS	282	<>>	B5T_03724 (Virulence factor MVIN-like protein); B5T_03725 (30S ribosomal protein S20)
sRNA4140842	-	tssRNA	intrsRNA	5'CDS		242	<<>	B5T_03729 (50S ribosomal protein L21); B5T_03730 (Octaprenyl-diphosphate synthase)
sRNA4140963	+	tssRNA	intrsRNA	5'CDS		252	<>>	B5T_03729 (50S ribosomal protein L21); B5T_03730 (Octaprenyl-diphosphate synthase)
sRNA4145282	-	tssRNA	intrsRNA	5'CDS		145	<<>	B5T_03736 (Transcriptional regulator, AraC family); B5T_03737 (Oxidoreductase, short chain dehydrogenase/reductase family)
sRNA4156978	-	tssRNA	intrsRNA	5'CDS		154	<<>	B5T_03748 (Hydrolase, alpha/beta fold family); B5T_03749 (Adenylate and Guanylate cyclase catalytic domain protein)
sRNA4157080	+	tssRNA	intrsRNA	5'CDS		147	<>>	B5T_03748 (Hydrolase, alpha/beta fold family); B5T_03749 (Adenylate and Guanylate cyclase catalytic domain protein)
sRNA4163052	-	tssRNA	intrsRNA	5'UTR		153	<<<	B5T_03752 (hypothetical protein); B5T_03753 (Bacterial type II secretion system protein N)
sRNA4180123	+	tssRNA	intrsRNA	5'CDS		186	<>>	B5T_03760 (Major facilitator family transporter); B5T_03761 (Major facilitator family transporter)
sRNA4185777	+	tssRNA	intrsRNA/antisRNA	3'CDS/Antisense	3'CDS	179	>><	B5T_03764 (Glycerophosphoryl diester phosphodiesterase family); B5T_03765 (Transcription activator effector binding protein)
sRNA4186085	-	pssRNA	intrsRNA/antisRNA	3'CDS/Antisense	3'CDS	208	><<	B5T_03764 (Glycerophosphoryl diester phosphodiesterase family); B5T_03765 (Transcription activator effector binding protein)
sRNA4186234	-	pssRNA	intrsRNA	mCDS		149	><<	B5T_03764 (Glycerophosphoryl diester phosphodiesterase family); B5T_03765 (Transcription activator effector binding protein)
sRNA4193953	-	tssRNA	intrsRNA	3'CDS		170	<<<	B5T_03775 (Preprotein translocase SecY subunit); B5T_03776 (50S ribosomal protein L15)
sRNA4204314	-	pssRNA	intrsRNA	5'CDS		283	<<<	B5T_03797 (Elongation factor Tu); B5T_03798 (translation elongation factor G)
sRNA421370	+	tssRNA	intrsRNA	5'CDS		226	>>>	B5T_00408 (Acyl-CoA transferase/carnitine dehydratase); B5T_00409 (Aminotransferase class I and II)
sRNA4221142	-	pssRNA	intrsRNA	5'UTR		97	<<<	B5T_03809 (Elongation factor Tu); B5T_t034 (tRNA)
sRNA4224274	-	tssRNA	intrsRNA	3'CDS		97	<<<	B5T_03812 (Biotin-(Acetyl-CoA carboxylase) ligase); B5T_03813 (Long-chain acyl-CoA synthetases (AMP-forming))
sRNA4224739	-	pssRNA	intrsRNA	3'CDS		290	<<<	B5T_03812 (Biotin-(Acetyl-CoA carboxylase) ligase); B5T_03813 (Long-chain acyl-CoA synthetases (AMP-forming))
sRNA4226000	-	tssRNA	intrsRNA	5'CDS		185	<<>	B5T_03813 (Long-chain acyl-CoA synthetases (AMP-forming)); B5T_03814 (Transposase-like protein)
sRNA4232118	-	pssRNA	intesRNA	Intergenic		188	<<<	B5T_r005 (rRNA); B5T_t038 (tRNA)
sRNA4232800	-	tssRNA	intrsRNA	3'rRNA		172	<<<	B5T_t039 (tRNA); B5T_r006 (16S rRNA)
sRNA4234248	-	tssRNA	intesRNA	Intergenic		61	<<<	B5T_r006 (rRNA); B5T_03817 (Tyrosyl-tRNA synthetase)
sRNA4238873	-	pssRNA	intrsRNA	5'CDS		212	<<<	B5T_03820 (PAP2 superfamily protein); B5T_03821 (Iron--sulfur cluster insertion protein erpA)
sRNA4239945	-	tssRNA	intrsRNA	3'CDS/5'UTR		152	<<<	B5T_03822 (Integral membrane protein CcmA involved in cell shape determination); B5T_03823 (hypothetical protein)
sRNA4259129	-	tssRNA	antisRNA	Antisense	3'CDS	350	><>	B5T_03840 (PAS fold family); B5T_03841 (Nitrogen regulation protein NR(I))
sRNA4261059	+	tssRNA	intesRNA	Intergenic		165	>>>	B5T_03841 (Nitrogen regulation protein NR(I)); B5T_03842 (Poly(A) polymerase subfamily)
sRNA4261068	-	pssRNA	antisRNA	Antisense	3'CDS	350	><>	B5T_03841 (Nitrogen regulation protein NR(I)); B5T_03842 (Poly(A) polymerase subfamily)
sRNA4261221	-	tssRNA	intesRNA	Intergenic		153	><>	B5T_03841 (Nitrogen regulation protein NR(I)); B5T_03842 (Poly(A) polymerase subfamily)
sRNA4265982	+	tssRNA	intrsRNA	3'CDS		218	>>>	B5T_03847 (Aspartate 1-decarboxylase); B5T_03848 (Acetyl-coenzyme A synthetase 2)
sRNA4266343	-	tssRNA	antisRNA	Antisense	3'CDS	150	><>	B5T_03847 (Aspartate 1-decarboxylase); B5T_03848 (Acetyl-coenzyme A synthetase 2)
sRNA4268102	-	pssRNA	antisRNA	Antisense	3'CDS	179	><<	B5T_03848 (Acetyl-coenzyme A synthetase 2); B5T_03849 (hypothetical protein)
sRNA4268510	-	pssRNA	antisRNA	Antisense	3'CDS	279	><<	B5T_03848 (Acetyl-coenzyme A synthetase 2); B5T_03849 (hypothetical protein)
sRNA4276944	-	pssRNA	intrsRNA	2CDSs		214	<<<	B5T_03855 (30S ribosomal protein S15); B5T_03856 (tRNA pseudouridine synthase B)
sRNA4285782	-	tssRNA	intrsRNA	mCDS		275	<<<	B5T_03863 (Phosphoglucosamine mutase 1); B5T_03864 (Dihydropteroate synthase)
sRNA4287864	-	pssRNA	intrsRNA	mCDS		195	<<<	B5T_03864 (Dihydropteroate synthase); B5T_03865 (ATP-dependent zinc metalloprotease FtsH)
sRNA4288900	-	pssRNA	intrsRNA	5'CDS		249	<<<	B5T_03865 (ATP-dependent zinc metalloprotease FtsH); B5T_03866 (Ribosomal RNA large subunit methyltransferase E)
sRNA4297626	-	pssRNA	intrsRNA	3'CDS		181	<<<	B5T_03872 (Chaperone protein dnaJ); B5T_03873 (Chaperone protein DnaK)
sRNA4299407	-	pssRNA	intrsRNA	5'CDS		176	<<<	B5T_03873 (Chaperone protein DnaK); B5T_03874 (Protein grpE)
sRNA4300074	-	tssRNA	intrsRNA	5'CDS		253	<<<	B5T_03874 (Protein grpE); B5T_03875 (Heat-inducible transcription repressor hrcA)
sRNA4307334	+	tssRNA	intesRNA	Intergenic		388	<>>	B5T_03882 (hypothetical protein); B5T_03883 (hypothetical protein)
sRNA4307718	-	tssRNA	intesRNA	Intergenic		385	<<>	B5T_03882 (hypothetical protein); B5T_03883 (hypothetical protein)
sRNA4334398	+	tssRNA	antisRNA	Antisense	5'CDS	297	<><	B5T_03908 (Phenylpropionate dioxygenase (Rieske 2Fe-2S family) protein); B5T_03909 (ABC nitrate/sulfonate/bicarbonate family transporter, periplasmic ligand binding protein)
sRNA436080	-	tssRNA	intrsRNA	3'CDS		77	<<<	B5T_00423 (Two component transcriptional regulator, winged helix family); B5T_00424 (PhoP/Q and low Mg2+ inducible outer membrane protein H1)
sRNA4366253	-	pssRNA	antisRNA	Antisense	3'CDS	139	><<	B5T_03939 (hypothetical protein); B5T_03940 (Pyruvate carboxyltransferase)
sRNA4368308	-	pssRNA	intrsRNA	5'CDS		216	<<>	B5T_03940 (Pyruvate carboxyltransferase); B5T_03941 (transcriptional regulator, AsnC family)
sRNA4387395	+	pssRNA	intrsRNA	5'CDS		279	>>>	B5T_03960 (2-phosphosulfolactate phosphatase subfamily); B5T_03961 (Acyl-CoA dehydrogenase)
sRNA4389621	+	tssRNA	antisRNA	Antisense	3'CDS	286	>><	B5T_03963 (hypothetical protein); B5T_03964 (Uroporphyrinogen decarboxylase)
sRNA4393016	-	tssRNA	intrsRNA	3'CDS		205	<<<	B5T_03965 (Glutamate synthase, small subunit subfamily); B5T_03966 (Conserved region in glutamate synthase)
sRNA4397152	-	tssRNA	intrsRNA	3'CDS		157	<<<	B5T_03966 (Conserved region in glutamate synthase); B5T_03967 (Sporulation and cell division repeat protein)
sRNA4400019	-	pssRNA	intrsRNA	2CDSs		115	<<<	B5T_03969 (Shikimate kinase I); B5T_03970 (Fimbrial assembly protein pilQ)
sRNA4411019	+	pssRNA	intrsRNA	5'UTR		199	<>>	B5T_03977 (Fusobacterium membrane protein); B5T_03978 (Urea ABC superfamily ATP binding cassette transporter, binding protein)
sRNA4416930	+	pssRNA	intrsRNA	3'CDS		206	>>>	B5T_03983 (Putative glutamyl-tRNA amidotransferase subunit A); B5T_03984 (ABC-type branched-chain amino acid transport systems periplasmic component-like protein)
sRNA4420841	+	tssRNA	intrsRNA/antisRNA	5'UTR/Antisense	5'UTR	150	<>>	B5T_03987 (50S ribosomal protein L31); B5T_03988 (Replication restart DNA helicase PriA)
sRNA44236	+	tssRNA	intrsRNA	5'UTR		117	>>>	B5T_00041 (Putative IclR-family regulatory protein); B5T_00042 (putative TrapT family, dctP subunit, C4-dicarboxylate periplasmic binding protein)
sRNA4434746	-	tssRNA	antisRNA	Antisense	3'CDS	204	><>	B5T_03997 (Succinate-semialdehyde dehydrogenase (NADP+)); B5T_03998 (Alcohol dehydrogenase, class IV)
sRNA4442039	-	pssRNA	antisRNA	Antisense	wCDS	372	><<	B5T_04004 (hypothetical protein); B5T_04005 (HemY protein)
sRNA4444473	-	tssRNA	intrsRNA	5'CDS		185	<<<	B5T_04006 (Uroporphyrin-III C-methyltransferase, putative); B5T_04007 (Uroporphyrinogen-III synthase)
sRNA4461586	-	tssRNA	intrsRNA	5'CDS		255	<<>	B5T_04024 (Nucleoside diphosphate kinase regulator); B5T_04025 (hypothetical protein)
sRNA4464071	-	tssRNA	intrsRNA	5'CDS		201	<<<	B5T_04027 (Putative cytoplasmic protein); B5T_04028 (putative hydrolase or acyltransferase)
sRNA4478963	+	tssRNA	intrsRNA	5'UTR		206	>>>	B5T_04042 (Thioredoxin); B5T_04043 (transcription termination factor Rho)
sRNA4479707	+	pssRNA	intrsRNA	mCDS		212	>><	B5T_04043 (transcription termination factor Rho); B5T_04044 (Isochorismatase hydrolase)
sRNA4483322	-	tssRNA	intrsRNA	5'CDS		120	<<>	B5T_04046 (Putative cytoplasmic protein); B5T_04047 (putative hydrolase or acyltransferase)
sRNA4492591	+	tssRNA	intrsRNA	5'CDS		215	<>>	B5T_04053 (Response regulator receiver domain protein); B5T_04054 (Saccharopine dehydrogenase)
sRNA4497730	-	pssRNA	intrsRNA	5'CDS		288	<<>	B5T_04058 (C4-dicarboxylate transport system (C4-dicarboxylate-binding protein)); B5T_04059 (Transcriptional regulator, GntR family/amidohydrolase family protein)
sRNA4504478	-	pssRNA	intrsRNA	5'UTR		117	<<>	B5T_04062 (Long-chain-fatty-acid--CoA ligase, putative); B5T_04063 (PaaX-like family protein)
sRNA4515195	+	tssRNA	intrsRNA/antisRNA	5'UTR/Antisense	5'UTR	161	<>>	B5T_04069 (putative membrane-bound metal-dependent hydrolase (DUF457) family); B5T_04070 (Cyclopropane-fatty-acyl-phospholipid synthase superfamily)
sRNA4516706	+	tssRNA	intrsRNA	5'CDS		191	>>>	B5T_04070 (Cyclopropane-fatty-acyl-phospholipid synthase superfamily); B5T_04071 (RNA polymerase sigma-70 factor, ECF subfamily)
sRNA4554313	-	pssRNA	intrsRNA	3'CDS		299	><<	B5T_04107 (Peptidyl-prolyl cis-trans isomerase); B5T_04108 (Acyl-CoA ligase)
sRNA4556803	+	pssRNA	intrsRNA	5'CDS		171	<>>	B5T_04109 (transcriptional regulator); B5T_04110 (Transcriptional regulator, LuxR family protein)
sRNA4560617	-	tssRNA	intrsRNA	mCDS		269	<<<	B5T_04112 (Autotransporter adhesin); B5T_04113 (AMP-dependent synthetase and ligase)
sRNA4572547	+	tssRNA	intrsRNA	3'CDS		148	>>>	B5T_04121(Sensory box histidine kinase); B5T_04122 (Two component transcriptional regulator, LuxR family)
sRNA4588020	-	pssRNA	intrsRNA	5'CDS		183	<<<	B5T_04137 (Adenosylcobyric acid synthase (Glutamine-hydrolysing)); B5T_04138 (Cob(I)yrinic acid a,c-diamide adenosyltransferase)
sRNA4595192	-	tssRNA	intrsRNA	5'UTR		399	<<<	B5T_04143 (Putative vitamin B12 transporter BtuB, tonB-dependent receptor family); B5T_04144 (Aminotransferase, class I and II)
sRNA4611895	-	tssRNA	intrsRNA	3'CDS		170	><<	B5T_04159 (putative acyl-CoA transferases/carnitine dehydratase); B5T_04160 (Short-chain dehydrogenase)
sRNA4615491	-	pssRNA	intrsRNA	mCDS		200	<<<	B5T_04164 (Alanine racemase); B5T_04165 (D-isomer specific 2-hydroxyacid dehydrogenase, catalytic domain, putative)
sRNA4616750	-	pssRNA	intrsRNA/antisRNA	3'CDS/Antisense	3'CDS	282	><<	B5T_04166 (hypothetical protein); B5T_04167 (hypothetical protein)
sRNA4622542	-	tssRNA	intesRNA	Intergenic		163	><<	B5T_04172 (Putative transcriptional regulator family); B5T_04173 (Transcriptional regulator, LysR family)
sRNA4623552	-	tssRNA	intrsRNA	5'CDS		288	<<>	B5T_04173 (Transcriptional regulator, LysR family); B5T_04174 (Phosphoglycerate mutase family protein, putative)
sRNA4626231	+	pssRNA	antisRNA	Antisense	3'CDS	199	>><	B5T_04175 (Oxidoreductase, short chain dehydrogenase/reductase family); B5T_04176 (Putative H+-transporting two-sector ATPase, gamma subunit)
sRNA4631688	-	tssRNA	intrsRNA	mCDS		194	<<<	B5T_04178 (RND efflux system, outer membrane lipoprotein, NodT family); B5T_04179 (Putative MltA-interacting protein MipA)
sRNA4635347	-	pssRNA	intrsRNA	3'CDS		198	><<	B5T_04182 (transposase IS4 family protein); B5T_04183 (Rh-like protein/ammonium transporter)
sRNA4644028	-	tssRNA	intrsRNA	3'CDS		212	><<	B5T_04190 (putative transcriptional regulator); B5T_04191 (NAD dependent epimerase/dehydratase family)
sRNA4652083	-	pssRNA	intrsRNA	5'CDS		253	<<<	B5T_04196 (Sensory box histidine kinase PhoR); B5T_04197 (LysM domain protein)
sRNA4671032	+	tssRNA	intrsRNA	5'CDS		213	<>>	B5T_04211 (Short-chain dehydrogenase/reductase SDR); B5T_04212 (ATP-dependent transcriptional regulator, MalT-like, LuxR family)
sRNA4686509	-	tssRNA	intrsRNA/antisRNA	3'CDS/Antisense		326	><<	B5T_04225 (Nitroreductase family); B5T_04226 (putative transcriptional regulator)
sRNA4692808	+	tssRNA	intrsRNA	5'UTR		292	<>>	B5T_04231 (Long-chain-fatty-acid-CoA ligase, putative); B5T_04232 (hypothetical protein)
sRNA4696322	+	pssRNA	intrsRNA	3'CDS		278	>>>	B5T_04233 (hypothetical protein); B5T_04234 (hypothetical protein)
sRNA4696628	+	pssRNA	intrsRNA	3'UTR		89	>>>	B5T_04233 (hypothetical protein); B5T_04234 (hypothetical protein)
sRNA4696849	+	tssRNA	intrsRNA	5'CDS		278	>>>	B5T_04233 (hypothetical protein); B5T_04234 (hypothetical protein)
sRNA4700449	-	pssRNA	intrsRNA	3'CDS		153	<<<	B5T_04236 (Endonuclease V); B5T_04237 (Membrane protein, putative)
sRNA4701435	-	pssRNA	intrsRNA	mCDS		230	<<<	B5T_04237 (Membrane protein, putative); B5T_04238 (hypothetical protein)
sRNA4706542	+	pssRNA	intrsRNA	5'CDS		159	<>>	B5T_04244 (Auxiliary transport protein, membrane fusion protein (MFP) family, putative); B5T_04245 (PGAP1-like protein)
sRNA4709575	-	tssRNA	intrsRNA	5'CDS		205	<<<	B5T_04248 (Nickel-dependent hydrogenases b-type cytochrome subunit superfamily); B5T_04249 (hypothetical protein)
sRNA4714486	+	tssRNA	intrsRNA/antisRNA	5'UTR/Antisense	5'CDS	133	<>>	B5T_04254 (Monooxygenase domain protein); B5T_04255 (Transcriptional regulator, AraC family protein)
sRNA4715958	-	pssRNA	intrsRNA	3'CDS		247	><<	B5T_04255 (Transcriptional regulator AraC family protein); B5T_04256 (O-acetylhomoserine aminocarboxypropyltransferase/cysteine synthase subfamily)
sRNA4718745	-	tssRNA	intrsRNA	3'CDS		158	<<<	B5T_04258 (Transcriptional regulator, AraC family protein); B5T_04259 (Putative PRS2 protein)
sRNA4719377	-	pssRNA	intrsRNA	3'CDS/5'UTR		251	<<<	B5T_04259 (Putative PRS2 protein); B5T_04260 (CBS domain protein, putative)
sRNA4719851	+	tssRNA	intrsRNA	5'CDS		139	<>>	B5T_04260 (CBS domain protein, putative); B5T_04261 (hypothetical protein)
sRNA4722212	-	tssRNA	antisRNA	Antisense	3'CDS	300	><>	B5T_04261 (hypothetical protein); B5T_04262 (Transporter, MscS family)
sRNA4741563	-	pssRNA	antisRNA	Antisense	3'CDS	123	><<	B5T_04273 (TonB-dependent receptor domain protein); B5T_04274 (Glutathione peroxidase)
sRNA4742522	-	tssRNA	intrsRNA	3'CDS/5'UTR		203	<<<	B5T_04274 (Glutathione peroxidase); B5T_04275 (DJ-1/PfpI family)
sRNA4743681	-	tssRNA	antisRNA	Antisense	5'CDS	342	<<>	B5T_04275 (DJ-1/PfpI family); B5T_04276 (Deoxyguanosinetriphosphate triphosphohydrolase, putative subfamily)
sRNA474830	+	pssRNA	intrsRNA/antisRNA	3'UTR/Antisense	3'CDS	193	>><	B5T_00460 (hypothetical protein); B5T_00461 (hypothetical protein)
sRNA4757961	+	tssRNA	intesRNA	Intergenic		136	>><	B5T_04289 (GTPase, putative); B5T_04290 Monovalent cation: proton antiporter-3 (CPA3) family transporter, subunit G)
sRNA4758272	-	tssRNA	intesRNA	Intergenic		143	><<	B5T_04289 (GTPase, putative); B5T_04290 (Monovalent cation: proton antiporter-3 (CPA3) family transporter)
sRNA4764472	-	tssRNA	intrsRNA	5'UTR		167	<<>	B5T_04295 (NADH dehydrogenase (quinone)); B5T_04296 (Cardiolipin synthetase)
sRNA4767728	+	pssRNA	intrsRNA/antisRNA	3'UTR/Antisense	3'CDS	159	>><	B5T_04298 (GTPase, putative); B5T_04299 (Transcriptional regulator, AraC family protein)
sRNA4788320	-	tssRNA	intrsRNA	5'CDS		333	<<<	B5T_04318 (putative secreted protein); B5T_04319 (Glutathione S-transferase domain protein)
sRNA4792857	-	pssRNA	intrsRNA	5'CDS		135	<<<	B5T_04322 (Protein containing a von Willebrand factor type A domain); B5T_04323 (hypothetical protein)
sRNA4802459	-	tssRNA	intrsRNA	5'CDS		179	<<<	B5T_04332 (hypothetical protein); B5T_04333 (High-affinity zinc uptake system protein znuA)
sRNA4806648	+	tssRNA	intesRNA	Intergenic		260	>>>	B5T_04336 (MATE efflux family protein, putative); B5T_04337 (putative Fe-S protein)
sRNA4807127	+	pssRNA	intrsRNA	5'UTR		189	>>>	B5T_04336 (MATE efflux family protein, putative); B5T_04337 (putative Fe-S protein)
sRNA4811151	+	tssRNA	intrsRNA/antisRNA	3'CDS/Antisense	3'CDS	222	>><	B5T_04342 (putative glyoxalase protein); B5T_04343 (Isochorismatase hydrolase)
sRNA4817640	+	tssRNA	intrsRNA	5'CDS		170	>>>	B5T_04351 (4-hydroxybenzoate octaprenyltransferase); B5T_04352 (Phosphate regulon transcriptional regulatory protein phoB)
sRNA4818260	+	tssRNA	intrsRNA	2CDSs		237	>>>	B5T_04352 (Phosphate regulon transcriptional regulatory protein phoB); B5T_04353 (Phosphate regulon sensor kinase PhoR)
sRNA4821102	+	pssRNA	intrsRNA	3'UTR		245	>>>	B5T_04356 (Membrane protein-like protein); B5T_04357 (Uncharacterized protein family UPF0016)
sRNA4827554	-	tssRNA	intrsRNA	mCDS		153	<<<	B5T_04365 (Phosphate ABC transporter, ATPase subunit); B5T_04366 (Phosphate ABC transporter permease protein)
sRNA4831052	-	tssRNA	intrsRNA	3'CDS		269	<<<	B5T_04367 (Phosphate ABC transporter, permease protein PstC, putative); B5T_04368 (Phosphate ABC transporter, periplasmic binding protein-like protein)
sRNA4831936	+	pssRNA	intrsRNA/antisRNA	5'UTR/Antisense	5'UTR	163	<>>	B5T_04368 (Phosphate ABC transporter, periplasmic binding protein-like protein); B5T_04369 (TRAP-type transport system, small permease component)
sRNA4832179	-	tssRNA	intrsRNA/antisRNA	5'UTR/Antisense	5'UTR	263	<<>	B5T_04368 (Phosphate ABC transporter, periplasmic binding protein-like protein); B5T_04369 (TRAP-type transport system, small permease component)
sRNA4837306	-	pssRNA	intrsRNA	mCDS		223	<<>	B5T_04373 (UvrD/REP helicase domain protein); B5T_04374 (PAS fold family)
sRNA4838132	+	pssRNA	intrsRNA	5'CDS		228	<>>	B5T_04373 (UvrD/REP helicase domain protein); B5T_04374 (PAS fold family)
sRNA4841993	-	tssRNA	intrsRNA	5'CDS		232	<<>	B5T_04375 (hypothetical protein); B5T_04376 (FF domain protein)
sRNA4842581	-	tssRNA	antisRNA	Antisense	5'CDS	296	<<>	B5T_04375 (hypothetical protein); B5T_04376 (FF domain protein)
sRNA4845133	-	pssRNA	intrsRNA	5'CDS		165	<<>	B5T_04377 (Sigma-54-dependent transcriptional regulator); B5T_04378 (Quinohemoprotein alcohol dehydrogenase protein)
sRNA4848246	+	pssRNA	intrsRNA	3'CDS		180	>>>	B5T_04379 (Dehydrogenase, PQQ dependent); B5T_04380 (Aldehyde dehydrogenase)
sRNA4853885	+	tssRNA	antisRNA	Antisense	5'CDS	177	<><	B5T_04386 (Membrane lipoprotein lipid attachment site-like protein); B5T_04387 (ABC transporter related protein)
sRNA4862506	+	pssRNA	intrsRNA/antisRNA	3'CDS/Antisense	3'UTR	246	<<>	B5T_04392 (Transcriptional regulator, MerR family protein); B5T_04393 (Alkane hydroxylase)
sRNA4862782	-	pssRNA	intrsRNA/antisRNA	3'UTR/Antisense	3'CDS	122	><<	B5T_04392 (Transcriptional regulator MerR family protein); B5T_04393 (Alkane hydroxylase)
sRNA4863498	-	tssRNA	intrsRNA	mCDS		191	<<>	B5T_04393 (Alkane hydroxylase); B5T_04394 (Oxidoreductase, zinc-binding dehydrogenase family)
sRNA4866105	-	pssRNA	antisRNA	Antisense	5'CDS	183	<<>	B5T_04395 (hypothetical protein); B5T_04396 (AMP-dependent synthetase and ligase)
sRNA4868923	-	tssRNA	intrsRNA	2CDSs		198	<<<	B5T_04397 (Phospholipase D active site motif domain protein); B5T_04398 (Large-conductance mechanosensitive channel)
sRNA487518	-	pssRNA	intrsRNA	5'CDS		146	<<>	B5T_00474 (hypothetical protein); B5T_00475 (Hemin uptake protein, putative)
sRNA4887205	-	pssRNA	intrsRNA	3'CDS		132	><<	B5T_04415 (Transcriptional regulator, MarR family); B5T_RS21935 (glutamine--fructose-6-phosphate transaminase (isomerizing))
sRNA4888869	-	pssRNA	intrsRNA	5'CDS		244	><<	B5T_04415 (Transcriptional regulator, MarR family); B5T_RS21935 (glutamine--fructose-6-phosphate transaminase (isomerizing))
sRNA489087	+	pssRNA	antisRNA	Antisense	3'CDS	295	>><	B5T_00476 (hypothetical protein); B5T_00477 (ATP-binding cassette domain-containing protein/ABC transporter, ATP-binding protein, permease, putative)
sRNA4896609	+	tssRNA	antisRNA	Antisense	5'CDS	270	<><	B5T_04423 (ATP synthase subunit a); B5T_04424 (ATP synthase, I subunit)
sRNA4899726	-	pssRNA	intrsRNA	2CDSs		217	<<<	B5T_04426 (ParA family ATPase); B5T_04427 (Ribosomal RNA small subunit methyltransferase G)
sRNA4903826	+	pssRNA	intrsRNA	2CDSs		120	>>>	B5T_04429 (Sodium/hydrogen exchanger family protein, putative); B5T_04430 (Oxidoreductase, short chain dehydrogenase/reductase family)
sRNA4907609	-	tssRNA	intrsRNA	5'CDS		240	<<<	B5T_04432 (Haloacid dehalogenase-like hydrolase, putative); B5T_04433 (Extracellular ribonuclease/nuclease fusion protein)
sRNA4923922	+	tssRNA	intrsRNA/antisRNA	3'CDS/Antisense	3'CDS	378	>><	B5T_04445 (Filamentation induced by cAMP protein Fic); B5T_04446 (tRNA modification GTPase TrmE)
sRNA49928	+	tssRNA	intrsRNA	3'CDS		251	>><	B5T_00045 (hypothetical protein); B5T_00046 (Hydrolase, alpha/beta fold family protein)
sRNA503242	+	tssRNA	antisRNA	Antisense	3'CDS	254	>><	B5T_00487 (Adenosylmethionine--8-amino-7-oxononanoate transaminase); B5T_00488 (Transposase, putative)
sRNA504520	-	tssRNA	intrsRNA	5'UTR		183	<<>	B5T_00489 (Transposase IS3/IS911); B5T_00490 (acetyl-CoA carboxylase carboxyltransferase)
sRNA511070	+	tssRNA	intrsRNA	5'CDS		256	>>>	B5T_00493 (AMP-binding protein/AMP-dependent synthetase and ligase); B5T_00494 (Peptidyl-prolyl cis-trans isomerase)
sRNA536998	+	tssRNA	intrsRNA	5'CDS		125	<>>	B5T_00520 (Membrane protein, putative); B5T_00521 (RNA polymerase sigma factor FecI 9)
sRNA559894	-	pssRNA	intrsRNA	5'CDS		150	<<>	B5T_00539 (Putative AraC-like transcriptional regulator); B5T_00540 (hypothetical protein)
sRNA564086	-	tssRNA	intrsRNA	5'CDS		281	<<<	B5T_00543 (Phosphoenolpyruvate carboxykinase); B5T_00544 (33 kDa chaperonin)
sRNA566126	-	tssRNA	intrsRNA	5'CDS		235	<<>	B5T_00546 (Haloacid dehalogenase-like hydrolase, putative); B5T_00547 (Helix-turn-helix transcriptional regulator)
sRNA612343	-	pssRNA	intrsRNA	mCDS		284	<<<	B5T_00584 (Anti-sigma factor FoxR); B5T_00585 (FecI-like iron uptake RNA polymerase sigma factor)
sRNA628908	+	tssRNA	intrsRNA	2CDSs		257	>>>	B5T_00602 (Nitrate reductase, prokaryotic molybdopterin-containing oxidoreductase family); B5T_00603 (Nitrate reductase, prokaryotic molybdopterin-containing oxidoreductase family)
sRNA636872	-	tssRNA	antisRNA	Antisense	wCDS	321	><>	B5T_00610 (rhodanese-like domain-containing protein); B5T_00611 (glutaredoxin 3)
sRNA661044	-	tssRNA	intrsRNA	3'CDS		265	<<<	B5T_00636 (Ubiquinone/menaquinone biosynthesis methyltransferase ubiE); B5T_00637 (hypothetical protein)
sRNA667688	+	pssRNA	intrsRNA	5'UTR		218	>>>	B5T_00641 (Type II secretory pathway, ATPase PulE/Tfp pilus assembly pathway, ATPase PilB); B5T_00642 (Glutamate-ammonia-ligase adenylyltransferase)
sRNA670516	+	tssRNA	intrsRNA	3'CDS		172	>>>	B5T_00642 (Glutamate-ammonia-ligase adenylyltransferase); B5T_00643 (Branched chain amino acid aminotransferase apoenzyme)
sRNA679119	+	tssRNA	antisRNA	Antisense	3'CDS	271	>><	B5T_00650 (hypothetical protein); B5T_00651 (Glycosyl transferase, putative, gt4D)
sRNA679761	+	tssRNA	antisRNA	Antisense	2CDSs	172	<><	B5T_00651 (glycosyltransferase); B5T_00652 (O-antigen polymerase family protein/toluene tolerance protein)
sRNA680706	-	tssRNA	intrsRNA	mCDS		194	<<<	B5T_00652 (O-antigen polymerase family protein/toluene tolerance protein); B5T_00653 (Lipid A biosynthesis lauroyl (Or palmitoleoyl) acyltransferase subfamily)
sRNA684857	-	pssRNA	antisRNA	Antisense	3'CDS	170	><<	B5T_00655 (Kinase, pfkB family); B5T_00656 (Transcriptional regulator, AraC family protein)
sRNA684958	+	pssRNA	intrsRNA/antisRNA	3'UTR/Antisense	3'UTR	184	>><	B5T_00655 (Kinase, pfkB family); B5T_00656 (Transcriptional regulator, AraC family protein)
sRNA702159	+	tssRNA	intrsRNA	2CDSs		208	>>>	B5T_00667 (Rhs element Vgr protein); B5T_00668 (hypothetical protein)
sRNA712744	+	tssRNA	intrsRNA	3'CDS		237	>>>	B5T_00678 (hypothetical protein); B5T_00679 (DNA topoisomerase IV, B subunit)
sRNA717472	+	pssRNA	intesRNA	Intergenic		164	>>>	B5T_00680 (DNA topoisomerase IV, A subunit); B5T_00681 (Acyltransferase family protein)
sRNA759363	+	tssRNA	intrsRNA	5'CDS		179	>>>	B5T_00717 (UPF0187 protein); B5T_00718 (Flavin reductase domain protein FMN-binding protein)
sRNA761554	-	pssRNA	intrsRNA/antisRNA	3'UTR/Antisense		324	><<	B5T_00720 (MarR family transcriptional regulator); B5T_00721 (alkane 1-monooxygenase, alkB2)
sRNA761638	-	pssRNA	intrsRNA	3'CDS		84	><<	B5T_00720 (MarR family transcriptional regulator); B5T_00721 (alkane 1-monooxygenase, alkB2)
sRNA762561	-	pssRNA	intrsRNA	5'CDS		308	<<>	B5T_00721 (Alkane hydroxylase); B5T_00722 (Putative AraC family transcription regulator)
sRNA7667	-	tssRNA	intrsRNA	3'CDS/5'UTR		138	<<<	B5T_00006 (Acyltransferase domain protein); B5T_00007 (Histidinol-phosphate phosphatase family domain protein)
sRNA766857	+	pssRNA	intesRNA	Intergenic		354	>>>	B5T_00725 (pyridoxamine 5'-phosphate oxidase); B5T_00726 (Activator of Hsp90 ATPase 1 family protein)
sRNA767510	-	pssRNA	intesRNA	Intergenic		180	><>	B5T_00725 (pyridoxamine 5'-phosphate oxidase); B5T_00726 (Activator of Hsp90 ATPase 1 family protein)
sRNA767675	+	tssRNA	intesRNA	Intergenic		287	>>>	B5T_00725 (Pyridoxine/pyridoxamine 5'-phosphate oxidase); B5T_00726 (Activator of Hsp90 ATPase 1 family protein)
sRNA777564	+	tssRNA	antisRNA	Antisense	5'CDS	200	<><	B5T_00738 (Branched-chain amino acid ABC transporter, putative); B5T_00739 (GntR-family transcriptional regulator)
sRNA795143	-	tssRNA	intrsRNA	5'UTR		215	<<>	B5T_00752 (6,7-dimethyl-8-ribityllumazine synthase 2); B5T_007523 (Peptidase M23)
sRNA795222	+	tssRNA	intrsRNA	5'CDS		353	<>>	B5T_00752 (6,7-dimethyl-8-ribityllumazine synthase 2); B5T_00753 (Peptidase M23)
sRNA797184	-	tssRNA	antisRNA	Antisense	mCDS	271	><>	B5T_00753 (Peptidase M23); B5T_00754 (RNA polymerase sigma-70 factor, ECF subfamily)
sRNA811729	-	tssRNA	intrsRNA	5'CDS		260	<<<	B5T_00765 (Rhodanese-like domain protein); B5T_00766 (Putative ribosome biogenesis GTPase RsgA)
sRNA820832	+	pssRNA	intrsRNA	5'UTR		159	>>>	B5T_00773 (tRNA dimethylallyltransferase); B5T_00774 (Host factor Hfq)
sRNA841300	+	tssRNA	intrsRNA	5'CDS		198	>>>	B5T_00789 (RNA methyltransferase, TrmH family, group 3); B5T_00790 (30S ribosomal protein S6)
sRNA852328	+	tssRNA	antisRNA	Antisense	3'CDS	268	<><	B5T_00800 (Outer membrane receptor protein, mostly Fe transport); B5T_00801 (Putative secreted protein)
sRNA856626	+	tssRNA	intrsRNA	5'CDS		154	>>>	B5T_00804 (hypothetical protein); B5T_00805 (ECF subfamily RNA polymerase sigma factor)
sRNA869997	+	tssRNA	intrsRNA	2CDSs		296	>>>	B5T_00817 (transcriptional regulator NrdR); B5T_00818 (Riboflavin biosynthesis protein RibD)
sRNA88397	-	tssRNA	intrsRNA/antisRNA	3'CDS/Antisense	3'CDS	378	><<	B5T_00081 (ATPase, histidine kinase-, DNA gyrase B-, and HSP90-like domain protein); B5T_00082 (Lipoprotein)
sRNA904	+	pssRNA	intrsRNA	mCDS		234	>>>	B5T_00001 (Chromosomal replication initiator protein DnaA); B5T_00002 (DNA polymerase III, beta subunit)
sRNA907496	-	tssRNA	intrsRNA	5'CDS		303	<<>	B5T_00849 (Two component transcriptional regulator, LuxR family); B5T_00850 (hypothetical protein)
sRNA916445	-	tssRNA	intrsRNA	5'CDS		198	<<>	B5T_00854 (Transcriptional regulator, LuxR family); B5T_00855 (Two component transcriptional regulator, LuxR family)
sRNA929127	-	pssRNA	intrsRNA	5'CDS		240	<<>	B5T_00870 (transcriptional regulatory protein cseB-like protein); B5T_00871 (F17 fimbrial protein)
sRNA929314	-	tssRNA	intrsRNA	5'CDS		184	<<>	B5T_00870 (transcriptional regulatory protein cseB-like protein); B5T_00871 (F17 fimbrial protein)
sRNA93996	+	tssRNA	antisRNA	Antisense	5'CDS	235	<><	B5T_00088 (Tfp pilus assembly protein, ATPase PilU); B5T_00089 (Pilus retraction ATPase PilT)
sRNA950550	-	tssRNA	intrsRNA	5'CDS		188	<<>	B5T_00887 (Transcriptional regulator, MarR family); B5T_00888 (sodium/proline symporter)
sRNA953266	+	tssRNA	intrsRNA	5'CDS		312	>>>	B5T_00889 (Tetratricopeptide repeat domain protein); B5T_00890 (GTP cyclohydrolase folE2)
sRNA967159	+	tssRNA	intrsRNA	5'CDS		235	<>>	B5T_00901 (Alginate biosynthesis transcriptional activator); B5T_00902 (LysR family transcriptional regulator)

## Sheet: Table S5
Table S5 Promoter analysis of sRNAs with TSSs
sRNA ID	Start with TSS	Promoter motif by ANNOgesic	Promoter type by iPromoter-2L	Upstream 50nt sequence	Upstream 100nt sequence
sRNA967159	TSS:967159_+	MOTIF_1	ND	GTGCGAAAGAGCATGCGGGGTAGCGTCGCGGCCTCTGTTATGATCGCCTT	GCGATGATGGCACGGTGCTATTAATCGGCCTTGATCCGGGTCAATTCCCGGTGCGAAAGAGCATGCGGGGTAGCGTCGCGGCCTCTGTTATGATCGCCTT
sRNA953266	TSS:953266_+	MOTIF_1	Sigma 24 & Sigma 70	CTCATCAGCAACAGGTCTATTTGGCGGAAGGTTTCTGCTACACTCTGCGC	CTCCCCGGCGCTGCCATGAGCCTGTAATCCGGGCTTTTCACGGCTATTTCCTCATCAGCAACAGGTCTATTTGGCGGAAGGTTTCTGCTACACTCTGCGC
sRNA93996	TSS:93996_+	MOTIF_1	Sigma 70	TCGAAACTGTCCGTATCCAGACCCACTTCCCGTTGTGTAACAATGCAGCC	CGATCAGAATCACATCCGGCGCCTGTCGCAGGGTGTTCTTGAGAGCGATCTCGAAACTGTCCGTATCCAGACCCACTTCCCGTTGTGTAACAATGCAGCC
sRNA869997	TSS:869997_+	ND	ND	TTCCAGGACATTTCCGAATTCGCCGCCGAAGTGGACCGGCTGCGCAGCAA	AGTTGCTGGATGATGTGGCCTATGTGCGCTTTGCCTCGGTCTACCGCAGCTTCCAGGACATTTCCGAATTCGCCGCCGAAGTGGACCGGCTGCGCAGCAA
sRNA856626	TSS:856626_+	MOTIF_1	Sigma 70	ACACATCCGGGCCCTTGTTATTCATAATTGATGATGGTTATCATTTCCAT	AGCGTTGTAACGAAGGCTTCATCAGCGGTTTCTCCATGGTGTACAGAAAAACACATCCGGGCCCTTGTTATTCATAATTGATGATGGTTATCATTTCCAT
sRNA852328	TSS:852328_+	MOTIF_5	Sigma 24 & Sigma 70 & Sigma 28	GAGAATCGTTGTCTATTGCCGAATGGTTAAAACAGTGGTACTAAAGTGCT	GTGAGAGTTGTGTATCGTTTGTAAGGACGGGCGCTGACACTAAGACAAATGAGAATCGTTGTCTATTGCCGAATGGTTAAAACAGTGGTACTAAAGTGCT
sRNA841300	TSS:841300_+	ND	ND	GCCCGCGGTCACTCTTGAGCCGGCGCGCCTTCTGAGCTAGAATCCCCGCC	AGAGCCTGAACGTGTCCGTGGCCACCGGAGTGATGCTGTTCCACCTCCGCGCCCGCGGTCACTCTTGAGCCGGCGCGCCTTCTGAGCTAGAATCCCCGCC
sRNA795222	TSS:795222_+	ND	Sigma 70 & Sigma 24	AGTCAAAAGCGGATTTGCAACCAAATCGCCAGGCCGTTGTCGATAACCGG	TCCGGCGACAGGGCCGCCGGGCAAGGCAATATAGAAAGTCTGTTGCCCTGAGTCAAAAGCGGATTTGCAACCAAATCGCCAGGCCGTTGTCGATAACCGG
sRNA777564	TSS:777564_+	MOTIF_1	Sigma 32	TCGTCGGCCACGCCTTTGCTTTTCAGATAGGCTTCGAGGATCTTGTTGGT	TGGACTGCCAGTCGGAGTGACCAAACGGGGTATAGTTGATCATGATGTCCTCGTCGGCCACGCCTTTGCTTTTCAGATAGGCTTCGAGGATCTTGTTGGT
sRNA767675	TSS:767675_+	MOTIF_1	Sigma 32 & Sigma 70	ACCCCAAAGTCGTTGTTTTCGAAGCTAGGTCTGGACGCTATTATAGAATC	AGAGCGACATATTACGCTAGTCGGTAATTCTCATTCAGGGTTTTATGAGGACCCCAAAGTCGTTGTTTTCGAAGCTAGGTCTGGACGCTATTATAGAATC
sRNA759363	TSS:759363_+	MOTIF_1	ND	ATCGGGAGCGGCGGCTTGCCCGTCGGTGCCCGCTGGCTCAACATGACAAC	GCGACCCGGCGCCAGCGCCACTGCCGGTGGTGAACCATCAGTTGCAGTAAATCGGGAGCGGCGGCTTGCCCGTCGGTGCCCGCTGGCTCAACATGACAAC
sRNA712744	TSS:712744_+	MOTIF_1	ND	GCCCCTGGGCACTACTGGACAAATACACAGGTATCAATCATAACTATCAC	GCTGGCGGAGCACCACGATTTGCCCGCGGTGCTGGTGAATCCGGTGGTTCGCCCCTGGGCACTACTGGACAAATACACAGGTATCAATCATAACTATCAC
sRNA702159	TSS:702159_+	MOTIF_1	ND	AAATTCTTGACCCGTGTCCTGGTGGGCAGCAATGCCGTATTCTGGATGGC	CCAGGGCAAGTGCACGTGTTGCAACGTGGCTTGGTGAGGAGGCCGCTCAGAAATTCTTGACCCGTGTCCTGGTGGGCAGCAATGCCGTATTCTGGATGGC
sRNA679761	TSS:679761_+	MOTIF_1	ND	CGAACCCGTTTTAGCTGCTTTTTGGTGAAGTGGCAGTGTACCATATTGCA	CAAGTGAGGCTCGCCTGAGCTTGGTTAATAATTCGATCAAAACGGAGAATCGAACCCGTTTTAGCTGCTTTTTGGTGAAGTGGCAGTGTACCATATTGCA
sRNA679119	TSS:679119_+	ND	Sigma 70	TCCAATATGGAAATTGGCAGCCCTTCGCTCACCGATGGCATAATAAAGAC	GTATACCTCCTACGGAGGTGCCAAAAGCGGGGACTCCTGCACTAATTGCTTCCAATATGGAAATTGGCAGCCCTTCGCTCACCGATGGCATAATAAAGAC
sRNA670516	TSS:670516_+	MOTIF_1	Sigma 70	AGCAGGATCCTGGAGGTATCGTTGATATCGAATTTATGGTGCAATATGGC	ACGCATGGTGACGCACCTGGGATCGGGGAAGGAAGGCCGTTTCCACCTCAAGCAGGATCCTGGAGGTATCGTTGATATCGAATTTATGGTGCAATATGGC
sRNA628908	TSS:628908_+	ND	Sigma 32	ACGGAATACCATCCTCGACGCCATTCGCGATAACGGGTTAACCTCGGTAG	GACCCGGCCGACGACGTCGGCGCCACAGTCTGCTCCTGTTTCTCGGTGGGACGGAATACCATCCTCGACGCCATTCGCGATAACGGGTTAACCTCGGTAG
sRNA536998	TSS:536998_+	ND	ND	GCAGGGCAGGGCTTGCCCCTGTGGGGATCGATCCCTAGACTTCATTAGTT	TGATAATTGTTTCCATCGGTAAATCAATATTGGGAATGTGTAAGAAATGTGCAGGGCAGGGCTTGCCCCTGTGGGGATCGATCCCTAGACTTCATTAGTT
sRNA511070	TSS:511070_+	MOTIF_1	ND	TTTCCTCGCCAGGGTTTTGACAGCCGTTTCGCCACGGGCAGAATGAAGGC	ACCTCGTTATTTCCCTCCAAATGCTTGTTATTGCACGACATTGACACGGTTTTCCTCGCCAGGGTTTTGACAGCCGTTTCGCCACGGGCAGAATGAAGGC
sRNA503242	TSS:503242_+	MOTIF_1	ND	TTAGAGAGTTGACAATTGACAGTGGACAGTTGACAGCGCAAAACGAAGAG	AGCCGGAGCAACTGAGGCAACTGACTCACGCCATGCGGGTGGTGAGCCAATTAGAGAGTTGACAATTGACAGTGGACAGTTGACAGCGCAAAACGAAGAG
sRNA49928	TSS:49928_+	MOTIF_1	ND	CTGTTCTTCGGGGGTGGCCAACTGGGACTCAATCCGATCATCATGGGCAC	TTTCGTTGCCACACTGGGGTTACCCGTTGGTAGCGCTCGTGGTGCCGTTTCTGTTCTTCGGGGGTGGCCAACTGGGACTCAATCCGATCATCATGGGCAC
sRNA4923922	TSS:4923922_+	MOTIF_1	ND	TTGCAGATTGTGGAGTTCGCCCGCGAGCATGGACGCATTACCATGGCGGA	GCAAGCTGGAACGGGAAAAGCTGGTATTGGCCGCCATGCCAACCCTCGCCTTGCAGATTGTGGAGTTCGCCCGCGAGCATGGACGCATTACCATGGCGGA
sRNA4896609	TSS:4896609_+	ND	ND	ATTCGAAGGTCTTGGGAACAAAATCCACCGGAATCAGGTCCATCAGGTTC	CTTGAAGTAGGCTTGATGCGCGTCCCAACCGGCGAAGGTCACCATGACCCATTCGAAGGTCTTGGGAACAAAATCCACCGGAATCAGGTCCATCAGGTTC
sRNA4853885	TSS:4853885_+	MOTIF_1	ND	GCGGCCCGGTTCAGTTCCACGCGCAGGCGGTCAGTGAGAAGATTGGTATT	TCTCCACCATGTCGGCATAGTGACGTCCGACAAAGATCAACCGGCCATTGGCGGCCCGGTTCAGTTCCACGCGCAGGCGGTCAGTGAGAAGATTGGTATT
sRNA4818260	TSS:4818260_+	MOTIF_1	Sigma 70	TATTCCCGCACCCAGTTGCTGGATCAGGTCTGGGGCGCCAATGTGTACGT	CCACCGAATACCGTTTGCTCGAGTTCTTCATGAGTCACCAGGAACGGGCCTATTCCCGCACCCAGTTGCTGGATCAGGTCTGGGGCGCCAATGTGTACGT
sRNA4817640	TSS:4817640_+	ND	ND	CGGCGGCGAAAAGGTTGGCAAATCTGTCATCAAGATGTCATAAAAAAGCC	AATATTTGTGACCCACCCGGAAACGCCGCCGCCCGGCGTAATGGCGCGAGCGGCGGCGAAAAGGTTGGCAAATCTGTCATCAAGATGTCATAAAAAAGCC
sRNA4811151	TSS:4811151_+	ND	Sigma 70	ACTCGACAAACAAGGTGCGAAACTTGTCGGCACGGTGGCACAATTCGAAG	TATCTGCGCGTGATGTTCACCGTGGAGGATATTGACGACACGCTCGCCCGACTCGACAAACAAGGTGCGAAACTTGTCGGCACGGTGGCACAATTCGAAG
sRNA4806648	TSS:4806648_+	MOTIF_1	Sigma 24 & Sigma 70	CTGACAGCGTTGTCCAATTCGGATAGAAACCCTAAGACAGCCCGAGAATC	AGCCTCATACCTCGGCATTCGCCAAATGAAAGAAAAATGTCTACACCTGGCTGACAGCGTTGTCCAATTCGGATAGAAACCCTAAGACAGCCCGAGAATC
sRNA4757961	TSS:4757961_+	ND	Sigma 70	GTTTTTCCCGCTTTCACGAAACTGGCACAGCCCTTGCTCCGTATCAGGGT	CAATACCAGGCACATCTCGGCAGTGAGCACCAACTCCTTGATTTCAGGCTGTTTTTCCCGCTTTCACGAAACTGGCACAGCCCTTGCTCCGTATCAGGGT
sRNA4719851	TSS:4719851_+	MOTIF_1	ND	TAGGGCTCTTACGGATGACGCCCCTCCCCCGGCTCCCTACAATGGGTCGG	GTTTCGACTATAGCACCCCGGCCAGCCGAGTGAAGCGTAAGAGCCGGTCTTAGGGCTCTTACGGATGACGCCCCTCCCCCGGCTCCCTACAATGGGTCGG
sRNA4714486	TSS:4714486_+	MOTIF_1	Sigma 70 & Sigma 24	TCGTTATTCAATTCATAGCCGACGAAGGGCAAACCCTGTTTACTGAGGTT	TCTCGTACATGGTGCTGTGCGGGTTATCGATATCCCACAAACCGCCCACATCGTTATTCAATTCATAGCCGACGAAGGGCAAACCCTGTTTACTGAGGTT
sRNA4696849	TSS:4696849_+	MOTIF_1	ND	GGAGAGCCTGACACTGGACACTCCCCCTTCAGTTGCGCAAACTCCAAGGG	CTGCGGATCGTGCCATTTCCGCTGGTACGCGGCGCTTTTTCATGCGGGCCGGAGAGCCTGACACTGGACACTCCCCCTTCAGTTGCGCAAACTCCAAGGG
sRNA4692808	TSS:4692808_+	MOTIF_1	Sigma 70	GACTTAAGGAGGGGTTCGCGAAGCCCTTGAAAGGTGCTTACCATCGGTAT	ACTTCCGCATGCAACCCATTGTTTTAAAAGAATTATTCACATGGTCATACGACTTAAGGAGGGGTTCGCGAAGCCCTTGAAAGGTGCTTACCATCGGTAT
sRNA4671032	TSS:4671032_+	MOTIF_1	Sigma 70	GTCACCGCACCGGCTTGAACATAAGCCCCCACGGCTGTAGTTTTCAGGAT	CTGGCGAAAACTGCCGGTTCCGTTGGCAAAACCTCGCCACCTCCCTACAAGTCACCGCACCGGCTTGAACATAAGCCCCCACGGCTGTAGTTTTCAGGAT
sRNA4572547	TSS:4572547_+	MOTIF_1	ND	CGCGACCAGGGCCCTGGCCTGCCGCCACACAGCTCGGATAAACTGTTCGA	AAGTCTGGCTGGAAGCCGAGCGGCGCGGCAAACAACTGGAGATCCGCGTGCGCGACCAGGGCCCTGGCCTGCCGCCACACAGCTCGGATAAACTGTTCGA
sRNA4516706	TSS:4516706_+	ND	Sigma 70	GGATATCGGCATAATTGCGCCCTGAATTCGGAATCATTATCATTTAACGT	TTCTCCGCTCTGCGCTCTTCTCTGCTCGGGTGCCGCTGGCGCCCGGGCGGGGATATCGGCATAATTGCGCCCTGAATTCGGAATCATTATCATTTAACGT
sRNA4515195	TSS:4515195_+	MOTIF_1	Sigma 70 & Sigma 28	AGCGATAACGAAGGGCTTGCACCCGTGATCAGACCGTCAAAGAATGGGGA	GCGATAACCCCATGAATTAATTTGAAAAAAATCAGGCACTCAAACAGCGAAGCGATAACGAAGGGCTTGCACCCGTGATCAGACCGTCAAAGAATGGGGA
sRNA4492591	TSS:4492591_+	MOTIF_1	Sigma 24 & Sigma 70	TCATACCCTACCGGTTGCCCTGAGCGCCGCTGACGGCTTACCGTTGGGGC	AATCAAAATGTGTTCCGTCACCGGGCACCCCCTTCTCTGGATCGCGCCCATCATACCCTACCGGTTGCCCTGAGCGCCGCTGACGGCTTACCGTTGGGGC
sRNA4478963	TSS:4478963_+	ND	ND	GTTTGATTATGGGCTGGACAGGCGCCGACTCACGGTGGTACATTCCAAAA	GTAGTACGCTGTCAGTCCCGGCCAGCCCGTAATCAATTCGTCCCCGATCAGTTTGATTATGGGCTGGACAGGCGCCGACTCACGGTGGTACATTCCAAAA
sRNA44236	TSS:44236_+	ND	Sigma 24 & Sigma 70	TTTGGGAAAATTTATTGACTCCAACCAGAGTGACCGACTAGTTTTCGCAA	ATGATCGCTTTTTTGTTATTTTCTTGAAATGCGAGAATTTTTTATTTGGATTTGGGAAAATTTATTGACTCCAACCAGAGTGACCGACTAGTTTTCGCAA
sRNA4420841	TSS:4420841_+	MOTIF_1	Sigma 70	GAAATCGCCACGTCCTGGTATTCAGGATGAATGTCTGCTTTCATAACTGG	AATCACCCGCACGGGTGGACCGGGTCTGGATGACGTTTCCGCAGCTGCAGGAAATCGCCACGTCCTGGTATTCAGGATGAATGTCTGCTTTCATAACTGG
sRNA4389621	TSS:4389621_+	MOTIF_1	ND	ATCCGCTCAGGGGGTTTTCCTTATGCACCAATAGGAGTAAGGTAACAATT	GGCGGACGGTTTCAGAGTTCGTGGAGAGTCGGAACGACTGTTCACAGGAGATCCGCTCAGGGGGTTTTCCTTATGCACCAATAGGAGTAAGGTAACAATT
sRNA4334398	TSS:4334398_+	ND	ND	ATCGGCTTGTCGAACTGGCCAAAGCTTTCCCGATGCACGAAGCTGAAGTG	TTTCGAATCGAAAGCCAAAGTCTTCCTCGACGATGTTGAGCTTGGCCGGGATCGGCTTGTCGAACTGGCCAAAGCTTTCCCGATGCACGAAGCTGAAGTG
sRNA4265982	TSS:4265982_+	ND	ND	ATATGGCCGGCATTCTCGAGTATGAGCAAATCCAGATCTATAATCTGGAT	CGCGGAACTGGAGTATGAAGGCTCCTGCGCCATCGATGGCAATCTGCTGGATATGGCCGGCATTCTCGAGTATGAGCAAATCCAGATCTATAATCTGGAT
sRNA421370	TSS:421370_+	MOTIF_1	ND	CCGTTCGCGGGCCTCTGTTGTCTCTTGGTGAACCCGGGTATCGTCAAAGT	TGGTGGCATAGGGTAACAATCGCTGCATCGTGTTTGTGCTCGGCGGCAATCCGTTCGCGGGCCTCTGTTGTCTCTTGGTGAACCCGGGTATCGTCAAAGT
sRNA4185777	TSS:4185777_+	ND	Sigma 70	CTTCGGGAGGCGGCTGGTATTATCAGAGCGTCAATGAGACCATCAACAAT	CGCCGGCTTGCAGTTGATTGCCTGGTCACTGGAGCGTTCCGGCCCATTGGCTTCGGGAGGCGGCTGGTATTATCAGAGCGTCAATGAGACCATCAACAAT
sRNA4180123	TSS:4180123_+	MOTIF_1	Sigma 70 & Sigma 24 & Sigma 32	AAGACAATAGCAAATTGAACCGCCCCGCCAGGGGTGATAGATTTTTGCAC	GCCCTGATCACGCCCCTGCTCAAGCTCAAACCTGTAAAACCTTGTCACTTAAGACAATAGCAAATTGAACCGCCCCGCCAGGGGTGATAGATTTTTGCAC
sRNA4157080	TSS:4157080_+	MOTIF_1	ND	CACACCGATCCATTCCTCCGCGGAGCGGCCATTCGGGTAGAATAGCAATC	CTGGCAATGTGACACCGGAGCCACAACCTGGCAAGCCGCTGGCGGAGACACACACCGATCCATTCCTCCGCGGAGCGGCCATTCGGGTAGAATAGCAATC
sRNA4140963	TSS:4140963_+	ND	ND	GCCTCCGGCTTTTCTTGACTGCCCGCCGCCCCCTGCTAGCATTGCCCGCT	CAGGCCGCGACTCAAGCCCGGCGCCGTCGAACGGTGGCCATCGGCTGCCCGCCTCCGGCTTTTCTTGACTGCCCGCCGCCCCCTGCTAGCATTGCCCGCT
sRNA4136772	TSS:4136772_+	ND	ND	TCAGGGCCTTGGTGGCGGCGGCGCTGCCACGCGCCTTATACTCGCTGAGT	CAGCGTCACCACCGCCAGGGTGCCACCGAGAGTACCGGCCACCCGATCGATCAGGGCCTTGGTGGCGGCGGCGCTGCCACGCGCCTTATACTCGCTGAGT
sRNA4123824	TSS:4123824_+	MOTIF_1	ND	ATAGCTCTGATGATCATTGCTGGTGGCCACCTGGACGCTATAATAGACAT	TTGCCATCCCCCTCCATACCCGCCCCGGAGCGGGGCGTGGCGGTGACCAGATAGCTCTGATGATCATTGCTGGTGGCCACCTGGACGCTATAATAGACAT
sRNA4118440	TSS:4118440_+	MOTIF_1	Sigma 70	TCTCGGCTGCGCTGATTGTACTCTGTAGCCGGCCAGGTTACATAAGAGCC	TCCGGGCCCCGGCGGCCACCCTGCCCGCCACCTTGGGCCGATCTCTTTCCTCTCGGCTGCGCTGATTGTACTCTGTAGCCGGCCAGGTTACATAAGAGCC
sRNA4115765	TSS:4115765_+	ND	Sigma 70 & Sigma 24 & Sigma 32	TCTCCCCGCCGAGATGTCCCATATCGCAACCTGTGATTAAATAGCGCTCC	CAAGCGGGCGCCGGCGTGATCCACGCTTACCTGCTCGGTGCGTTGAATTTTCTCCCCGCCGAGATGTCCCATATCGCAACCTGTGATTAAATAGCGCTCC
sRNA4080724	TSS:4080724_+	ND	ND	CAGGCCCGCGGGTCTGGCATTTTCGATCATCGCTGCTCCATTATGGGTTA	AACGCCACCACCAGAAAGCCATCATAGACCAGCGCCATCAGCCGTTTGATCAGGCCCGCGGGTCTGGCATTTTCGATCATCGCTGCTCCATTATGGGTTA
sRNA4030931	TSS:4030931_+	MOTIF_1	ND	TTCAGCGACAAGGAATTGACAAGGCACACCCCCCCCATTAAAGTACCGGC	AATGGTTTCTGGTGGTGCACCCCGGCATTGCCGTTCCGACCGCTCGAATTTTCAGCGACAAGGAATTGACAAGGCACACCCCCCCCATTAAAGTACCGGC
sRNA3956841	TSS:3956841_+	ND	ND	CGGCCGTTTACAGTTGGCGCCCGGGCGATGTCTGTGCTGCAATACGGCTT	TTTTTCCGCCGGTCCCTGACGCTGATCCGGCTCATGTTTTTAAATGCCGGCGGCCGTTTACAGTTGGCGCCCGGGCGATGTCTGTGCTGCAATACGGCTT
sRNA3838354	TSS:3838354_+	MOTIF_4	ND	GCGGCTTGCCGGCATTGCCATGGGGCACCCCTGTCAGCTAGGTTAAATGG	TGGAGGTGAATCACCAGGTCGTCTTTGGCCACATCAATCCCGATCTCCGGGCGGCTTGCCGGCATTGCCATGGGGCACCCCTGTCAGCTAGGTTAAATGG
sRNA378095	TSS:378095_+	ND	ND	CCCGGAGTGCTGGATTGTTTGGTTCCTTGTCAGAGAGTTATCCTCACTTT	TAATGAGAGTTTTGAATTGGACAGAGAGTTGAGAGATACGGGGGTTATGTCCCGGAGTGCTGGATTGTTTGGTTCCTTGTCAGAGAGTTATCCTCACTTT
sRNA3730292	TSS:3730292_+	ND	ND	ACGGGGCCGCAGTCTTGCGTCCGCGGGTCAACATACGCATTCTTGTACGG	ATCCATACATCCTCCTCGATTTCAGAAACAGGGAGTATACCCAGCTCGGGACGGGGCCGCAGTCTTGCGTCCGCGGGTCAACATACGCATTCTTGTACGG
sRNA3721828	TSS:3721828_+	ND	Sigma 70	CGCCCATTGCAAGTCTTTATTCCCCGGGCCAGCTACCGCAACATAGGCGC	CAATGGTCCGTGGCAAGAAAGGCCGCGCAAAATACCTTTTTACAACATTACGCCCATTGCAAGTCTTTATTCCCCGGGCCAGCTACCGCAACATAGGCGC
sRNA3684195	TSS:3684195_+	MOTIF_1	ND	CCTCTCGCCCACTGGTTCATGTACCGGCCATATGGGCGTAGTATCAAGGG	TTCGGCCATTGAAGCGCCATTGCCGCCCCCCATCCTACCCATAGTCCCCCCCTCTCGCCCACTGGTTCATGTACCGGCCATATGGGCGTAGTATCAAGGG
sRNA3544942	TSS:3544942_+	MOTIF_1	Sigma 70 & Sigma 54	TAAAGCCTGCAATGAGGCAGAAGCAAGAGAAGTACTGTAAGATCCTATGT	TATACTGTGTCGGCATTATTAAATATCGTTTGCACAACAGCCCCTCCCTGTAAAGCCTGCAATGAGGCAGAAGCAAGAGAAGTACTGTAAGATCCTATGT
sRNA3489186	TSS:3489186_+	MOTIF_1	ND	CGATCCGCTGCATTTCTCCGCCAGCCTGACATTGGTGGCATTGTGTTTCT	GTCAACCCCAAAGCCTGGATGATGATGGTCACCGCCGTGGCCACCTATACCGATCCGCTGCATTTCTCCGCCAGCCTGACATTGGTGGCATTGTGTTTCT
sRNA3435148	TSS:3435148_+	MOTIF_1	Sigma 70	AAGCTCTTTTAAGCATTGCAGGACACCATAGAATCTCCTACAGTGGCTTC	CCCGCACCGCCTTCACCCTGATGAAGCAGCAACAAGAATATTGCCCCGCAAAGCTCTTTTAAGCATTGCAGGACACCATAGAATCTCCTACAGTGGCTTC
sRNA3429627	TSS:3429627_+	MOTIF_1	ND	CCGAGGCTGGCCATTTCCAGCATTTCCTCGAAGGTGATACTGTCCAGGCG	CATTGTATTTGCCGGCGAACTCCACCGAGCGGATCTGTAGCACCTTGGAGCCGAGGCTGGCCATTTCCAGCATTTCCTCGAAGGTGATACTGTCCAGGCG
sRNA3332759	TSS:3332759_+	MOTIF_1	Sigma 70 & Sigma 32	TCTAGAGGGGGAGTGTTGCCAGTCAGGGCCTTCCAGGACACGCTACAAGT	TCATCGCGGATTAGCGGGAAGAGTTTCCCTTCAATCTGGCGTTTTTCCTTTCTAGAGGGGGAGTGTTGCCAGTCAGGGCCTTCCAGGACACGCTACAAGT
sRNA331407	TSS:331407_+	ND	Sigma 70	AGGCAGGCGAAGACTTGATAAATAAAGGCCTACGTGGCAATTATCCAATT	GACCCCAAAGCCCTGAGGAGACGTAGGATATTCTGGTGACTGGGCAATTAAGGCAGGCGAAGACTTGATAAATAAAGGCCTACGTGGCAATTATCCAATT
sRNA3269	TSS:3269_+	MOTIF_1	ND	CTGCGTTATTGGGACCAGAAACTGGCGGCTAGTTCTGCTACTATTGAAGG	TCAAGCAGCGAAATGCGCTGCTTCGTGCAGGGAAAGCATCACAAAAGGAGCTGCGTTATTGGGACCAGAAACTGGCGGCTAGTTCTGCTACTATTGAAGG
sRNA325157	TSS:325157_+	ND	ND	GGCCCCAACGAACCTTGACTTGTGATGTGTGTCACGTTTATTTATTGAAC	CCAAATCCCAATCTGTCCCTTTTTGTCCTCCCGCGACACAGACACAACACGGCCCCAACGAACCTTGACTTGTGATGTGTGTCACGTTTATTTATTGAAC
sRNA3234406	TSS:3234406_+	ND	Sigma 70 & Sigma 28	CGCTTACCGATACTGACGAACGATACCCCGGAAACCCTGTCCAAACGGGT	TCCACTTCGTCACCGAGGAACTGGACGGCGGCCCGTTGATTGCTCAGGCGCGCTTACCGATACTGACGAACGATACCCCGGAAACCCTGTCCAAACGGGT
sRNA3226370	TSS:3226370_+	MOTIF_1	Sigma 70	CGTCTCTTGCCTCCCTTTTAAATAATATTAATTCGCATTACGATTAACGG	GCCACAATGACGGGAGCGATCACGGATACTGAGCGAAAAAGACAGCATTCCGTCTCTTGCCTCCCTTTTAAATAATATTAATTCGCATTACGATTAACGG
sRNA3191303	TSS:3191303_+	MOTIF_1	ND	CGTGGCGGGCCACGTCGAACTTGCTGTACAAAAGGGTGTAAGGTGGACGC	CGGGTTGGCCACCTGCCAGGCGGCTTTCAAAGTCGGCGAGACGAAGCCATCGTGGCGGGCCACGTCGAACTTGCTGTACAAAAGGGTGTAAGGTGGACGC
sRNA3144424	TSS:3144424_+	ND	Sigma 70	TGACATAAAATCTCATTTACAAATGAGAACTATTACTATATAAAGTGACC	GTTACTGATCACTCCTCCCCGTGGCCGGGTCCTCCGGCCACCCCCCTATATGACATAAAATCTCATTTACAAATGAGAACTATTACTATATAAAGTGACC
sRNA3092815	TSS:3092815_+	ND	Sigma 70 & Sigma 24	ATCATAGTCGGATGTTGACACTGTCCACCTTCGTCGTCTACCATGTTGAC	CGTCAAGGAGCTTCGTTGCTGCAAGACCGATACGTACTTTAGTTGATGTCATCATAGTCGGATGTTGACACTGTCCACCTTCGTCGTCTACCATGTTGAC
sRNA3071265	TSS:3071265_+	MOTIF_1	Sigma 70	GCGATCCGGTCGTTGTATAATAAACAGCGTGAATACACTATAATTTAAGA	TACTGTCACGGTGCGTAGCAATGGCGTGTCATGGGACATTGGACGGCATCGCGATCCGGTCGTTGTATAATAAACAGCGTGAATACACTATAATTTAAGA
sRNA3043656	TSS:3043656_+	MOTIF_1	Sigma 24	ACAGCGCCATCAGATTGATCTTATTGCGGTTTTGTTGCTATAGTGCCTTG	CGGGGATTCTGACCTCAGCCCTCGCGCAGGTCAATTGCCCGACCAGGGCCACAGCGCCATCAGATTGATCTTATTGCGGTTTTGTTGCTATAGTGCCTTG
sRNA3036197	TSS:3036197_+	MOTIF_1	Sigma 70	ACTCTCCTATTAATGGTGTGCAAGCACCTATGAGCGGCTATTCTAGGTGA	TCGACAATGATCTTCTGGACCCGTTCTTCGATGCTGCTCATGATCCTATTACTCTCCTATTAATGGTGTGCAAGCACCTATGAGCGGCTATTCTAGGTGA
sRNA3019092	TSS:3019093_+	ND	ND	TGCCGCCGTCATGCTGGACAGCGTGCAGAGCATCCATCAGCATTATGGCG	GCGGGCCAACGTTTTGACGTCTTGCTGATCATCGCCATTCTCAGCAGCGTTGCCGCCGTCATGCTGGACAGCGTGCAGAGCATCCATCAGCATTATGGCG
sRNA3018855	TSS:3018855_+	ND	Sigma 70	AAGGGATAAGTTAGGTGGTCACGAAAGGTTTAACAAGAGAGAATGCAACC	ATCGCATATCTACCCTGAAACGTTTTCCCCAAGGTTCCAGAATGCGTTACAAGGGATAAGTTAGGTGGTCACGAAAGGTTTAACAAGAGAGAATGCAACC
sRNA3010163	TSS:3010163_+	MOTIF_1	Sigma 70	AAACCATTCCGAAAGTGGTGGAATATAGCCGATGCTTATATACTCCGCGC	ATTTCCGCTGATCCGACGATAATCCAAACGCTCGTTTGAATTGGTGTGGAAAACCATTCCGAAAGTGGTGGAATATAGCCGATGCTTATATACTCCGCGC
sRNA2948653	TSS:2948653_+	ND	ND	GTGGACCGGATGCTGGGCGACCTGCCGTTGCCGGTGAAGCGCGCTTTTCT	AGGCGCCCTCGCCGGAGGAGCACGCCCTGCTGCTGGAAGCCTTGCACCAGGTGGACCGGATGCTGGGCGACCTGCCGTTGCCGGTGAAGCGCGCTTTTCT
sRNA2948229	TSS:2948229_+	ND	ND	GGGCCTTCCCCCGATTGCGTGGCGCGCCGCCAGCCCGCATAATGATAACC	GATCAAAGCCGGTATCCGTTTCGAACAGATCCATGAAACAGCCTGACGGCGGGCCTTCCCCCGATTGCGTGGCGCGCCGCCAGCCCGCATAATGATAACC
sRNA2910668	TSS:2910668_+	ND	ND	CCGGTGGTCCTTCGGGGGAACCAAATAGGGATCGAGCTGGTCAATGGAAT	AGCCCCTCCCAGCCGGGCAGGGTTTTGCCACGCCCGTGAAAGAGGCGGTGCCGGTGGTCCTTCGGGGGAACCAAATAGGGATCGAGCTGGTCAATGGAAT
sRNA2823344	TSS:2823344_+	ND	ND	CTCCTTTGCCGAGGTGCCCCAGGTTCTTGATGATTTGATAAACTGGCTGC	GCATCAATGCGCAACTTGGTCGCCGCTCTGTTCCGTCTGGAGCATCATCGCTCCTTTGCCGAGGTGCCCCAGGTTCTTGATGATTTGATAAACTGGCTGC
sRNA2814556	TSS:2814556_+	MOTIF_1	Sigma 70	TTTATAGGCATTTTACACACAGTTACCGTCACTTGTGAGACAGTAGTGTC	TGGCCTTGGAAAGCCGCCAAAATGTGACACGCATAACACTAAAAGACTGATTTATAGGCATTTTACACACAGTTACCGTCACTTGTGAGACAGTAGTGTC
sRNA2787171	TSS:2787171_+	ND	ND	TGGAACCGATTCGGGCGGATTTACAAATGAGAACCATTATCTTTTATACG	ATACCGTCACTCCATTCCATGGCCATGGGAAAACCCGATTCGGGCATAAATGGAACCGATTCGGGCGGATTTACAAATGAGAACCATTATCTTTTATACG
sRNA2686732	TSS:2686732_+	MOTIF_1	ND	GCGATGGCGGGCGCTTCCATCTCGGCATTGATGGCGGCACACTCGTTGAC	GGACAATCAGGCCAGCGTGAATGGCGTCCCTCTGCCCTTCCAGTTCCATAGCGATGGCGGGCGCTTCCATCTCGGCATTGATGGCGGCACACTCGTTGAC
sRNA2659236	TSS:2659236_+	MOTIF_4	ND	GCGGCTTGCCGGCATTGCCATGGGGCACCCCTGTCAGCTAGGTTAAATGG	TGGAGGTGAATCACCAGGTCGTCTTTGGCCACATCAATCCCGATCTCCGGGCGGCTTGCCGGCATTGCCATGGGGCACCCCTGTCAGCTAGGTTAAATGG
sRNA2601882	TSS:2601882_+	ND	ND	CATCCGTGACACTCTCCCTGGTAGGCTCGACTCCGTGGTAGGCTTAACGC	ATATCCTGGGGATGACGCCGATAAGGGCCGCGGGGCAAGGGGGGTAACTGCATCCGTGACACTCTCCCTGGTAGGCTCGACTCCGTGGTAGGCTTAACGC
sRNA2489701	TSS:2489701_+	ND	Sigma 38 & Sigma 70	TTACGTTCTCGCCGTCTACTTTGGCAGTGTCGGAGTGCGAAACTTCCGTT	CTGGCCGGTCGCATGGCGGCGGTGATGCAGGGTTCCACCGAGACGACTTTTTACGTTCTCGCCGTCTACTTTGGCAGTGTCGGAGTGCGAAACTTCCGTT
sRNA2483344	TSS:2483344_+	ND	ND	TCGGTCATGCCGATGAGGAACTGTCCGCTCTTCATCTTGTCCAAATCGTC	TGACATTGCTCTGGGCCAGTTGTTGGGCGAAACCTGGATTGGCCAGCGGATCGGTCATGCCGATGAGGAACTGTCCGCTCTTCATCTTGTCCAAATCGTC
sRNA2449664	TSS:2449664_+	ND	ND	TCGGGAATCCTCTTTTGCGGAGGCATCTTTTAGGGAGGTATCTTTTAGGG	CGGGCCGGGGCGGTTATTCTACAACAGCCATCCACCACGAAGGCATCTCTTCGGGAATCCTCTTTTGCGGAGGCATCTTTTAGGGAGGTATCTTTTAGGG
sRNA2444676	TSS:2444676_+	MOTIF_1	ND	AATCTGACCCACGATGGCCGGCTATGGCGTCATACTGGTAAACTGGAAGC	ACCTTCTGAAGTCCGGCAACACCCGCTCCCAGAACGCGGCCGCCGCGGCCAATCTGACCCACGATGGCCGGCTATGGCGTCATACTGGTAAACTGGAAGC
sRNA2429409	TSS:2429409_+	MOTIF_1	ND	TTTCGGGAATTGGTGGTGTTTGATCGGGGCACCGGTGGTAATGTGGGCAG	AGGAACCGATGCGCGGGCCGGAGCGCCGCAAGCATCCCCGTAAACAGATGTTTCGGGAATTGGTGGTGTTTGATCGGGGCACCGGTGGTAATGTGGGCAG
sRNA2413750	TSS:2413750_+	ND	ND	CAGGCACAGGATCGGGCCGGGCGGCTGGTCAGCAACGTAAGATTGATCGT	AACTGCTCGGCATGATGGAACACATGCCCTGGCGGATTCAGGCGCCGGCTCAGGCACAGGATCGGGCCGGGCGGCTGGTCAGCAACGTAAGATTGATCGT
sRNA2403608	TSS:2403608_+	MOTIF_1	ND	GCGATGTGGGCTCGCTTGACAGGTCGGACACGCCCACTATACTCGGCCCA	TCCGTCCGGCCCAGTGGATCGATAGCCGTGATGCGGTGCAAAACAATGGTGCGATGTGGGCTCGCTTGACAGGTCGGACACGCCCACTATACTCGGCCCA
sRNA2346398	TSS:2346398_+	ND	Sigma 70 & Sigma 54	TGGTCGTTTTTTTATTGCATTGATCTTGTTTGTCCGATCAGTATCGGAAT	GTGTTAGAGGTTTATTTCACCGATATCGTGTCTAGTAAAAAAATGTGACCTGGTCGTTTTTTTATTGCATTGATCTTGTTTGTCCGATCAGTATCGGAAT
sRNA2339305	TSS:2339305_+	MOTIF_1	Sigma 70	AATAAAATCGACACTTGCAACACGCTCGCGGGAGCGATAGGCTCCGAAGA	AGGGGGCGGGGTAGCGAACCGCAGACTCCCTCTCTCGTTGCCACAAATGCAATAAAATCGACACTTGCAACACGCTCGCGGGAGCGATAGGCTCCGAAGA
sRNA2332536	TSS:2332536_+	MOTIF_1	ND	GTGACAGAAGTCGTCTTGACACACTTGGTGTTGTCGACAGAATGGCTGGT	GCACGGCCCGATGGAACCGCGGTGCGGCTTCGCACCGGTTGGGGATGACCGTGACAGAAGTCGTCTTGACACACTTGGTGTTGTCGACAGAATGGCTGGT
sRNA2311235	TSS:2311235_+	ND	Sigma 24 & Sigma 70	GGTTTCGGTCCAGTAATGACGGGTCACAAAGGGTTGTTTATCCTGGGGCA	TGATAGTCCCAATGATCGGTGCCGACCACGCGAAAAACATTGACCGAACCGGTTTCGGTCCAGTAATGACGGGTCACAAAGGGTTGTTTATCCTGGGGCA
sRNA2244264	TSS:2244264_+	ND	Sigma 70	CTATGACCGCAAGAAGGACATCGTGATTCGGGGTGGTTACAATATCTCCA	TTCCGCACCGGCGACCTTTTCATCGTGCGGGATGACAGGCACCTAGGGTTCTATGACCGCAAGAAGGACATCGTGATTCGGGGTGGTTACAATATCTCCA
sRNA2232273	TSS:2232273_+	ND	Sigma 70	GTAATCGCAGCGACTTTCCCGTAAAAACGTTTCATAATATGCTCCAACAG	TCTTCGCCAGCAGCATGGCGGTCGCTCGACCTATGCCTGAACCGGCACCAGTAATCGCAGCGACTTTCCCGTAAAAACGTTTCATAATATGCTCCAACAG
sRNA2187550	TSS:2187550_+	ND	Sigma 70	TGTCCGGCCTATGTAATGAATTTGCGCTGGGATCTGGTAGCCTGGAACCC	CCACAGCGGTTTCCCCGTTAACGCAAGCGGTTCTGGATCAGCTTGCACCTTGTCCGGCCTATGTAATGAATTTGCGCTGGGATCTGGTAGCCTGGAACCC
sRNA2162962	TSS:2162962_-	MOTIF_1	ND	GCGATGAACAGACCCTGCAGCTCCAGTTCCTCGGTGCTATCATCCTTGGT	GCATGTCCAACTGACCGGCGAAGATGTCGGTGTTGGGTTTATGACCGATGGCGATGAACAGACCCTGCAGCTCCAGTTCCTCGGTGCTATCATCCTTGGT
sRNA2124280	TSS:2124280_+	MOTIF_1	ND	CTCGGTAAGGACCGCGTCCAGATCCTCGCCAGCCGGGGTAAGCTGGCCAC	ACTTGTTTGGCCGTGGCAATCAGCAGTTCAGCCCGGCGGTGATCCGCCGTCTCGGTAAGGACCGCGTCCAGATCCTCGCCAGCCGGGGTAAGCTGGCCAC
sRNA2106608	TSS:2106608_+	MOTIF_1	ND	CTCACCTCCGGGGCTTGGGGCCTGGGGCAGGTTGTGGAAAGATCAGTGGC	CGATGTGAAAAATCGCTCCCGGCGATTTTTTGGTGTTTCGTTGGCGCTTTCTCACCTCCGGGGCTTGGGGCCTGGGGCAGGTTGTGGAAAGATCAGTGGC
sRNA2096526	TSS:2096526_+	MOTIF_1	ND	TACAATTTATCATGGTGTTACCATCGGGCCGCGGACTACCATTCACTCCC	ATCGGGGCCGGCACCCGGATCGGTGGGCAGGGCCGTATCTGGCCGAATGTTACAATTTATCATGGTGTTACCATCGGGCCGCGGACTACCATTCACTCCC
sRNA2091564	TSS:2091564_+	MOTIF_1	ND	CGGTGGCCGCTTTTCTTGACGGCGGGCTGGGTTTCCAGCATATCGGTAGC	GCAGGCGGGCGGCGCCGCCACCGCCGTGCTCAACGCCGCCAATGAAGTGGCGGTGGCCGCTTTTCTTGACGGCGGGCTGGGTTTCCAGCATATCGGTAGC
sRNA2085015	TSS:2085015_+	MOTIF_1	ND	CCGGGTCTTTTCCGTTGCCTCGATGGGGGCGGTCGTGGTATAAAGCGCCC	GGAAAAATACCGTGTTTTCAGAGACTTGGGCTGGCCCGGCCGGGTGGCGCCCGGGTCTTTTCCGTTGCCTCGATGGGGGCGGTCGTGGTATAAAGCGCCC
sRNA2019598	TSS:2019598_+	ND	ND	GCAAGCTCCTACAGCGGCCTGGTGCCGGCGGGTTGCCGGACCGCGGCTTT	CTTGCCTGCAAGCGAATATATTCTCCGACGGTGGAAGAATTCGCTTGCAGGCAAGCTCCTACAGCGGCCTGGTGCCGGCGGGTTGCCGGACCGCGGCTTT
sRNA2007069	TSS:2007069_+	ND	ND	AGCGTCGGCGCGGGGGTTGCAAAACGTCATAAAACGGTCATTCTTGAGCT	GAGCAATAAAAAAGCTGGCGGCATTGTGCAGCGTGCCGGGGAACGCCGCAAGCGTCGGCGCGGGGGTTGCAAAACGTCATAAAACGGTCATTCTTGAGCT
sRNA1955389	TSS:1955389_+	MOTIF_1	ND	GAAGTCGCGGTTGCTGGACCCGAAACAGGCCTACGTGGCCTACTGTGATA	CGCCATCGGCTGTCCGGAGCCGCTAATATGTCGTTGAATGTGCTGCGCCTGAAGTCGCGGTTGCTGGACCCGAAACAGGCCTACGTGGCCTACTGTGATA
sRNA1952495	TSS:1952495_+	ND	Sigma 70	GGCGCCAGGCCACCGCGGAACTTCCTTCCCTCCTGATGTTCTTATCCTGT	CATGTATTAAGGAGCCGCATCGAGTGTTTCGATGCGGCTTTTTCTTTTGTGGCGCCAGGCCACCGCGGAACTTCCTTCCCTCCTGATGTTCTTATCCTGT
sRNA1924393	TSS:1924393_+	MOTIF_1	ND	GTGTGCGGCGATGCGTCGTCATCGCCGGTGATGGATGGCACAATGGAACG	GCGCCTATGATGACATAGTCGTTCCCGCCGCGACTGCCCGCGGGCGCACAGTGTGCGGCGATGCGTCGTCATCGCCGGTGATGGATGGCACAATGGAACG
sRNA1908677	TSS:1908677_+	ND	ND	AGCGGGCGGAGAATTTGACATTGATGTAGTTGGGGAGTCTCACTACCAAG	ATGCTGTTCCGCAAAAAGGCCAAGAAAATTTACCATGAAGCCCAGATCAGAGCGGGCGGAGAATTTGACATTGATGTAGTTGGGGAGTCTCACTACCAAG
sRNA1908339	TSS:1908339_+	MOTIF_1	ND	TGTCGTTTGATCGCTTGCTGCTGAAATCGATTCTGTTTAGCATCCATAGG	CTGCAGAGGTGAGCAGATTGAAAAAACGGATGGCATCCTGGCGGGACAACTGTCGTTTGATCGCTTGCTGCTGAAATCGATTCTGTTTAGCATCCATAGG
sRNA1896408	TSS:1896408_+	ND	Sigma 24 & Sigma 70	TATGAAAGGGCTTACACAAAAATATGATGAATAGTTATATAAGATCACTT	GTTGTAGGCTGAGGCTTACATGAAAAAGGGTGAATATCCTACAGGAAATGTATGAAAGGGCTTACACAAAAATATGATGAATAGTTATATAAGATCACTT
sRNA1895073	TSS:1895073_+	MOTIF_1	ND	GGGCATCACCCCGCAAGGTCTGATCAAGCAGGTGCGGGATATCATGGATG	GACGAAACCGAGCGCCGCCGGAACAAGCAGATCGAACACAACAAGGCAATGGGCATCACCCCGCAAGGTCTGATCAAGCAGGTGCGGGATATCATGGATG
sRNA1864760	TSS:1864760_+	ND	ND	CGTTACGCGCGGGCCTGGAAGTGTGACTTGTATCACATGATAATGGCTCT	GTCATGCATTCACATTTACACTCCGTTTACCTAACGCGTGAACTATAAAACGTTACGCGCGGGCCTGGAAGTGTGACTTGTATCACATGATAATGGCTCT
sRNA1862802	TSS:1862802_+	ND	Sigma 70	GCAATGTAATCCCGCTGGCGTGTGGTGCGGGTCGGTGATACAAGGAAAGG	CTTGCAGGGCAAGCTCCTACAGTGGCCTTGTAGCGATCTCGAGGGCAGCAGCAATGTAATCCCGCTGGCGTGTGGTGCGGGTCGGTGATACAAGGAAAGG
sRNA1838221	TSS:1838221_+	MOTIF_1	Sigma 70	TGACAGATTGTATCTTCCTTCTCTGGAAATGGGAGAGTATATTCCTATAT	TTTGCAAAGTTTTTCTATATATGCGACCTCTGGATGTATCGAATGACAATTGACAGATTGTATCTTCCTTCTCTGGAAATGGGAGAGTATATTCCTATAT
sRNA1825706	TSS:1825706_+	MOTIF_1	Sigma 70 & Sigma 24	ACCGGTATCCGCTCAATGTTCAGGTCAGGGGGATCCCAGTACAGTGCGGA	GCAAATAATAGAAACCGGTGGAGTGTTACAGAGCTGTAAAAACTTCACAAACCGGTATCCGCTCAATGTTCAGGTCAGGGGGATCCCAGTACAGTGCGGA
sRNA1822688	TSS:1822688_+	MOTIF_1	Sigma 32 & Sigma 24	CATAGCCAATCAATCATTGAATGGAATATGAGAGCCAGTACCATGGATGG	AGAGGGGCCGGGGGAGAGGGTGAAATACACAGACCCAAACGCTATATCCCCATAGCCAATCAATCATTGAATGGAATATGAGAGCCAGTACCATGGATGG
sRNA1810084	TSS:1810084_+	MOTIF_1	Sigma 32 & Sigma 24 & Sigma 70	CTTACCCGCAATACCTGGTAATGATGGTGTTGTGGGAGGAGGATGGACAG	CCTGGCCATGACCAAGGTCTACCGCCGGTTGTTGCGCGAACTGGGGCTCACTTACCCGCAATACCTGGTAATGATGGTGTTGTGGGAGGAGGATGGACAG
sRNA1808083	TSS:1808083_+	MOTIF_1	ND	CCAGCGCCTCTTCTTCCATTGTCAGGCCCAGACCACCATACTCTTCCGGG	ACCGAACAGGGAACGGAAAGCCGGCGAGGTCCGTCCGATCTCGAACGCCACCAGCGCCTCTTCTTCCATTGTCAGGCCCAGACCACCATACTCTTCCGGG
sRNA1783236	TSS:1783236_+	ND	ND	GATCGCGGAGTCGCTGGCACGCAAACACGCCTGCACGCCATACTTGCAGC	CAAGAACCGTGGCAAGCTGCTGATTCAGGTGGGTGAAGACCCGACTCGCTGATCGCGGAGTCGCTGGCACGCAAACACGCCTGCACGCCATACTTGCAGC
sRNA1770369	TSS:1770369_+	ND	Sigma 70	ATTCCGAAATAGTATTGACGCCCCGCGGGGCGCGTGTCAGATTCTCCGGC	CGGGATTGGCACGCCCATCAGATCATTCACCGCCGAAAATATGAAACCATATTCCGAAATAGTATTGACGCCCCGCGGGGCGCGTGTCAGATTCTCCGGC
sRNA1769065	TSS:1769065_+	MOTIF_1	ND	GGAACTGGCCACCATTGGCCATCCGCTGGCGGATCTGGCTTACTTCTGTC	AATCTGCTGCTGGCACCGGACCAGCCCGGGGTGGTGGCGGTGCTGGACTGGGAACTGGCCACCATTGGCCATCCGCTGGCGGATCTGGCTTACTTCTGTC
sRNA171426	TSS:171426_+	MOTIF_1	ND	AACGCCAGTTCGTTGGTGTCCTCCACGCCGGTCCGTACGTCATAGTAGTT	ACGGTTCGGCCAGTTCCTCGCCGTTTTCAGCGGCGATTTCGTTGAACGCCAACGCCAGTTCGTTGGTGTCCTCCACGCCGGTCCGTACGTCATAGTAGTT
sRNA1705918	TSS:1705918_+	MOTIF_1	Sigma 70 & Sigma 24	TTTGTAATATTCGCTTGCAAGCAAGCTCCCACAGCGGCTAAAAATTACCT	GAATTCTCTGTGGGAAGCTTGCTTGCAAGCGAATGGAACTCACCTCGGCGTTTGTAATATTCGCTTGCAAGCAAGCTCCCACAGCGGCTAAAAATTACCT
sRNA1667299	TSS:1667299_+	ND	ND	ACAAAGGTCGCCCTTGTACGCCGCTGACCCGCACGGTAAAGTTCCCGACC	GGGCAGTAGCCACTCAGGCGCTTCTCGGACCTATGGCGGAGGCGGCCTGTACAAAGGTCGCCCTTGTACGCCGCTGACCCGCACGGTAAAGTTCCCGACC
sRNA1644478	TSS:1644478_+	MOTIF_1	ND	TGATCGGTCTCCCCGGTGATGAAGTGGAAGTGCGTGATAATGTGGTGTAC	GATGGTGTTCAAATTTCCGGAAAACCGTGCTCAGAATTTCATCAAACGAGTGATCGGTCTCCCCGGTGATGAAGTGGAAGTGCGTGATAATGTGGTGTAC
sRNA1638326	TSS:1638326_+	MOTIF_1	ND	ATCCTGCACGAGATTGGAACCCCTGAGTCCCATGTGTTGTCTGAGGAGCT	CGGGCACCGACCTGGATGCCGCCGAGGCGGAACAGTACAGTGGTGCGGAAATCCTGCACGAGATTGGAACCCCTGAGTCCCATGTGTTGTCTGAGGAGCT
sRNA1620419	TSS:1620419_+	MOTIF_1	ND	CAACGTGGAGCGAGTTGACAATTATATTCCCGAGAAATACACTCGCGCGG	GTGGATTTACTGTTGAAGAACCGAGATGGCTCCCACCGGTTTTACAAAGCCAACGTGGAGCGAGTTGACAATTATATTCCCGAGAAATACACTCGCGCGG
sRNA1610551	TSS:1610551_+	MOTIF_1	ND	CTGCCGCATGGCCACCATCATCACGGCGAGCACGGTGGTAAGCTGGATAC	CCATGGTGGATACGCTGGGTGACGCGCCCTGGGCGCTGCAACAAGCGCCGCTGCCGCATGGCCACCATCATCACGGCGAGCACGGTGGTAAGCTGGATAC
sRNA1586665	TSS:1586665_+	MOTIF_1	Sigma 32	GGGACGAACCAGCCATTCCCTTTGTGAATGATAATTCTTATTCTTTACAA	ATGAAGGAGGCGGGTAAAGAATGTAAGCAGGGAGCCTTGCGGCGAGATCAGGGACGAACCAGCCATTCCCTTTGTGAATGATAATTCTTATTCTTTACAA
sRNA1577230	TSS:1577230_+	MOTIF_1	Sigma 70 & Sigma 24	AGTCATAGGCGACAATACCAGTCCTGGAGGAAGGGTGCCATTATTAGTTT	ACTTGATACATTGTTGTCCTTGGTAGGTTTGTCGCAAATCACCATGAATAAGTCATAGGCGACAATACCAGTCCTGGAGGAAGGGTGCCATTATTAGTTT
sRNA153546	TSS:153546_+	ND	Sigma 70	ATGGGAATAATGGCTTGCAAAACAGAGGAAATTTGCGCCATAGTTTGAAT	ATTAAGCGGTTGATTGGTAAGAGAGCGGTTCGCTCTTCTATTTAAAAGGTATGGGAATAATGGCTTGCAAAACAGAGGAAATTTGCGCCATAGTTTGAAT
sRNA1476921	TSS:1476921_+	MOTIF_1	ND	CTGGTGCGGGGTGGATGGTGTCCACCACTGTCCATTGGTATGCTAACCAG	ACAGGGCTCCTGAACAGCGTGTCGGTTTTTAGATGACTTTCCTGGGTGGGCTGGTGCGGGGTGGATGGTGTCCACCACTGTCCATTGGTATGCTAACCAG
sRNA146903	TSS:146903_+	ND	ND	CCGTGGCTGCGATGCTTGACCAGTTGCTGCAATACGTTCAGACTGGAAGT	CCCGTTCGGCCGCCACCGCGATCATGCCCATGGTCCTCCCAATGGAAGAGCCGTGGCTGCGATGCTTGACCAGTTGCTGCAATACGTTCAGACTGGAAGT
sRNA1432812	TSS:1432812_+	MOTIF_1	ND	GGCGCTGCGAATCCCTAGGTCCCGTGTTGACGACCCGGTACACTGGCACC	GAATCTTGTTCGTGCAGTCTAGTGATTGACTGACCGTCGGTCAATTGCCTGGCGCTGCGAATCCCTAGGTCCCGTGTTGACGACCCGGTACACTGGCACC
sRNA1304080	TSS:1304080_+	MOTIF_1	ND	ATGTCGGCGGTCTTTTGTTTTTGGGGAAAGCATCAGGCAACATATCTGAT	CTGATCTAGCCAGTTAGTAAGGGCGTACTTTGAAGGCCCCCGGCGCGGGAATGTCGGCGGTCTTTTGTTTTTGGGGAAAGCATCAGGCAACATATCTGAT
sRNA1284641	TSS:1284641_+	MOTIF_1	ND	TGGAACAACAAAACCCGGAACTGCCGGCGCCGGTGGCACTCTATATTGCT	GACCCCGGCGGTGGGCTTCGCCATGGGCCTGGAGCGGCTGATTCTGCTGCTGGAACAACAAAACCCGGAACTGCCGGCGCCGGTGGCACTCTATATTGCT
sRNA1281712	TSS:1281712_+	MOTIF_1	ND	AGCAACCGTCGTGATTGGCGCTGGCCGCTATTGCTGGTACTACTGGTCCT	ACCAGAACCGCCGGGAGCCGGTGCCCACCGAATCCCTGCATGAACCCCTGAGCAACCGTCGTGATTGGCGCTGGCCGCTATTGCTGGTACTACTGGTCCT
sRNA1241165	TSS:1241165_+	MOTIF_1	ND	GTCGCGGAAACGACAGCTTGGTGCAGCCAGTCGATGATATAGATGGTCAT	GGTGTTGTAATCCCGTACTCCGGTCTGAAAAAGAGCTTCTTTCCCAGATTGTCGCGGAAACGACAGCTTGGTGCAGCCAGTCGATGATATAGATGGTCAT
sRNA1200801	TSS:1200801_+	MOTIF_1	Sigma 70	TCAGAGGCCTATCGTTGTCAGTGAAGAAAAGCTGGGTTATGGTAATTCAC	ATGCAGCAGAGGAGGGGGAATGCGAACCTCGGGATGTTCCAATGCCATGTTCAGAGGCCTATCGTTGTCAGTGAAGAAAAGCTGGGTTATGGTAATTCAC
sRNA1191487	TSS:1191487_+	MOTIF_1	ND	CGCCCAGGGTGGCGGCGGCCTCTTCCAGATCCGGGGTAAGGTCTTCCAGT	CGGCATCACCTGGGCCAGTATCACCTTGCGGAACGAGGCCAGCGGTGAGGCGCCCAGGGTGGCGGCGGCCTCTTCCAGATCCGGGGTAAGGTCTTCCAGT
sRNA108877	TSS:108877_+	MOTIF_1	Sigma 24 & Sigma 70	CACTAATTGAATTGTTTGACAATTGAATTAATCATGCTAACGTTGCCATC	AAAGGGCTCCTTTTGATGAGAGCGATTATCCCGATTATGAGCTGATGTGTCACTAATTGAATTGTTTGACAATTGAATTAATCATGCTAACGTTGCCATC
sRNA1044874	TSS:1044874_+	MOTIF_1	ND	CAGGGCGTCGCCGGAGGCGCCACAGCCGAAGCAGTAGTAGAATTGCTTGT	TGCTCCACCGCCTCGGGGAAGGACAGGTGGTCGTACTCCATGACGAAGCGCAGGGCGTCGCCGGAGGCGCCACAGCCGAAGCAGTAGTAGAATTGCTTGT
sRNA4307334	TSS: 4307334_+	ND	ND	ACCACTTGTTTTCGACTTCTTTGCCCCCATCTCGTACACTACGCCACCCT	TATGTACGATTGTCCGACAATTTATGTAAAGCTCCGTAACACACCTTCCCACCACTTGTTTTCGACTTCTTTGCCCCCATCTCGTACACTACGCCACCCT
sRNA4261059	TSS: 4261059_+	MOTIF_1	Sigma 70	GATTTAACATGCTATTGCAAAGGAAAATCCATCCATGCACTATGAATCCC	CACCTTTGGAACTGCTTTTTCATGTTTTTTGTAAGTTGCTGATTTATAAGGATTTAACATGCTATTGCAAAGGAAAATCCATCCATGCACTATGAATCCC
sRNA950550	TSS:950550_-	MOTIF_1	ND	CGAACAGCCAATTACTTTGACATCTAAATATTATATCTCTAAAATAGCCT	AACAACAACATGAAGCCAATGAAGCTCGCCAGAACCATCAGGCGCCTCCCCGAACAGCCAATTACTTTGACATCTAAATATTATATCTCTAAAATAGCCT
sRNA929314	TSS:929314_-	MOTIF_1	Sigma 70	AATAACGCTTTGATCCCCCGCTGCGGCCCGGGTCGGATGACAATTCGCAC	CTGCCCTGTTGCAAAGTGCGCCAAGGGCGTGGATGCAAAACATTAATAAAAATAACGCTTTGATCCCCCGCTGCGGCCCGGGTCGGATGACAATTCGCAC
sRNA916445	TSS:916445_-	MOTIF_1	Sigma 70	ACGCCGCCAACACCCGACACAACATCCTGCAAATGTACTACACTGACTCA	GCTCCCGCCTCCCCCTTTCTGACAACGCTCATCCCTCGCGGGAAAATCTAACGCCGCCAACACCCGACACAACATCCTGCAAATGTACTACACTGACTCA
sRNA907496	TSS:907496_-	ND	Sigma 38 & Sigma 70	TACAGTAGTCCAGATGATTAAAGTCATTGGATTGTGGTATAGATATGCAG	CTCAAATGGGGTCCCCCAAAGAGGGGATCGGCCGATGGCAACGCCAGGACTACAGTAGTCCAGATGATTAAAGTCATTGGATTGTGGTATAGATATGCAG
sRNA88397	TSS:88397_-	MOTIF_1	ND	CCACCTCGACCCCGGTGGAGGGTCAGACCAATCAGGAGTACCGTCTACAG	CAGCTCGGTGCAGTTCGGCTTCGGTTTCTGGCGTGATCACTACGGCCTGTCCACCTCGACCCCGGTGGAGGGTCAGACCAATCAGGAGTACCGTCTACAG
sRNA811729	TSS:811729_-	MOTIF_1	ND	CGCCTGGATCCCACCTGGATAAAGCCCGGCGGATATTGGACAATGATTCC	GGCCCGCGCACGGTACTGAGTGATTCGCGCCGCCGCCATCGGGACTGTCCCGCCTGGATCCCACCTGGATAAAGCCCGGCGGATATTGGACAATGATTCC
sRNA797184	TSS:797184_-	MOTIF_1	ND	TCGGCGATCCGGCGATAGCCAAGGCCCTCCAGTTGAGAAAGAATGAAAGC	ACGCCTGACGCATATAGCGTTTGATGGTGCGTTCCGACAGCCCCATGCGTTCGGCGATCCGGCGATAGCCAAGGCCCTCCAGTTGAGAAAGAATGAAAGC
sRNA795143	TSS:795143_-	MOTIF_1	ND	GGTTGCAAATCCGCTTTTGACTCAGGGCAACAGACTTTCTATATTGCCTT	GGCCGCACGGTCAGCGGGCATCCCGGTTATCGACAACGGCCTGGCGATTTGGTTGCAAATCCGCTTTTGACTCAGGGCAACAGACTTTCTATATTGCCTT
sRNA7667	TSS:7667_-	MOTIF_1	ND	ATTATGGCGATGTCACCTCAGTGCCCCTGGTCGGTGATAGCCTTAGGGAC	TTGCGATTGCCGTAAGCCGCTCCCCGGGCTGATCGATCAAATTGTTGCCGATTATGGCGATGTCACCTCAGTGCCCCTGGTCGGTGATAGCCTTAGGGAC
sRNA680706	TSS:680706_-	ND	ND	GCTTCGCCTCAGTCATCGCAATTATCGACTTCTATTGCTACTATTTCGTT	TATCAGAAGAGCCCCCAAAGCATTTTGGGGTGGCATGCTGATCGGCGTCTGCTTCGCCTCAGTCATCGCAATTATCGACTTCTATTGCTACTATTTCGTT
sRNA661044	TSS:661044_-	MOTIF_1	Sigma 70	ATAGCTTCCATTGCGTGACTATTGCCTTCGGCCTGCGCAACATCACCGAC	CAACACACAAGTGGCCCAGGTCAATGGTGAGTGCCTTCCTTTCGCCGACAATAGCTTCCATTGCGTGACTATTGCCTTCGGCCTGCGCAACATCACCGAC
sRNA636872	TSS:636872_-	ND	ND	TTTTGGCCCGCCGGCAGAAAGGACACCACGAGGTGGTGTACATTGTCACC	ACGATCCACATCGATTTCATGAAGCCGCGCCGCCTTCGACACCAACAAACTTTTGGCCCGCCGGCAGAAAGGACACCACGAGGTGGTGTACATTGTCACC
sRNA566126	TSS:566126_-	MOTIF_1	ND	CGGACACCCGGCGTATTTCGGCGCCGGCGCCGATCCTGCATACTGTGCCA	TCTCATTTTATTGTCATATGTGCCCCGATTATGCACCGCCGGACCGTGACCGGACACCCGGCGTATTTCGGCGCCGGCGCCGATCCTGCATACTGTGCCA
sRNA564086	TSS:564086_-	MOTIF_1	ND	GCCCCGGCACGGCGTCGCCACCTTTTGGCTTTTCTGGCATAATCGCGCCC	GTGGATCTGGCGGAGCTGATTCACAAAGAAACATAAATCCGTGACGACGAGCCCCGGCACGGCGTCGCCACCTTTTGGCTTTTCTGGCATAATCGCGCCC
sRNA504520	TSS:504520_-	ND	Sigma 70	GTTGACAGTTGACAGTTGACAGCGAAAAGAAAAAACGGAAGAACAAAAAC	CGGGTCTTGCGAAAAATAGCTATGGGGGGAAGGAAAGTTGACAGTGGATAGTTGACAGTTGACAGTTGACAGCGAAAAGAAAAAACGGAAGAACAAAAAC
sRNA4907609	TSS:4907609_-	MOTIF_1	Sigma 70	ACGGTATCGGTCGCTTTACAGTGCCGTCCTGGGTGCCAATAATCCGCCAT	CCCTGGCGTTGCTGGCTGGCCTGCGCCGCCGGATGCGTCGTTGAAGGACGACGGTATCGGTCGCTTTACAGTGCCGTCCTGGGTGCCAATAATCCGCCAT
sRNA4868923	TSS:4868923_-	ND	ND	ATCCCGGAGGATATCTTGTTGCTGCGGGAAATCCGTGACAACCTTAAACA	GGCTCAAGCGTGAGGAGGAAAAAGCAGAGGAGGCCGCCGCGCCGCCGCCGATCCCGGAGGATATCTTGTTGCTGCGGGAAATCCGTGACAACCTTAAACA
sRNA4863498	TSS:4863498_-	ND	ND	ATGAGATGGGGCACAAGACCGACCGCCACGAGAAATGGATGGCCAAGCTA	GCTGGCGGTCTCCACGGGCTGCGCCACGGGTATCGCCATCAATACCGCCCATGAGATGGGGCACAAGACCGACCGCCACGAGAAATGGATGGCCAAGCTA
sRNA4842581	TSS:4842581_-	MOTIF_1	ND	AATTCCAAATGGCCTTGTAGCCGTCGTCCGCACCCTCCATGATTTCCGGC	GTAGACGTCAAAGGCCACCGCTTTGTGTTCGGTCTCTTCCAGGGCGTGCCAATTCCAAATGGCCTTGTAGCCGTCGTCCGCACCCTCCATGATTTCCGGC
sRNA4841993	TSS:4841993_-	ND	Sigma 70	ATTGTTTACTTGATGCCCTGGTGGCACATTTTCAGCGTACTTTGGCACCG	CTTCTAACAATAGGGTTATGTCGTGACGGACAATAGACAGATTAAGGCAAATTGTTTACTTGATGCCCTGGTGGCACATTTTCAGCGTACTTTGGCACCG
sRNA4832179	TSS:4832179_-	MOTIF_1	Sigma 70	GAATCCGTAGCGCATTACCACCACCAGCACCATCAGGAATACCATAAGCA	GCGCCATGCAAATAAGTGATGCTTTCCTGCAGCGCGATGTTGCCGATGCCGAATCCGTAGCGCATTACCACCACCAGCACCATCAGGAATACCATAAGCA
sRNA4831052	TSS:4831052_-	MOTIF_1	Sigma 70	GCGTATTCGGTTACTCCTTCCTGGATCAGAACCGCGGTAAGGTGCAAGGC	AAACGACAACCTGATCGTGCAGAAGCTGGTGTCCAACCCGAGCGCTCTGGGCGTATTCGGTTACTCCTTCCTGGATCAGAACCGCGGTAAGGTGCAAGGC
sRNA4827554	TSS:4827554_-	MOTIF_1	ND	GTGTGACCGGCGAGCTGTTTCTGGAAGACCAGGATCTCTATGATCCGAAG	CACCTTTCTGCGCAGCCTCAACCGCATGAACGACACCATCGACATCTGTCGTGTGACCGGCGAGCTGTTTCTGGAAGACCAGGATCTCTATGATCCGAAG
sRNA4802459	TSS:4802459_-	MOTIF_1	ND	GCCCGTCCGGGCCCATTGAGCGCGGCGCCGAAACCGGTATGCTGATGCGC	GTGGTCACCCCCGCTTTCGTCGCCTGTTTGCAGCAGGGACCGTGATATTGGCCCGTCCGGGCCCATTGAGCGCGGCGCCGAAACCGGTATGCTGATGCGC
sRNA4788320	TSS:4788320_-	ND	Sigma 70 & Sigma 38	TAAATCACGTTCTACATTTTTTCATAGCCACCCTTTGTACATTCGTTCAT	CTGACAACGGAAACCGCGGGGTTACCTGAGCACGTGCCGTTAACATGACGTAAATCACGTTCTACATTTTTTCATAGCCACCCTTTGTACATTCGTTCAT
sRNA4764472	TSS:4764472_-	MOTIF_1	Sigma 70	CGCCGTCGACCCCGTATTTTCAAGTGATGAATTCATGGCATACTGCGGAT	TGCCACCGAACCGATAGTGTAGTACGAGATACGGCGATGGCGACAATGGTCGCCGTCGACCCCGTATTTTCAAGTGATGAATTCATGGCATACTGCGGAT
sRNA4758272	TSS:4758272_-	ND	Sigma 24 & Sigma 70	AAGATGGAACCGGCAGGAACTTTCGTCGAGATAGAGCCGTCTTAATTTAC	CGTGCGGGAGCCCTCGGGCCAGCCTGTGATCCCCATCATGAAATTTGTAAAAGATGGAACCGGCAGGAACTTTCGTCGAGATAGAGCCGTCTTAATTTAC
sRNA4743681	TSS:4743681_-	ND	Sigma 70	ATAACCAGGGATATTTGAGAAAGGTGGCCAGAGTGGCGTAGGTTAGACGC	GAAGGCGCTGTACTTGCCCGGTTTGATGCCGCTTTCGCCGGCCTGGGCGGATAACCAGGGATATTTGAGAAAGGTGGCCAGAGTGGCGTAGGTTAGACGC
sRNA4742522	TSS:4742522_-	ND	ND	CGACGGCGCCGGCAAGCCGTTGGTGGAAGGCCGCGTGGTAAGCTGCTTCA	GGGCTGGTCAGCGCCGTGTGCCATGGCCCGGCGGCGCTGGTGGGCGCCCGCGACGGCGCCGGCAAGCCGTTGGTGGAAGGCCGCGTGGTAAGCTGCTTCA
sRNA4722212	TSS:4722212_-	MOTIF_1	ND	AGCGCGACCATCGGGTTGCCGCCGCAGGCGTCCCACAGCAGACTGAAATA	CCACCAGCACCTGCCGGGAGGTGACCTTGATCGATGTCAGCCACAGTTTCAGCGCGACCATCGGGTTGCCGCCGCAGGCGTCCCACAGCAGACTGAAATA
sRNA4718745	TSS:4718745_-	MOTIF_1	ND	TGTGGGTGCTGGCCTGGGCCGGTCAGGCCTGGGGGCATAAAGTGGAAGGC	CGCCGGCATCGACCGCAGCGGTCTGTCGCTGGGCTGGACGGCGCTGCTGGTGTGGGTGCTGGCCTGGGCCGGTCAGGCCTGGGGGCATAAAGTGGAAGGC
sRNA4709575	TSS:4709575_-	MOTIF_1	Sigma 70	GTCATTGATTGGATTCCTGTTCGCCCATTTTCTGGGCCAAGATATCCGGC	CAAGTTGCGGCAGCCGCTATCACACCAATCTAAATTTTTGATGCAAATGCGTCATTGATTGGATTCCTGTTCGCCCATTTTCTGGGCCAAGATATCCGGC
sRNA4686509	TSS:4686509_-	MOTIF_1	ND	CGCCTTCCGCGATGCCGTGGCGGATCTGCCGGAGGTGGTATCCTGTTATC	ACGGTTTTCGTCGGTATCAAAGTAGGGCAGCACGATGATGAGGTGGACAGCGCCTTCCGCGATGCCGTGGCGGATCTGCCGGAGGTGGTATCCTGTTATC
sRNA4644028	TSS:4644028_-	MOTIF_1	ND	TCGCCATTCAGCAATGGCGCCGGGACGAGCGCCCCGGCAATATCATCAAT	GAACGCGGTGGTGGACACCAACCTCAACGGTGTCTGGGCGGTGAGCAAGTTCGCCATTCAGCAATGGCGCCGGGACGAGCGCCCCGGCAATATCATCAAT
sRNA4631688	TSS:4631688_-	ND	Sigma 70	AAGATGAGCCTGAATATGCTTTGGGTGTTGCTGTAGGATATGCTGAAGGT	TTACTTTCTGAATTTTGAAAGAGGCTTGGGCGCGTACCTTCTGCGCTCGGAAGATGAGCCTGAATATGCTTTGGGTGTTGCTGTAGGATATGCTGAAGGT
sRNA4623552	TSS:4623552_-	ND	ND	AACGCAGCAACCATTGACCTCATGCTAGGTATCGGTTTTCAATAAATCGA	ATCACAGGCATTGCGTACTCTCCCGGAGTCCGCTGGCGCCGGTGCCAGCGAACGCAGCAACCATTGACCTCATGCTAGGTATCGGTTTTCAATAAATCGA
sRNA4622542	TSS:4622542_-	MOTIF_5	Sigma 70	CCCTCTTTGTTCGTATTGTGTGACTTATGTCTCACTTGTACCGTTTTAGC	GGCGGTTATGGAACAATTGTCCACTCATCCTTAATGCGGTGGTTTCTGTTCCCTCTTTGTTCGTATTGTGTGACTTATGTCTCACTTGTACCGTTTTAGC
sRNA4611895	TSS:4611895_-	ND	ND	ACATCGGCAACGCCGCCACCGAAATGACCGAGCCGATGCGGCGCGGCATC	ATCCACCTCGCTGGATGGCCGCGCTTACAACATCGCCTGCGGTCAGATCGACATCGGCAACGCCGCCACCGAAATGACCGAGCCGATGCGGCGCGGCATC
sRNA4595192	TSS:4595192_-	MOTIF_1	ND	CGGTGCGGGAAATCATTGACCCGGCGCGACCGGATTGATAGTTTCGCGCC	GGAGCAGGCTGACGCCTGGAAACGGCTGGAGCAGGCCCTGGCCGCGCCGGCGGTGCGGGAAATCATTGACCCGGCGCGACCGGATTGATAGTTTCGCGCC
sRNA4560617	TSS:4560617_-	MOTIF_1	Sigma 70 & Sigma 32	ACCCGGACAATGGTATTGCCATTAGTCAGCAAACCCTTGATGATTTTATT	TGTGGTGATCAATGTATTGCGGCTACTGCAGACCCTGGATGACGACGACAACCCGGACAATGGTATTGCCATTAGTCAGCAAACCCTTGATGATTTTATT
sRNA4483322	TSS:4483322_-	MOTIF_1	Sigma 70	TTTGTACACCGCTCAGCCCAGGGGAGGATGACTCGTGGCATGGTTATGGT	ATGAAAAAATGTTAACACTATGTTGCCACAGTCCGGGTGTACAATACCGCTTTGTACACCGCTCAGCCCAGGGGAGGATGACTCGTGGCATGGTTATGGT
sRNA4464071	TSS:4464071_-	ND	ND	GGCCGCAGCGAGTATAGGCGCGCTGGTTGCTCCCCGCGTACAATGCCGGT	TCCGGCGCAGCATGCGGGCCTTGCCGCCCGCTTGAGTCCGGGAAAGCCGGGGCCGCAGCGAGTATAGGCGCGCTGGTTGCTCCCCGCGTACAATGCCGGT
sRNA4461586	TSS:4461586_-	MOTIF_1	Sigma 70	ATTCTCTTCCCCGGGCTTGCCAAAAAACACCACTGGCCTAATATCAGAGA	CGGGGGTGGATAACACCGCCGCCGGTCACTTTGACGGCGTTCGGCAAGGGATTCTCTTCCCCGGGCTTGCCAAAAAACACCACTGGCCTAATATCAGAGA
sRNA4444473	TSS:4444473_-	MOTIF_1	Sigma 70	GCCGTGATTCAAAGGTTTTCTTCTTTCCGGAGCGGGTTATGCTGTGGCTT	GTTGGTCGCCAGCGGCGATTGACGTAAAAAATTGCAACCGTGGCGCAACGGCCGTGATTCAAAGGTTTTCTTCTTTCCGGAGCGGGTTATGCTGTGGCTT
sRNA4434746	TSS:4434746_-	ND	Sigma 24 & Sigma 70	TCATTGGTGTAGAAATAGGCGGCGAGGCCAAAGATGGTATCGTTGGCCAT	CGACCATGCCGTATTCCAACTGCTCGCTGACTCGGGCGACACGTCGATAATCATTGGTGTAGAAATAGGCGGCGAGGCCAAAGATGGTATCGTTGGCCAT
sRNA4397152	TSS:4397152_-	ND	ND	GAGCCCACAGTGTGCTTGACGTATTGGACCGCAAGGGCGCCTACTACCCT	CCCGGACAGCGAGTGGTTCCTGCAAGTGACCGCCACCGGTCGCGAGGACGGAGCCCACAGTGTGCTTGACGTATTGGACCGCAAGGGCGCCTACTACCCT
sRNA4393016	TSS:4393016_-	ND	ND	GGCGCCACCGTGTCCGGTGAAATCGCCAGACACCATGGTAACCTGGGCAT	AAAGCGGTGGCTCCTTCCACTACACCATCACCAACTGTGACCGCTCCGTGGGCGCCACCGTGTCCGGTGAAATCGCCAGACACCATGGTAACCTGGGCAT
sRNA436080	TSS:436080_-	ND	ND	TGCCGATCTGCACAGCAGCGAACAGTTCTATGTCGGCGTAAACTATCGGT	ACCAGCGCCGACGTGCAACTGAAGGAACGCGGCGTGGGCAATGCCGGTCGTGCCGATCTGCACAGCAGCGAACAGTTCTATGTCGGCGTAAACTATCGGT
sRNA4307718	TSS:4307718_-	ND	ND	GGCCAGAACGAAAAAGGGGCGCCCCGAATGGAGCGCCCCTTTTCTTTCAT	TACGGTGGTTGGGTCTGTCGAGGGGGGGGGGGCGTCCTCACCGGATCAACGGCCAGAACGAAAAAGGGGCGCCCCGAATGGAGCGCCCCTTTTCTTTCAT
sRNA4300074	TSS:4300074_-	ND	Sigma 70	TCTTTGCCCGCTTTCCCGAGATGGATCCCGCATTCGGGTATTTTGGAGTG	CTGTCAACTGACTCTTTTTTGCCCTTGAATCCGCTCAACCTGTTCCCATATCTTTGCCCGCTTTCCCGAGATGGATCCCGCATTCGGGTATTTTGGAGTG
sRNA4285782	TSS:4285782_-	ND	Sigma 24	ACCGACAACGGTATCAAGTTCTTTGGCGCGGATGGTCGTAAGCTGAACGA	CTTTGCATGCCCAGGCCGGGATTGTCATTTCCGCGTCCCACAACCCTTACACCGACAACGGTATCAAGTTCTTTGGCGCGGATGGTCGTAAGCTGAACGA
sRNA4266343	TSS:4266343_-	MOTIF_1	Sigma 70 & Sigma 24	TAAACTATGGTCTAACTCCCTTTGGCGCAAGGGTGGGGGATACTTTGGGG	GAGGTGAAAGTGCGGCCGCATTATGGCGCGGCAAAGGAACGCACAGGAATTAAACTATGGTCTAACTCCCTTTGGCGCAAGGGTGGGGGATACTTTGGGG
sRNA4261221	TSS:4261221_-	ND	Sigma 70	AGCTGGGCGTTTAAAAGTAAAAAGGCACCACAACCTTGGTTGTGATGCCC	GCGCCACAGGTTATTGATCGGCGCCTTGCAACGGAAAGAGATGGAAGGCAAGCTGGGCGTTTAAAAGTAAAAAGGCACCACAACCTTGGTTGTGATGCCC
sRNA4259129	TSS:4259129_-	ND	Sigma 70	CCAGCAGCAACGCGGTGGCGAATAGACCTTAAACAGGCTCTAATAAGCGG	GCCTTTGGCCCACCAAAGCCTGCAGTCCGCGACGCCGCCTGGCGGCTTTTCCAGCAGCAACGCGGTGGCGAATAGACCTTAAACAGGCTCTAATAAGCGG
sRNA4239945	TSS:4239945_-	ND	Sigma 70	GACAGGTTTCAGTTCCGGTATTTTCAGGAGCTTTCGGGTATCGTAACGGT	GCGAGGCGTTCACTGCCGATGCCGCCGATTACCTGGAAGAGCACAGTGAGGACAGGTTTCAGTTCCGGTATTTTCAGGAGCTTTCGGGTATCGTAACGGT
sRNA4234248	TSS:4234248_-	MOTIF_1	Sigma 24	GTTCCAAAAAAGGTTTGACAGGAAAGGCGCGATCCGTAGAATGCGCACTC	AAGCCCTGGTTTGGCTGAAAAATAGGCGATCGAAAGTTTTTTTCAGGAAAGTTCCAAAAAAGGTTTGACAGGAAAGGCGCGATCCGTAGAATGCGCACTC
sRNA4232800	TSS:4232800_-	MOTIF_1	ND	GTCATCATGGCCCTTACGGCCTGGGCTACACACGTGCTACAATGGTTGGT	TCTAGGGAGACTGCCGGTGACAAACCGGAGGAAGGTGGGGACGACGTCAAGTCATCATGGCCCTTACGGCCTGGGCTACACACGTGCTACAATGGTTGGT
sRNA4226000	TSS:4226000_-	MOTIF_1	Sigma 24 & Sigma 70	GCCGTCAAACCTCTTTATCCCTGCCTGTTGTATCTCTATGCTCAATAATC	TGGCCCGAAATGCCCGATCACGGTGCACTTTGGACGGACGTCCTTTTTTTGCCGTCAAACCTCTTTATCCCTGCCTGTTGTATCTCTATGCTCAATAATC
sRNA4224274	TSS:4224274_-	MOTIF_1	ND	TTGCCTCCCTGGTGGTGTGCAAGGAGCCCTGGGGCGTGGAGAATGGTCTG	GAATGAATTGCTGACCCGGGTAAACAATCAACTCGACCCTCATGAGCGGCTTGCCTCCCTGGTGGTGTGCAAGGAGCCCTGGGGCGTGGAGAATGGTCTG
sRNA4193953	TSS:4193953_-	MOTIF_1	ND	CAATGGCGACCGCTGAAGTACGCCTGGAAGAGCTGGCTAAAGTGGAAGGC	GATGCCGCTGCAGCGTCGTGTGCCGAAGTTCGGTTTCACGTCCAAGCTGGCAATGGCGACCGCTGAAGTACGCCTGGAAGAGCTGGCTAAAGTGGAAGGC
sRNA4163052	TSS:4163052	ND	Sigma 70 & Sigma 32	TAGCACTGGAAAAAAAACCGCATTTTTTATATTACGGTAATGTGTCCGCT	CGATGTGGTGTTCCAGATGAGTCAGCCGTTCCTGCCGGGACGCTGAAATATAGCACTGGAAAAAAAACCGCATTTTTTATATTACGGTAATGTGTCCGCT
sRNA4156978	TSS:4156978_-	ND	ND	GTCTCCGCCAGCGGCTTGCCAGGTTGTGGCTCCGGTGTCACATTGCCAGA	ATTGCTATTCTACCCGAATGGCCGCTCCGCGGAGGAATGGATCGGTGTGTGTCTCCGCCAGCGGCTTGCCAGGTTGTGGCTCCGGTGTCACATTGCCAGA
sRNA4145282	TSS:4145282_-	MOTIF_1	ND	GGGCTTCAGGGGCAATGCCGGCCGGGGAGAGGGCTGGGTATGGTGTGTAG	GGAGAGGTGGAAAGAGGGGCGTCACGGTTGACCGCAGGTGCCCGCCCGGCGGGCTTCAGGGGCAATGCCGGCCGGGGAGAGGGCTGGGTATGGTGTGTAG
sRNA4140842	TSS:4140842_-	MOTIF_1	ND	TCGACGGCGCCGGGCTTGAGTCGCGGCCTGCTTTGACGTACACTTCGCGG	GGCGGCGGGCAGTCAAGAAAAGCCGGAGGCGGGCAGCCGATGGCCACCGTTCGACGGCGCCGGGCTTGAGTCGCGGCCTGCTTTGACGTACACTTCGCGG
sRNA4135422	TSS:4135422_-	MOTIF_1	ND	TCTTGGCCTCAGGCCTCGCCACTTGCGCCGATGATTCCTATAATCTGCCC	GCCCTGGTGGTGGTGGCCGGGCTGGCGGTTTATGGCCTGGTGCTGCTGGTTCTTGGCCTCAGGCCTCGCCACTTGCGCCGATGATTCCTATAATCTGCCC
sRNA4109349	TSS:4109349_-	MOTIF_1	ND	TGTGGCCATTAGGGCTTTGAAATCGCCCGCATTTCTGACAATATTAAGAC	AGTATTAGCTGCCCAAGCATGCCAATGAACCCGCCGGCCAGGCAAGGTACTGTGGCCATTAGGGCTTTGAAATCGCCCGCATTTCTGACAATATTAAGAC
sRNA410256	TSS:410256_-	ND	Sigma 70 & Sigma 24	CCGAGCTCGGCAAAATTCAATCGCGGACAAACCTTATGGTATGCTGGGTC	GCATAGCGAAATAGCATTCAACTTTTGTCCACCCAGCTTATACCGAGAACCCGAGCTCGGCAAAATTCAATCGCGGACAAACCTTATGGTATGCTGGGTC
sRNA4100990	TSS:4100990_-	MOTIF_1	ND	GGTGGCGCCAGGAAATTTTTTGTTGGGGTTGGCTGCGTTAGACTAGGCGC	TTGGCCGCCGTCCGTCGCGGGCATCCTGGTCATCCCGGGCGCCGGGGCGAGGTGGCGCCAGGAAATTTTTTGTTGGGGTTGGCTGCGTTAGACTAGGCGC
sRNA4098480	TSS:4098480_-	MOTIF_1	ND	GTCATCATGGCCCTTACGGCCTGGGCTACACACGTGCTACAATGGTTGGT	TCTAGGGAGACTGCCGGTGACAAACCGGAGGAAGGTGGGGACGACGTCAAGTCATCATGGCCCTTACGGCCTGGGCTACACACGTGCTACAATGGTTGGT
sRNA4049671	TSS:4049671_-	ND	ND	GCCGTGCATCATACTGGTGCGCGGCCTGTTCACGTATTACCATGAGCAAC	GCGAAACCGGCGGTTTGAAGGCTGCTGATGTGTCATGGCTACGAAAGACGGCCGTGCATCATACTGGTGCGCGGCCTGTTCACGTATTACCATGAGCAAC
sRNA4027897	TSS:4027897_-	ND	Sigma 70	ATAAACAGGCTCTCATTGTTTCCACGGGCGCTTTCGCGCAAAATGCGTGG	GGGTTTCCCGCTACTGATCCTGGGCTTGGTGGCGCGGTGGTGTATAGACTATAAACAGGCTCTCATTGTTTCCACGGGCGCTTTCGCGCAAAATGCGTGG
sRNA3981659	TSS:3981659_-	ND	Sigma 70	TTATACAGCGACCGTTGCAAGAGTTTACTATTGCTGGAAATCTGAAGGAT	CACAGGAGACTATTCTCGCGGCGCCGCGGGGTTCTGGGTGGAAAACGGCGTTATACAGCGACCGTTGCAAGAGTTTACTATTGCTGGAAATCTGAAGGAT
sRNA3963771	TSS:3963771_-	ND	ND	GAACCAGACACTGGTGGCCGCGCTGGACCGGTTGTTATAACCTGCCAGAC	CCGGAGCGCATCGCCGATTATCTGCGCATCACCATCGGCACCGCCGGGCAGAACCAGACACTGGTGGCCGCGCTGGACCGGTTGTTATAACCTGCCAGAC
sRNA3953511	TSS:3953511_-	ND	Sigma 70	TTTACAATACAAATCTTCCCCAAATGTATATCTCTGTATAACCTTTGCGC	CTACCCCCACGTACCGGGTGCCTTTGGGTGATCCGGCACGTGGGTGCGGTTTTACAATACAAATCTTCCCCAAATGTATATCTCTGTATAACCTTTGCGC
sRNA3953350	TSS:3953350_-	MOTIF_5	ND	GCCCAATGGGGTGTCTAGGCGGGTGCTTTTATCAGGTGTACTTTCAATAG	TCGGGAACGTCAGAGTGACTCCCTGAAGGGGCTGAAAGGTGGTTATTTTGGCCCAATGGGGTGTCTAGGCGGGTGCTTTTATCAGGTGTACTTTCAATAG
sRNA3935639	TSS:3935639_-	ND	ND	ATCCAGTAGGACCGACCAAGGCCCGTTCGCTGCCGCGCAGGCAGCTAAGA	CGGGAGCGACTTCTGTTCGCTGCCGCGCAGGCAGCTAAGAAACACCACCGATCCAGTAGGACCGACCAAGGCCCGTTCGCTGCCGCGCAGGCAGCTAAGA
sRNA3919461	TSS:3919461_-	MOTIF_1	Sigma 70	CCCGGAATAACCGGTTGTAAGATGTGGGTTTTTTCTTTACCATTTCGGCC	CAATGCCGGGCTTTTTTGCGTTCAAATCAGGGGTTTACCGGGCGTCTCTCCCCGGAATAACCGGTTGTAAGATGTGGGTTTTTTCTTTACCATTTCGGCC
sRNA3916946	TSS:3916946_-	MOTIF_1	Sigma 70	GATGAGCTGGTACTGAAGTATATGAACTTCACCAGTGATAAGATTGGTGA	GTCTGGAATATCTGCGTTACGGTCGTATGGGCGACGACCTGGGTATCCCGGATGAGCTGGTACTGAAGTATATGAACTTCACCAGTGATAAGATTGGTGA
sRNA3916601	TSS:3916601_-	MOTIF_1	ND	CGTGAGCGGATTGGTGTTTACGTGCTCGTGTTCCTTGCTATCCTTCTCGT	GCGATATCACCAACTTCCTCACTTACGCGGCGGAGCCGATTGCGCCCACCCGTGAGCGGATTGGTGTTTACGTGCTCGTGTTCCTTGCTATCCTTCTCGT
sRNA3895123	TSS:3895123_-	ND	Sigma 70 & Sigma 24	CAATGTCGTGAAACTTGACTTGTGAAAAGCGCTGGCCATAGAGTGTCGCA	ATGTGACACAGCTAACAAACTGATTTTCAAGGAATTTCTTTTACATTCACCAATGTCGTGAAACTTGACTTGTGAAAAGCGCTGGCCATAGAGTGTCGCA
sRNA3876730	TSS:3876730_-	ND	ND	GGTTTTGGGGCCGGTTTGTGTTGGCCATGGTATTTCCTTACACTACCCGG	ATTGGCCGCCAGCCGTCCCAATCTGGGATGGCGTTTGAGCAGTGCCCCGAGGTTTTGGGGCCGGTTTGTGTTGGCCATGGTATTTCCTTACACTACCCGG
sRNA3872558	TSS:3872558_-	ND	ND	TGCGTTCGGGGCCCTTGCCCCTTTCGGCCAGGAAAGGCCATGCTATTAAC	CCGCAAGGGGTGAGCACTTTCCCATCCAACCCCGCCATCGGCGGGGTTGGTGCGTTCGGGGCCCTTGCCCCTTTCGGCCAGGAAAGGCCATGCTATTAAC
sRNA3853739	TSS:3853739_-	MOTIF_1	ND	CCGCCACGCTGGCCGTTGCCATGCGGGACGGCACTGTTAAACTCATCGAT	CAAACTGGTGTTCATTAACCGCCGGGGCATCAAGGTGGAGGAGTTCGACGCCGCCACGCTGGCCGTTGCCATGCGGGACGGCACTGTTAAACTCATCGAT
sRNA3851956	TSS:3851956_-	MOTIF_1	ND	TCGCCATGGAGCGGTGGGGGAATCGTTCGAGGCCTGTTACTATGGCCGGT	CGCCGTCACTTCCCCCATAAAAATGAAACGCTATTTCGGTTACGGTTTGCTCGCCATGGAGCGGTGGGGGAATCGTTCGAGGCCTGTTACTATGGCCGGT
sRNA3798862	TSS:3798862_-	MOTIF_1	Sigma 70 & Sigma 24	AATTCAAAAGTGGTATGTGAAATCTGTCACTATTTTGGTACTTTAGTGTG	TTTCCCGCATTCTCCCGTCTCTATCCCGCAAGAAACCGAAAGTTTGAAATAATTCAAAAGTGGTATGTGAAATCTGTCACTATTTTGGTACTTTAGTGTG
sRNA3737039	TSS:3737039_-	MOTIF_1	ND	TGAGCCGCCGGTGGGGTAAAAGCGGCGGGGGTTGATGTAGAATAAGCGGT	GCCGGGCAAGACCACTGGCGCACCCTGGAAGACCCGTTCCCGGACTGGGGTGAGCCGCCGGTGGGGTAAAAGCGGCGGGGGTTGATGTAGAATAAGCGGT
sRNA37131	TSS:37131_-	MOTIF_1	ND	CAAGGTTCCGGGTAATGTGCGTACGTGCATGGATCGCGTTATGCTTGGCG	CCAGTGCCCGTCACTATCTGGAAAGCCACGGACGGACATCGGAAAAACGGCAAGGTTCCGGGTAATGTGCGTACGTGCATGGATCGCGTTATGCTTGGCG
sRNA3685056	TSS:3685056_-	MOTIF_1	ND	AGAATTCGACGAACTTGCCCACCACGCCACGGCGGCGCAACATTTCGGTC	GCCGATGGTGGCGCGGTCCGCCAGGCTCAGGTCGGCCAGGCCGTCACCGAAGAATTCGACGAACTTGCCCACCACGCCACGGCGGCGCAACATTTCGGTC
sRNA3651196	TSS:3651196_-	MOTIF_1	ND	TTTACACAGGCGGCATGGGCCGCCTCACCGGGTTTCAGTATCATTTCCGG	GGCGCTACCAGGGCTGGCAGGCAGCGGTGCGCCGGGTGATGTGACTTTCTTTTACACAGGCGGCATGGGCCGCCTCACCGGGTTTCAGTATCATTTCCGG
sRNA3597723	TSS:3597723_-	MOTIF_1	ND	ATCAGGACTTTGTCCTACCGGTGCGGGTCTATATCGAAGACACTGACGCC	CGCCCGGGGAGTGATGGGGATTTGTTTAATGACTGAAAAATCTTCGACGGATCAGGACTTTGTCCTACCGGTGCGGGTCTATATCGAAGACACTGACGCC
sRNA3583109	TSS:3583109_-	MOTIF_1	ND	GGGCATCTGGGGCACTTGAGCAATCAGCAGGCGGCGGCGATGCTGGCACA	AATTGCTCGCCAATGGCCCTTACCCGCTGTCGCTGAAGCGCCGGGTCGGGGGGCATCTGGGGCACTTGAGCAATCAGCAGGCGGCGGCGATGCTGGCACA
sRNA3563415	TSS:3563415_-	ND	Sigma 70	ATGGAAAGAAGCCGTTGGTAACTTGGGTGGCGGTGTTTTAGAATAACCCT	GTATAATATTTCTCATTAGTATTTCCTATGAAGTTGAGACGGCCTCTCAGATGGAAAGAAGCCGTTGGTAACTTGGGTGGCGGTGTTTTAGAATAACCCT
sRNA3562543	TSS:3562543_-	MOTIF_1	Sigma 70	AGGGAGCTTAAGGGTTGCGTTCTTCGGGGCTGGTGTGTTTACCCTCGGTT	TGGGTAGCAGCATGGTTTGTTCCTTGTCGATATAAATTATAAATGAGGCTAGGGAGCTTAAGGGTTGCGTTCTTCGGGGCTGGTGTGTTTACCCTCGGTT
sRNA3546649	TSS:3546649_-	MOTIF_1	Sigma 70	TAATACAAGGGGGAAGGAAAGGGGCTGCTAACTTTGATATAGTTGGAGGT	AGATACTGCCGCTGCTGCTCTTCCTTACGTTCCAGGCGGGGCAGCAACGCTAATACAAGGGGGAAGGAAAGGGGCTGCTAACTTTGATATAGTTGGAGGT
sRNA3544972	TSS:3544972_-	ND	Sigma 24 & Sigma 32	TGGCAAGGACAAAATTTGCCAATATTACGGAGATGGCCGATTATACTGTG	GCGAGTTCCGGTTGGACGTATTCCTGATGTTGTAACTGCTGGTAGCGCCATGGCAAGGACAAAATTTGCCAATATTACGGAGATGGCCGATTATACTGTG
sRNA3542500	TSS:3542500_-	ND	Sigma 70	GAGAGGATGGAAAAGAGACTTCCATTATACGGGAAGAGTATGATGGTTAT	TCAGGGGTCAAAAGGCGTATCGCGCTGCTGATAACGTTAGGAATAAAAGAGAGAGGATGGAAAAGAGACTTCCATTATACGGGAAGAGTATGATGGTTAT
sRNA3499791	TSS:3499791_-	MOTIF_1	Sigma 70 & Sigma 24	ATTTACGTTTGTCTATCCTCATCAGACGATGGCGGCTCTACATTGATTCC	ACGCTTAGGGAATGTTAGATGAGGTAAAAAAAGTTCCACTTTTCCACAATATTTACGTTTGTCTATCCTCATCAGACGATGGCGGCTCTACATTGATTCC
sRNA3484000	TSS:3484000_-	MOTIF_1	ND	GCAGTTTGCGGCTGAACTTCGAGTTCGATCTGGAATGCTACGATGGCCCC	GACCGTCGATGGCCATTGGGTACAGCTTGGCTCGGGGAATTGGGATGCACGCAGTTTGCGGCTGAACTTCGAGTTCGATCTGGAATGCTACGATGGCCCC
sRNA3478900	TSS:3478900_-	ND	Sigma 70	TTAAAGATCTTTAACCCTCGAGCGTCAGGGCGCTTGCTATAGTACTTCTC	CTGATTTTAAAGGATTTTCTGTTTTTCTGAAGATAAGATCCATTTGCTTTTTAAAGATCTTTAACCCTCGAGCGTCAGGGCGCTTGCTATAGTACTTCTC
sRNA3469786	TSS:3469786_-	ND	Sigma 24 & Sigma 70	CGGTCGTCTAGTTTCTATTTAAAGCGGCGTGAAGAGAGTAAGGTACAAGG	CTTCCGCTTTGGATGTTCGAGTCATGAGGGCAATATAAGGAAAAATAGACCGGTCGTCTAGTTTCTATTTAAAGCGGCGTGAAGAGAGTAAGGTACAAGG
sRNA3463233	TSS:3463233_-	MOTIF_1	Sigma 70	CATTTTTATAAGGTTAGGGATGACGGCGAGTCTATGTGAGAATGGATATC	CGTGGACCGTAAGGGGGTCCCGTGTGGCGCCGGACATTTGCCGCCCCCGACATTTTTATAAGGTTAGGGATGACGGCGAGTCTATGTGAGAATGGATATC
sRNA3436831	TSS:3436831_-	ND	ND	GAATAAGGGGGGTTGCAGTGGCGCGGGACAGTGTCCATAATGCTGTCCTT	TCCGGCATGCTACCATCGCGGCCGCCCTGGAAGGGCTGCTGGCCCGCCTCGAATAAGGGGGGTTGCAGTGGCGCGGGACAGTGTCCATAATGCTGTCCTT
sRNA3434135	TSS:3434135_-	MOTIF_4	ND	GCGGCTTGCCGGCATTGCCATGGGGCACCCCTGTCAGCTAGGTTAAATGG	TGGAGGTGAATCACCAGGTCGTCTTTGGCCACATCAATCCCGATCTCCGGGCGGCTTGCCGGCATTGCCATGGGGCACCCCTGTCAGCTAGGTTAAATGG
sRNA334875	TSS:334875_-	MOTIF_1	Sigma 32 & Sigma 70 & Sigma 24	AGGTGGCCATTAATGATTTTCAAAAAAGGCATATCGAGTTAAAATTCATA	CATTTCTTTTCCAGTCCCCAAATCAAGGTCACTTCACTACATATACCCCGAGGTGGCCATTAATGATTTTCAAAAAAGGCATATCGAGTTAAAATTCATA
sRNA3338534	TSS:3338534_-	ND	ND	CGTGCAGGCCACCGTGGACGGCACGGTACAACTGCTGGAAGAATGCCAGC	GACCTGCTGCTTGGCCGTCAGGGCGTCACCTTCGATCAGTTCATCTATTTCGTGCAGGCCACCGTGGACGGCACGGTACAACTGCTGGAAGAATGCCAGC
sRNA3336195	TSS:3336216_-	MOTIF_1	Sigma 70 & Sigma 24 & Sigma 54	TGGCATAAACGTTTGGCCACAATGCGCGCTCGCCTTCACGGGCGCGTTAT	AGGGAAGTCGGTCACGAGGACGGTTTCAGTCCGTTCAATTGAACTTGCAATGGCATAAACGTTTGGCCACAATGCGCGCTCGCCTTCACGGGCGCGTTAT
sRNA3303411	TSS:3303411_-	ND	ND	AGAGGACATCATGCTGATCTCCAACCAGGGCACACTGGTGCGTACCCGGG	GTCAATGAGCGTAACGGCTCTCTGGTCGGCGCCGCCCAGGTGTTCGGCGAAGAGGACATCATGCTGATCTCCAACCAGGGCACACTGGTGCGTACCCGGG
sRNA3296911	TSS:3296911_-	MOTIF_1	Sigma 70 & Sigma 24	CGGCGCTATAATCAGTTGAAAGAAAAGGGGTTTGATGCTACCCTCTCGGC	ATGCCCCGCTGAAGATCTATTTGACCGCCAGTGCCGAGGAACGTGCCCGGCGGCGCTATAATCAGTTGAAAGAAAAGGGGTTTGATGCTACCCTCTCGGC
sRNA3295208	TSS:3295208_-	MOTIF_1	ND	TGGAATCAAGCAGTTGACAGACGATCCGTTTGCTCAGTATGTTGCTGCAA	CTGGAAACCGTGGTTCTGTCCATCGATGCCGAGCGCGAAAGAATTTCCCTTGGAATCAAGCAGTTGACAGACGATCCGTTTGCTCAGTATGTTGCTGCAA
sRNA3291650	TSS:3291650_-	MOTIF_1	ND	CGATCCGCGGGAAGCTGCTTTAGCGGCGAATGGTGTGTTAGCGTACCGGC	GCGGTCAAGACTTCGCTTGCAGGGCAAGCTCCTACAGAGGCTTCGTAGTTCGATCCGCGGGAAGCTGCTTTAGCGGCGAATGGTGTGTTAGCGTACCGGC
sRNA3282293	TSS:3282293_-	ND	ND	TGTGGCGGCTGGGCTGGACATTAACCCGCCTTCTCATGCAGGGTAATGGG	GGTTACCGGGGCTGGCCATGGCCGGCTCGACCGGGACCGGCGGACCGTTTTGTGGCGGCTGGGCTGGACATTAACCCGCCTTCTCATGCAGGGTAATGGG
sRNA3279841	TSS:3279841_-	ND	ND	TTCGGAGAGCGCCTTGTTCTCCGGGCTGTGGGTGCTGTAGTAATTATCGA	ATGGTCTTCTCGACGATGTAGCCGGCGTCCTTGTTACGCTGGAACACCATTTCGGAGAGCGCCTTGTTCTCCGGGCTGTGGGTGCTGTAGTAATTATCGA
sRNA3262138	TSS:3262138_-	ND	Sigma 70	AATACTTTTGGCGAGTTGCACTTTATTGATGGTTAGTATCCAGTAACCCC	GACAAGCTATCGGATGAGAGCGCGCCATTAATATATGTATGAGCAGTCATAATACTTTTGGCGAGTTGCACTTTATTGATGGTTAGTATCCAGTAACCCC
sRNA3168483	TSS:3168483_-	ND	Sigma 70	AAACGGTATAGAAAATGGAAGTGCTGTACATATCGGCATCGTTGTCATCA	GCCGTGGATTTCGGAGTATTTGCTATAGGCACCAGAAAGCGTCAGGTTGGAAACGGTATAGAAAATGGAAGTGCTGTACATATCGGCATCGTTGTCATCA
sRNA3077014	TSS:3077014_-	MOTIF_1	ND	CAGTTTTCGTGCGCCTTTCTACTCGCCGGGCCACGTGGTATCCTGAATGA	CACAACTCCGCCCAGCGCCCACGGCATCGCTGCGGATGACGTTTCGGCGACAGTTTTCGTGCGCCTTTCTACTCGCCGGGCCACGTGGTATCCTGAATGA
sRNA3069036	TSS:3069036_-	ND	Sigma 70	CACAGATATTGGGGGCGGCCGAACATCTTGAAAAGTGATATAATTTAGAT	GAAAGAAGCAAGGGCCGCCGCCGTGGTTGAGGAAAAATGTTGGTTGCATGCACAGATATTGGGGGCGGCCGAACATCTTGAAAAGTGATATAATTTAGAT
sRNA3036378	TSS:3036378	MOTIF_1	ND	CATGTTCACCGGGTAGGGACAAATCCTCCGGAAACCGCTAAGCTGCCGGT	GGTGACGGTGGTGGCTATGTAACGGGTACCACGGTCCATGTTAACGGTGGCATGTTCACCGGGTAGGGACAAATCCTCCGGAAACCGCTAAGCTGCCGGT
sRNA3018804	TSS:3018804_-	ND	Sigma 70	GGTTGCATTCTCTCTTGTTAAACCTTTCGTGACCACCTAACTTATCCCTT	CCCGTGCCGGACCGGACTGGATGAGGCGATCCGGTCATTCTGATTGGCCAGGTTGCATTCTCTCTTGTTAAACCTTTCGTGACCACCTAACTTATCCCTT
sRNA2985482	TSS:2985482_-	MOTIF_1	ND	CCTGTATCAGCAGAACCTGAAGAACGGCACCCAGGTGTACAGTGAGTGGT	GCCCGGACCTGTGCCGCCGCCGACCGCACCGGTCACGCGCTGCTGCACACCCTGTATCAGCAGAACCTGAAGAACGGCACCCAGGTGTACAGTGAGTGGT
sRNA2983256	TSS:2983256_-	ND	Sigma 70	GTGCTTCGGATAAGCTTGAAATCGCCGCGACAGCCCCGATAAACAGACTC	TTCCAGACGATTTTTTGTATCTGAATGCGACCCCCGGGGGCCAATCCGGTGTGCTTCGGATAAGCTTGAAATCGCCGCGACAGCCCCGATAAACAGACTC
sRNA2966547	TSS:2966547_-	MOTIF_1	Sigma 70	GCGGGCGTATTACTTTGACTGTGCCGGTGGGTGCCGGCACAGTGGAATAC	TACCACCGGGGACGGCAAAACCCAGGAGGGACGCTTGCAGGCGGTGGAAGGCGGGCGTATTACTTTGACTGTGCCGGTGGGTGCCGGCACAGTGGAATAC
sRNA2928060	TSS:2928060_-	MOTIF_1	ND	GAATGGCATGTTCGCGTGCCAGACCCGCGCCGCTTTGCTAACATGGACGG	ATTCGCCAGCAAGGCTAACTCCTACAGCGGCTTCGTAGTTCGGAAGTGTTGAATGGCATGTTCGCGTGCCAGACCCGCGCCGCTTTGCTAACATGGACGG
sRNA2923109	TSS:2923109_-	MOTIF_1	ND	AACGACAGCGATACTGGCGATCAGGTGGTGATCGTGGGATCCTTCTACAC	CAGCGGTCCATCTTTGCGACAGCGTCGCCGAAGCCCTGGTGGCGGCGGTGAACGACAGCGATACTGGCGATCAGGTGGTGATCGTGGGATCCTTCTACAC
sRNA2918867	TSS:2918867_-	MOTIF_1	ND	ACGGGCCGGCATCACGGAAAATCTGATCCGTATTGCGGTAGGCTTGGAAG	ACCCATCCGGGCAGCACCACCCATGGGCGGGTGGCGGAAGAAGACAAACAACGGGCCGGCATCACGGAAAATCTGATCCGTATTGCGGTAGGCTTGGAAG
sRNA2905763	TSS:2905763_-	MOTIF_1	ND	CCTGCTCGGCAAGGGCGTGGCCGCGCTGCAGGAAGCCGGTATCCTGAACG	GGGCTGTTCTTCAAGGCCACCAGTCTGGTGCTGCTGGTATTGTCGGTGATCCTGCTCGGCAAGGGCGTGGCCGCGCTGCAGGAAGCCGGTATCCTGAACG
sRNA2900884	TSS:2900884_-	ND	Sigma 24 & Sigma 70	TCGAAAGATCAACTTAAGACACAACTGTGCACCGTTGTAACCTCATAGTC	ATTGATTTAAGAGCGCCTTTAAAATGTAACTGAACGATAAATGGCGGATTTCGAAAGATCAACTTAAGACACAACTGTGCACCGTTGTAACCTCATAGTC
sRNA2890408	TSS:2890408_-	ND	Sigma 38	TCTACACTGTTTCACGACAACAACCGCTTGACTGGTGTTCAATGTCAGGC	GAGCAACGGGAGGCGAAGCAGGAATAGCGCCCGAGAACGGAATCACAATTTCTACACTGTTTCACGACAACAACCGCTTGACTGGTGTTCAATGTCAGGC
sRNA2881269	TSS:2881269_-	ND	Sigma 70	GGGCCCGGAAGTGATCGACGCTAAGATAATTATTTGTTATAAATTGAATT	AATTGCGAAAAATCGAATCGAAGAGGGGGAGCCTTGAAAAGAAGCAGAGCGGGCCCGGAAGTGATCGACGCTAAGATAATTATTTGTTATAAATTGAATT
sRNA2880373	TSS:2880373_-	MOTIF_1	Sigma 70 & Sigma 24	TTATCTGAAAAAGGTTGTTTGGCCAGGCTGGATAAGCGATAGTGATCCGT	GCCCAGGAAGAAAGGATAAGAGCGTAAGTCACTCTTTTTATTGATGTTTTTTATCTGAAAAAGGTTGTTTGGCCAGGCTGGATAAGCGATAGTGATCCGT
sRNA2876435	TSS:2876435_-	ND	Sigma 24	CACCTTTGCCGAAGTACCCGAGGTTCTTAATGATTTGATAGACTGGTTAC	GCGTCCATGCGCAACCTGGTCGCCGCTCTGTTCCGGTTGGAACAACATCGCACCTTTGCCGAAGTACCCGAGGTTCTTAATGATTTGATAGACTGGTTAC
sRNA2802663	TSS:2802663_-	MOTIF_1	Sigma 70	GAGGAAGATCGGCGCTATCTGTTGAGGACCATTGAGCGTAACATCGGGTT	CGTTGCAGTCCGATGAGCGGCAACCGGACGACTTCGACCTGGCCAGTGCGGAGGAAGATCGGCGCTATCTGTTGAGGACCATTGAGCGTAACATCGGGTT
sRNA2786013	TSS:2786013_-	MOTIF_1	ND	TCATCCTGATTCGGGTAGAGCCGATACCGTAGTTGGATATCATTTGCATT	GTGACGTGACGCAATCCGGTTTCGCCATCGTGAACGGATCCGGGCTCAAGTCATCCTGATTCGGGTAGAGCCGATACCGTAGTTGGATATCATTTGCATT
sRNA2718950	TSS:2718950_-	MOTIF_1	ND	CGGAAGCCACCGCCGCGGCGATGCGTGACGGTTGGCTATACACTGGTGAC	TGAATTGCTGGTGCGCAGCGCCGCCAACATGCGTTGCTATCTGAACCAGCCGGAAGCCACCGCCGCGGCGATGCGTGACGGTTGGCTATACACTGGTGAC
sRNA2686725	TSS:2686725_-	MOTIF_1	ND	AACCGCTCCCCCTGATCGACAAAGCGTCCGGAAAGGGTCATGTTGTCAAC	GCGCCGGATGCAGGTCGACCGCATAGTCCTGACCGGCCACGAACAACCACAACCGCTCCCCCTGATCGACAAAGCGTCCGGAAAGGGTCATGTTGTCAAC
sRNA2664585	TSS:2664585_-	MOTIF_1	ND	AAGGTCCGGCGAGCTTCTCAACGCTATCCGATTCGGGCCATGATGCGGAT	GGCGAAGTATGGATGGGCGCGCGGGTCCACCTGGTCAGCGGACGGCGCTGAAGGTCCGGCGAGCTTCTCAACGCTATCCGATTCGGGCCATGATGCGGAT
sRNA2658486	TSS:2658486_-	ND	ND	CCTTCCTGGGGCTGGATGTCCGAGTGCGTGACTCTGGTAAACTCACAGGC	GGTCATGGCCTTCCTGAGAGGGGACTTCAAGAACAGCGATGCCTTCGTGGCCTTCCTGGGGCTGGATGTCCGAGTGCGTGACTCTGGTAAACTCACAGGC
sRNA2648205	TSS:2648205_-	ND	Sigma 70	TTTTCCTCCTTTTCTATTGAACGCTTGCGCCGTTCGTCCTATCACAATAT	TTACAACCCTTTACCAGCCCGACCCCAGGGAATTCGCGGGCTTGTGAAATTTTTCCTCCTTTTCTATTGAACGCTTGCGCCGTTCGTCCTATCACAATAT
sRNA2585877	TSS:2585877_-	MOTIF_1	ND	TTACCCAATCCATGCGGGCAAACCGCCTTGGTTTTGAGTAGAATGGCGGC	GGTCGGTTGGCCGTAACGCCGGCCCGGCCATAAACGAAAGTCGTAACAGTTTACCCAATCCATGCGGGCAAACCGCCTTGGTTTTGAGTAGAATGGCGGC
sRNA2493082	TSS:2493082_-	MOTIF_1	ND	ATGGGTTTTCCTCCGTGGCATGAAATCGTGAATACCGCCATCATGATGGT	GCAATGATGACTCGTAATCCAGGGTCTTGGCCGGCGAGACCACTATCAGCATGGGTTTTCCTCCGTGGCATGAAATCGTGAATACCGCCATCATGATGGT
sRNA2452495	TSS:2452495_-	MOTIF_1	ND	TCGGCGGCGCTGCGCTGTTGTCCAGCCTCAGGATGTGACATAAAGTTTCA	TATCTCCGCTGGCCCGGCAAAGCTCAATGGCATTGCCGGAATGACGTGAATCGGCGGCGCTGCGCTGTTGTCCAGCCTCAGGATGTGACATAAAGTTTCA
sRNA2450311	TSS:2450311_-	MOTIF_1	ND	TGTACGACGATGCATTGAAAATCATCATCGCTGGTCTCATATTTGCGCGG	GGCACGGTTGGCCGCTCCGACGGTCCCATGTTATACGGCGGTACATGGGCTGTACGACGATGCATTGAAAATCATCATCGCTGGTCTCATATTTGCGCGG
sRNA238699	TSS:238699_-	MOTIF_1	Sigma 38 & Sigma 70	TACTAGAACCGATATTGCGCACCGATCCCCACGCTGTCATATTCCAGATC	ATTCGGTCCCCTCTCCCTTGAGGGGAAAGGGACAGGGAGAGGGTGAAAGCTACTAGAACCGATATTGCGCACCGATCCCCACGCTGTCATATTCCAGATC
sRNA2362821	TSS:2362821_-	ND	ND	GCTAGGCCAGATGCTTGGAGAACGGCTGAATGTGCCTTATATTCGCCTCA	CAACACTGTGGCGTGGCGCTGATCGGCCTGCGCGGTGGCGGCAAGAGCCGGCTAGGCCAGATGCTTGGAGAACGGCTGAATGTGCCTTATATTCGCCTCA
sRNA232977	TSS:232977_-	MOTIF_1	ND	ATCCCTCTCCGCCTCTTGATGCCTGCCTGATTTCTGGGCACACTCGGGCC	ACCGCTTTGGGATTACGCCACCTCAACACCGTGTTGGCGCTTATTGGAGAATCCCTCTCCGCCTCTTGATGCCTGCCTGATTTCTGGGCACACTCGGGCC
sRNA2297149	TSS:2297149_-	MOTIF_1	ND	TGCCGCCTGCCCCACTTGACGGAACTGCTTTTGTTCGGTGAAATCGATCG	CTTCACGAAAGCTTGGCACCAAAGTGCTTAACAAAATAATCGATCATCTTTGCCGCCTGCCCCACTTGACGGAACTGCTTTTGTTCGGTGAAATCGATCG
sRNA2281704	TSS:2281704_-	MOTIF_1	ND	TGCTGGCCTTTCCCACGATCGTGTTCATGCAATCCGGGTATAATGTGTAC	TATCGATGTGCTCATCACCAACCCCGAACTGGTGAAAACCGGCCTGGATCTGCTGGCCTTTCCCACGATCGTGTTCATGCAATCCGGGTATAATGTGTAC
sRNA2267116	TSS:2267116_-	MOTIF_1	ND	TTCCCACACGCCTTCCGGCGGAAACCCGCCGCTCTATGTCACAATATGCC	GCGTTGTATTCGCTGGATCCATAGGGCGATCCAGGTAACGGACACCCCTATTCCCACACGCCTTCCGGCGGAAACCCGCCGCTCTATGTCACAATATGCC
sRNA2244837	TSS:2244837_-	MOTIF_1	Sigma 70	GGCTATAGCGGACATTTCGAAGATCTCCTGACTGGTGTTATGTTGTTATG	CCTAAAATCTCCCTGAGGGCCGCACGGGCCTCGGGCATTGCTTTCAGCTGGGCTATAGCGGACATTTCGAAGATCTCCTGACTGGTGTTATGTTGTTATG
sRNA2242493	TSS:2242493_-	MOTIF_1	ND	TTCTCGACGAAGACCGGTAAGACCCTTAGCGATGCGTTAAGCTGGTCATC	CGCAGAATTCCGCTTCGAGGCGGCGGAACAAGCCACCGCCTGTGCCGGCTTTCTCGACGAAGACCGGTAAGACCCTTAGCGATGCGTTAAGCTGGTCATC
sRNA2219926	TSS:2219926_-	MOTIF_1	Sigma 70	GCCCCGGTTATGCTCTGGCGGTATAGCCACCATCATGCCACAATACCCCC	CCCGATGATGCCGTGACATCGCGTCGTTATAGAGAATCGTCGGCTTTCCAGCCCCGGTTATGCTCTGGCGGTATAGCCACCATCATGCCACAATACCCCC
sRNA2214969	TSS:2214969_-	ND	ND	GCACCTCCCCAGCTTGCGTCCCATTGGCCGGTCATGTTAAAAGCATCGGT	ACAATGGGGTATATCCACCCCGATGTCGCCCAGCTCGGCGGATTGGTGTCGCACCTCCCCAGCTTGCGTCCCATTGGCCGGTCATGTTAAAAGCATCGGT
sRNA2151611	TSS:2151611_-	ND	Sigma 32 & Sigma 24 & Sigma 70	CCCACCATCAAGACTTGACACTCAGTTATCCATGATGAAAAGTTGGGCAG	GGCGCCGACAGGCAATCCACTAATTGGGGCATTAACCGTGATTTTTCAATCCCACCATCAAGACTTGACACTCAGTTATCCATGATGAAAAGTTGGGCAG
sRNA2064319	TSS:2064319_-	MOTIF_1	ND	GGTTCATCGCGGTTTGGCGGGAACTGGAATTACTCTCCATCATGGACAGC	CGGTCCCGGCATGGCGTTGTCGTTACCAAGCATTAAGAGCGCTTATTTGTGGTTCATCGCGGTTTGGCGGGAACTGGAATTACTCTCCATCATGGACAGC
sRNA2053101	TSS:2053101_-	MOTIF_1	Sigma 70	GCCATCGCCGAACCTTGACACACTGTCCTTTCGTACAGTATCTTTGCGGT	GAGGTTCTGGAACTGAACATCACCCTGCCGGAAGGCGAGGACGATTGATCGCCATCGCCGAACCTTGACACACTGTCCTTTCGTACAGTATCTTTGCGGT
sRNA2039018	TSS:2039018_-	ND	Sigma 70	CCGGCCGGTATGCATATTGACCGTTTGCCACGCCGATCTATGGTAGTGAG	TTGCGTGCCTGCGTTATGTCATTGGTAAAACTTGTGAAAACATGACCGTTCCGGCCGGTATGCATATTGACCGTTTGCCACGCCGATCTATGGTAGTGAG
sRNA2026834	TSS:2026834_-	ND	ND	TATCTGGCGTTGAAACGGGCGGGGAGACTGTGAAGAAGAGTTGACAGTTG	ACGTGGTCGCCACCACCCCGGAACGCCTCGCCGAACGCCTGGGACAGACCTATCTGGCGTTGAAACGGGCGGGGAGACTGTGAAGAAGAGTTGACAGTTG
sRNA2026588	TSS:2026588_-	MOTIF_1	Sigma 70 & Sigma 32	CTCTTTTCCTCCCATTCGACGCTCCCCCCTCAAATTGTTACCCTTGTTTT	CGCATTTTTTGATTTTCGCTGTCAACTGTCCACTATCAACTGTCAACTACCTCTTTTCCTCCCATTCGACGCTCCCCCCTCAAATTGTTACCCTTGTTTT
sRNA2014012	TSS:2014012_-	ND	Sigma 70 & Sigma 32	TCTTTTCTTTATCCCTCCATAAGCGTAGCTTGAAGAGCAGAACCTTCGGT	CCCGGTGGCCCGACCCGGCTATGGGGCGGTGATCATTTTTCATTCTTTTTTCTTTTCTTTATCCCTCCATAAGCGTAGCTTGAAGAGCAGAACCTTCGGT
sRNA1993476	TSS:1993476_-	MOTIF_1	ND	GCTTTCCAGGCTGTCCGGCTCTGGTACGTCCGGCATGGTATTCTGGTGCC	CGGAACTGCTCCGGAATCTGCTCCACCACCCGCATGCGGGCACTTTCATCGCTTTCCAGGCTGTCCGGCTCTGGTACGTCCGGCATGGTATTCTGGTGCC
sRNA1966471	TSS:1966471_-	ND	ND	TGCGTTTTCTCCATGGCACCTGTGGTCCTGTTGTCGCCACATTGATGGCC	GCCCCCGAAGAGACAAAATGCATTAGTGCCGGTTAGACTACGCACGCATTTGCGTTTTCTCCATGGCACCTGTGGTCCTGTTGTCGCCACATTGATGGCC
sRNA1962372	TSS:1962372_-	MOTIF_1	Sigma 70	ATTGCCGTTCGTTATTCGACACGGGCTGCCCCCTTTCCCATACTCGAAGA	TTTCACGAAACCGTCAAATATGCGGCATCCGTTTAACCACGCCGTCACATATTGCCGTTCGTTATTCGACACGGGCTGCCCCCTTTCCCATACTCGAAGA
sRNA1911910	TSS:1911910_-	ND	ND	CGAACCTTCCAGCCTTGACAGCCGTATCCAAAAGGATACAATTCGGACTT	AACGGCCCCCACTCCTCCGGTTCCCCTGGTGGGAAACCCTCTTCCGATTCCGAACCTTCCAGCCTTGACAGCCGTATCCAAAAGGATACAATTCGGACTT
sRNA1908516	TSS:1908516_-	MOTIF_1	Sigma 24 & Sigma 70	TTGGTGAAAAAGACTAGAGCTAAAATCAAGACCATTGCTAAAATCAAGGC	CTTCATGGTAAATTTTCTTGGCCTTTTTGCGGAACAGCATGATTATCCAGTTGGTGAAAAAGACTAGAGCTAAAATCAAGACCATTGCTAAAATCAAGGC
sRNA1888997	TSS:1888997_-	MOTIF_1	Sigma 28 & Sigma 70	CGCTCGACGATAGCATTGAGCTTGTCCACCTTTCTGAGCATGATGATGAA	CAGCGTAGTCATCTTCACCTTCGACAATAACAATGGCCCATCCCTCTGGCCGCTCGACGATAGCATTGAGCTTGTCCACCTTTCTGAGCATGATGATGAA
sRNA1864694	TSS:1864694_-	MOTIF_1	Sigma 70	TGATACAAGTCACACTTCCAGGCCCGCGCGTAACGTTTTATAGTTCACGC	GGACCTGTCCTTAGTCGTCTCAATGTCAACGAAAGAGAGCCATTATCATGTGATACAAGTCACACTTCCAGGCCCGCGCGTAACGTTTTATAGTTCACGC
sRNA1864383	TSS:1864383_-	MOTIF_1	Sigma 70	CGCAACATTTGGTAATTGTAATCGGCGAAGTGACACGGCATGCTCGAATT	ACATTTTTGTAACAGGGGAAAGAGCACCATCCTCTCATGGAGCAACACTCCGCAACATTTGGTAATTGTAATCGGCGAAGTGACACGGCATGCTCGAATT
sRNA1850992	TSS:1850992_-	MOTIF_1	Sigma 70	TCCCTGACACCAGCTTGCTCATACAGAATATCCGCTGCTACCCTCAATGT	ACCGAAGTCATTGGTTGCTCCTGGTTTTGGTCATCGTTAAGACATAGACATCCCTGACACCAGCTTGCTCATACAGAATATCCGCTGCTACCCTCAATGT
sRNA1807271	TSS:1807271_-	MOTIF_1	ND	ACGCCGGCCAGCCGGTGAGCCTGGACGCGTCCTGCTGTAAACTGTTCTGC	CGAAGCGTTCGCCGGCCGTTCCATGGTTCTGGAAGCCGCCCGCACCAAGGACGCCGGCCAGCCGGTGAGCCTGGACGCGTCCTGCTGTAAACTGTTCTGC
sRNA1766916	TSS:1766916_-	ND	ND	AAGAAGGCCACACACTTGCACATGCAGCAAGGTCACGGCACGCTCGATGT	GCCGCTTCCTGTTCGAGATCAAAGGTCTCCGGGACCAGCAACCAGACATAAAGAAGGCCACACACTTGCACATGCAGCAAGGTCACGGCACGCTCGATGT
sRNA1707648	TSS:1707648_-	MOTIF_1	Sigma 70	ATGGACCTCGAGCGTATTCACAATTTCGATAAAAAACGCATACTCGGGAC	GGTCCCGCAGCCGTTATGTCAGCGCCGAAACCAGGGGGTTCGCCTTGCATATGGACCTCGAGCGTATTCACAATTTCGATAAAAAACGCATACTCGGGAC
sRNA1685703	TSS:1685703_-	MOTIF_1	Sigma 24 & Sigma 32 & Sigma 70	TCAACTGATCCACCTATCAACTGCCTTTCCCTTGCTCTATTATGGTGCAC	TAAAGATCACCTGTTTTTGTTTTTCGCTGTCAACTGTCCACTGTCAACTATCAACTGATCCACCTATCAACTGCCTTTCCCTTGCTCTATTATGGTGCAC
sRNA160541	TSS:160541_-	ND	ND	TCCAGGTCGGTGTGGTTGATTTCCCCTTCGATCAACCCCAAATCCAGATC	GATCAGGGGCGCAGAACACCACCAGTTCGTCCTCTCGCCAGGGCAGCAGCTCCAGGTCGGTGTGGTTGATTTCCCCTTCGATCAACCCCAAATCCAGATC
sRNA1574849	TSS:1574849_-	ND	Sigma 70	TTTACCTTTTTTTAATAGTACTCGGCGCCATTGCATCGCTGAATACGGTG	ATGCCTGGGATTCATGATCGGGGCCCGCCATCAGCATCATTACGTATGGTTTTACCTTTTTTTAATAGTACTCGGCGCCATTGCATCGCTGAATACGGTG
sRNA1553847	TSS:1553847_-	MOTIF_1	ND	ACCTGACCGTCAAAAGAGGCGTTTTCCAGGTATCTTGCTATACTGTGAAC	ACTCCAACAAAATCACATCTTCATAACGGCGGTCGAAATGCAACCATTCCACCTGACCGTCAAAAGAGGCGTTTTCCAGGTATCTTGCTATACTGTGAAC
sRNA1527959	TSS:1527959_-	MOTIF_1	Sigma 70	GGGCGGTAAAGCAAATGTTTTTGCATTTCAGTGGCGCCATACTCAAAGCC	CCCCATGCTGTCGCCTGTGCACAAGAATTGACCACTCAAGCCGAAATCCCGGGCGGTAAAGCAAATGTTTTTGCATTTCAGTGGCGCCATACTCAAAGCC
sRNA1465827	TSS:1465827_-	MOTIF_1	Sigma 24	TCCCTTCAGACTCAATTGACAATGATTCTCATTAAAAATAAAGTGCAGCC	CCTCCTTGAGGTTGGCGGCATTGATGCGCTGAACGAGAGCAGAGAACATTTCCCTTCAGACTCAATTGACAATGATTCTCATTAAAAATAAAGTGCAGCC
sRNA142907	TSS:142907_-	MOTIF_1	ND	GCGAATCAGCGAACTGGCAAACGTATTGGTGCTGGTGGATAATGACCGGG	TCCGTGGTGCTGCCCGAAACCAACTGCCCCGAAGAGGGCAGGAATGTCATGCGAATCAGCGAACTGGCAAACGTATTGGTGCTGGTGGATAATGACCGGG
sRNA135334	TSS:135334_-	MOTIF_1	Sigma 70	TCCCACATGCGTGGACGCTATGACAGCAACGACGATGGTACTCTGGATGC	GAACCCTGGGCTACCAGTTCACACCGAAGCACAGTGGCAAACTGGCCTACTCCCACATGCGTGGACGCTATGACAGCAACGACGATGGTACTCTGGATGC
sRNA1344154	TSS:1344154_-	MOTIF_1	ND	AGTCTCCATCCCTGCAGTGAATTTGCACCACCGTGGTGTAATATGGTGAA	GACAAGGAGCCCGGGCGCAGTATACAAACCCACCGGCGGCAATCCGAGACAGTCTCCATCCCTGCAGTGAATTTGCACCACCGTGGTGTAATATGGTGAA
sRNA1277138	TSS:1277138_-	ND	ND	CCTCCGCAGCGAAGCGTTGCGGGAAAGTCTTAGACAGTTAATATATAGGC	TAACAGTTGATAGTTAACAGTTAATAGCGAAAACCGGCCCCAGGCCTCGTCCTCCGCAGCGAAGCGTTGCGGGAAAGTCTTAGACAGTTAATATATAGGC
sRNA1269544	TSS:1269544_-	ND	Sigma 24	TGTGACGGAAATTCGTTTTCTAGCCACTATTCACCTGTATCGTCGTGGAT	CCAGTAACGTTGTCGTGAAACTTCAGATTCCTGCCTGAATCGCTTTCTTTTGTGACGGAAATTCGTTTTCTAGCCACTATTCACCTGTATCGTCGTGGAT
sRNA1263166	TSS:1263166_-	ND	ND	GCAATCCCTGGCCTGCACCGATTTGGCACCGCTCTTGCTGGTATACCGGC	CCCGCCCCATCCGCAGGCCCTCCACCCCGTTTTTCCTCCCCCGATCCCCCGCAATCCCTGGCCTGCACCGATTTGGCACCGCTCTTGCTGGTATACCGGC
sRNA1225973	TSS:1225973_-	MOTIF_1	ND	GCGGCATTCCGGCTGGACTTTACCCCCTTGAATGTCTAGAGTTACCCGCC	CAGTCTAGCATAAATCGGCCCGGGCACACCCTCCCCAAGCCACGTGATATGCGGCATTCCGGCTGGACTTTACCCCCTTGAATGTCTAGAGTTACCCGCC
sRNA1216545	TSS:1216545_-	MOTIF_1	ND	GCCCGCCGACCTGCTTGGTTGTACGGCGGCATTACAGTAACTTAACCGGT	ACCGCGATTGTCCCCCGGGTCGCGTGACAAATGTTAATTCGGTCACGCCGGCCCGCCGACCTGCTTGGTTGTACGGCGGCATTACAGTAACTTAACCGGT
sRNA12147	TSS:12147	ND	ND	CCAGTGCAGCACCAGCGCCAGCGACAGTCCCACCAGTGGTATGATCAACT	TTCTGTTCGGTGGCCAGCAACGCCGTTCCCCAACGGGTATGGCGCGCCACCCAGTGCAGCACCAGCGCCAGCGACAGTCCCACCAGTGGTATGATCAACT
sRNA1206271	TSS:1206271_-	MOTIF_1	ND	GAGTGGGTAGTGGCCTTGTTTGCACGCCACGGACGTGTTTTATTGGCTGA	TCGATCTGCACCTCAAGAGCCAGTCCCTGAGCATGGGAATTCGCGACCAGGAGTGGGTAGTGGCCTTGTTTGCACGCCACGGACGTGTTTTATTGGCTGA
sRNA117949	TSS:117949_-	MOTIF_4	ND	GCGGCTTGCCGGCATTGCCATGGGGCACCCCTGTCAGCTAGGTTAAATGG	TGGAGGTGAATCACCAGGTCGTCTTTGGCCACATCAATCCCGATCTCCGGGCGGCTTGCCGGCATTGCCATGGGGCACCCCTGTCAGCTAGGTTAAATGG
sRNA1157083	TSS:1157083_-	MOTIF_1	ND	CGCCCCGGCTCGCCACTGACCGTGACCGGCAATTCGTTTAGTCTAATATT	TTTGACAGGGACGTGAAGGTCCCAAACAAGCTCTAAGGTTTTACAAAGTGCGCCCCGGCTCGCCACTGACCGTGACCGGCAATTCGTTTAGTCTAATATT
sRNA1153604	TSS:1153604_-	MOTIF_1	Sigma 28 & Sigma 70 & Sigma 32	CGGCCGACGGCGATATCCGCCTTTTCCACGATGGAGTTCGGCGATGACCT	ATCGTCCCGTCACGGTGCCCCAAGGTGCCGTTATCCGCTTTTATACGTCCCGGCCGACGGCGATATCCGCCTTTTCCACGATGGAGTTCGGCGATGACCT
sRNA1146695	TSS:1146695_-	ND	Sigma 70	TAGGAATGATTCGCATCCGCATTATACAATGATGACAAACTGCTGCCAGA	GCCGGATCGGCTAGCCATACAAGTCTCCTGACCAATAACAAGCACAATTATAGGAATGATTCGCATCCGCATTATACAATGATGACAAACTGCTGCCAGA
sRNA1095667	TSS:1095667_-	MOTIF_1	Sigma 70	AAAGCGCAACGGATACTGCAAAGCACTGGTGCCGGTGGTATCATGATCGG	GCTCCGTGGAGATCCCGGTTATCGCCAACGGTGATATCGATTCCCCACAAAAAGCGCAACGGATACTGCAAAGCACTGGTGCCGGTGGTATCATGATCGG
sRNA1065292	TSS:1065292_-	MOTIF_1	ND	ATCATCCTTCTCTGGCTGCATTGCCCATCCCATTCGTTTACACTGCGGCG	CCGGTCTGTTCACCAACCCATTGATCCAACGCGGACTTGCGCGGATCCCGATCATCCTTCTCTGGCTGCATTGCCCATCCCATTCGTTTACACTGCGGCG
sRNA1049833	TSS:1049833_-	ND	ND	CGGCCGCCGGGGATTGGCACTGGCGTCCTTTGCCGCTATCGTTAGTAACC	TCATCGCCGTGGACGGCGGCCGCTCTCTGTCCTTCCCCGGCGCCTGAAGCCGGCCGCCGGGGATTGGCACTGGCGTCCTTTGCCGCTATCGTTAGTAACC
sRNA1031693	TSS:1031693_-	ND	ND	ATGAAAGGTCGTTCCTTGCTCCTGAATACAGGAGCGCTTATCATCTGATA	CCCAGAATCGTGGCAATGCTAAGAAGCGGTTTCATGGCATTTCTCCGATGATGAAAGGTCGTTCCTTGCTCCTGAATACAGGAGCGCTTATCATCTGATA
sRNA3896615	TSS: 3896615_-	MOTIF_1	Sigma 24 & Sigma 70 & Sigma 38	CAACTACTTCTACCCTATCAACTGTCAACTGAATCCACTATGCTGCGCCC	TTGCATCTCCGCATTTTTCTTTCCGCTGTCAACTGTCCACTATCAACTGTCAACTACTTCTACCCTATCAACTGTCAACTGAATCCACTATGCTGCGCCC
sRNA301764	TSS: 301764_-	MOTIF_1	ND	CTCTTCTGTCAAGCCCTGACCGGTTGCCCCCGCCCTGATATACTAAGCCC	CGGCTGGAGGGAGAGCTGCGCGCGCTTGAGGATCTCGCCCCCCAGAACCGCTCTTCTGTCAAGCCCTGACCGGTTGCCCCCGCCCTGATATACTAAGCCC
sRNA2822281	TSS: 2822281_-	ND	Sigma 70	TAATCGAGTTACGTATTGTTAATTTTTTGGGGATTGGTACGGTCGTAATG	TAAAAGGGTCTTTTCTGTTACATAAATAAAGTCTGGTTTGCATCTGAATTTAATCGAGTTACGTATTGTTAATTTTTTGGGGATTGGTACGGTCGTAATG
Percentages of sigma factors
Sigma 24	Sigma 32	Sigma 38	Sigma70	Sigma 24 & Sigma 32	Sigma 24 & Sigma 70	Sigma 28 & Sigma 70	Sigma 32 & Sigma 70	Sigma 38 & Sigma 70	Sigma 54 & Sigma 70	Sigma 24 & Sigma 28& Sigma 70	Sigma 24 & Sigma 32 & Sigma 70	Sigma 24 & Sigma 38 & Sigma 70	Sigma 24 & Sigma 54 & Sigma 70	Sigma 28 & Sigma 32 & Sigma 70	ND	Total
6	3	1	89	2	26	3	6	4	2	1	6	1	1	1	196	348
0.0172414	0.00862069	0.00287356	0.255747	0.00574713	0.0747126	0.00862069	0.0172414	0.0114943	0.00574713	0.00287356	0.0172414	0.00287356	0.00287356	0.00287356	0.563218	1

## Sheet: Table S6
Table S6 Cleavage sites and nearby sequences of sRNAs with PSS at the 5'- and 3'-ends
sRNAs with PSS at the 5' ends				sRNAs with PSS at the 3' ends
sRNA ID	Strand	Cleavage site	-5 and +5-nt sequences of PSS	sRNA ID	Strand	Cleavage site	-5 and +5-nt sequences of PSS
sRNA1028049	+	1028049	CCGUUAUUCC	sRNA953266	+	953577	UCUGGCUAAU
sRNA1064819	+	1064819	CAAACUUGCC	sRNA869997	+	870292	ACCGCCUAUG
sRNA1094996	+	1094996	UUGAGUUUCU	sRNA856626	+	856779	CCAGGAUACC
sRNA1182342	+	1182342	ACCUGGUUAC	sRNA841300	+	841497	ACCGUCUUGA
sRNA1283284	+	1283284	ACGAGUCGGU	sRNA820832	+	820990	UACUUUUUAU
sRNA1333376	+	1333376	UGUGUAAGAG	sRNA795222	+	795574	CCGACCUUUA
sRNA134680	+	134680	GCAAGCUCCU	sRNA759363	+	759541	UUCAAUUACC
sRNA1627041	+	1627041	CCGCCUUUCC	sRNA717472	+	717635	CGACGUUGUG
sRNA1640379	+	1640379	UACUGUUUGC	sRNA712744	+	712980	GUGGAAUUCG
sRNA1702441	+	1702441	CCCGAUUACA	sRNA702159	+	702366	CAAGGUUUUU
sRNA1720835	+	1720835	GAGGCGGAAA	sRNA684958	+	685141	UGUCCACUAU
sRNA1832916	+	1832916	GAAGCAUUCU	sRNA679119	+	679389	AAAGAAUGUU
sRNA1843905	+	1843905	CCAGAGAUAC	sRNA670516	+	670687	AGAGAAAUCC
sRNA197211	+	197211	AAGCUCCUAC	sRNA667688	+	667905	CACCCAUGAC
sRNA1974154	+	1974263	CACUAUUUCC	sRNA628908	+	629164	CCGUAAUUUG
sRNA1994459	+	1994459	CGUGAACAAA	sRNA536998	+	537122	AUUGGUUACU
sRNA2099939	+	2099939	AGCGGUGUUG	sRNA511070	+	511325	AAAAGUUGGG
sRNA2108009	+	2108009	CAGGAAUGCG	sRNA503242	+	503495	UGACAUCCCG
sRNA2151952	+	2151952	ACCUUUUUUC	sRNA49928	+	50178	GUGAAAUUCA
sRNA2163978	+	2163978	AGAUCAUAAA	sRNA4923922	+	4924299	ACGGGCUUUC
sRNA2244633	+	2244633	GGAACAAAUG	sRNA4903826	+	4903945	CCGGGUUUUG
sRNA2300508	+	2300508	CCAUUAAUUG	sRNA489087	+	489381	ACCGUUUUCU
sRNA2303668	+	2303668	UGGUUUGCCA	sRNA4862506	+	4862751	GCGCUCUCCC
sRNA2336368	+	2336368	UUCAGUUUGC	sRNA4838132	+	4838359	CUGACCUUCA
sRNA2336767	+	2336767	UAGUUGAUAA	sRNA4831936	+	4832098	CCUUCAUUCC
sRNA2431152	+	2431152	CCACCAUCGA	sRNA4821102	+	4821346	ACACCGUCCG
sRNA2460991	+	2460991	ACUCAAUAAU	sRNA4818260	+	4818496	ACCGCAUCAU
sRNA2467088	+	2467088	UCCGCAAUUG	sRNA4817640	+	4817809	CACGAACGCA
sRNA2730706	+	2730706	UUCACAUCGA	sRNA4811151	+	4811372	AACCUCUUCC
sRNA281436	+	281436	CAAGUAUGAA	sRNA4807127	+	4807315	UUAGUAUAGC
sRNA2874644	+	2874644	AAAUUCUUGG	sRNA4767728	+	4767886	GAAAAAUAGU
sRNA2911966	+	2911966	CGCUUAUAUA	sRNA474830	+	475022	UUUUGUUUCU
sRNA2939574	+	2939574	UUUCGCUGGA	sRNA4719851	+	4719989	GGCAGUUGGA
sRNA2986815	+	2986815	ACAUGAAGAC	sRNA4714486	+	4714618	GGUUAAUUCA
sRNA3054024	+	3054024	AAACGAAAAA	sRNA4706542	+	4706700	CGCGAAUCUA
sRNA30618	+	30618	GCUUUAUCUG	sRNA4696849	+	4697126	CCUCAAUAAU
sRNA3074871	+	3074871	UUUCCAGCAA	sRNA4696628	+	4696716	GUCCCUUCGC
sRNA3091219	+	3091219	GUCGAAUGCG	sRNA4696322	+	4696599	CCUGAAUAUG
sRNA1304591	+	1304591	UGAUAUUUCA	sRNA4692808	+	4693099	GAAGAACACA
sRNA3093480	+	3093480	CUAAAAUUUA	sRNA4671032	+	4671244	CGUGACUCCG
sRNA314219	+	314219	ACUCGUUUGG	sRNA4626231	+	4626429	CUAGUUUCAA
sRNA3226770	+	3226770	CACGUCUUUU	sRNA4572547	+	4572694	CCUGUUUUUG
sRNA3227383	+	3227383	ACCAGUUGUA	sRNA4556803	+	4556973	AGUGACUACC
sRNA3228387	+	3228387	GUGGUGCGGC	sRNA4516706	+	4516896	UCCUGUUCCG
sRNA3235033	+	3235033	CCAGCAUUAU	sRNA4515195	+	4515355	ACACGCUUCA
sRNA3240544	+	3240544	UCUGGAGCUG	sRNA4492591	+	4492805	UCGGCAUUGA
sRNA325941	+	325941	AUCGAAUUCC	sRNA4479707	+	4479918	CCCGAAUCCC
sRNA3328594	+	3328594	AUCAGUUCUG	sRNA4478963	+	4479168	UCAAUUAGAG
sRNA3342801	+	3342801	GACCAAUUGG	sRNA44236	+	44352	CAAUCCUCGG
sRNA3403977	+	3403977	UGGAGAUUCC	sRNA4420841	+	4420990	ACAGGUUGCC
sRNA3479088	+	3479088	GGCUUACAAG	sRNA4411019	+	4411217	AUCCCAUGAA
sRNA3662316	+	3662316	CACGAUUUCG	sRNA4389621	+	4389906	CAGCGCCACC
sRNA3688295	+	3688295	UCAUUAUUUG	sRNA4387395	+	4387673	GUCUGAUUCC
sRNA3975895	+	3975895	UCGCCAUCCC	sRNA4265982	+	4266199	CCGGUACAAG
sRNA4120067	+	4120067	CUCGGAUGUG	sRNA421370	+	421595	AAAGAUUAUC
sRNA4387395	+	4387395	ACCCCAUUGU	sRNA4185777	+	4185955	AACGGAUCCC
sRNA4411019	+	4411019	UAAGUGAAAU	sRNA4180123	+	4180308	GCCGAAGACG
sRNA4416930	+	4416930	CCAGUAUUAC	sRNA4157080	+	4157226	GCAACAAAAG
sRNA4479707	+	4479707	ACAAGAUUCU	sRNA4136772	+	4137053	UCAGCCUCAA
sRNA4556803	+	4556803	ACCCUUUUCA	sRNA4123824	+	4124059	UCAUGGUGUC
sRNA4626231	+	4626231	AUCUUAACAU	sRNA4120067	+	4120259	AAUGCUUUUC
sRNA4696322	+	4696322	GAGGAAGUGA	sRNA4118440	+	4118684	CAGGAAUGGG
sRNA4696628	+	4696628	CCCAGUUCCG	sRNA4115765	+	4116132	AACUAUUACC
sRNA4706542	+	4706542	CUGGCGGAGG	sRNA4080724	+	4081015	GUACUAUAAC
sRNA474830	+	474830	AAUGGUUUUC	sRNA4030931	+	4031234	CAAGUUAGUG
sRNA4767728	+	4767728	CAACUAUUGC	sRNA3975895	+	3976129	ACUCUAUAUU
sRNA4807127	+	4807127	AAGACCAGAU	sRNA3956841	+	3957020	AUCUCAUUCG
sRNA4821102	+	4821102	GCGCCGUCUU	sRNA378095	+	378265	AAUGCACAUU
sRNA4831936	+	4831936	CAAGAUUACA	sRNA3730292	+	3730580	AACAGUUAUU
sRNA4838132	+	4838132	AAAACAAAAA	sRNA3721828	+	3721963	CAGUUCUUCG
sRNA4848246	+	4848246	AAAAGCUUCA	sRNA3688295	+	3688496	GGCGCUUGCU
sRNA4862506	+	4862506	GACAAAUACG	sRNA3684195	+	3684359	GCCCUUUUCC
sRNA489087	+	489087	UCCUACAGCG	sRNA3662316	+	3662601	CUUGAAUAAC
sRNA4903826	+	4903826	CACCCUUAAA	sRNA3269	+	3525	AAAGAUUUUG
sRNA667688	+	667688	ACCCUGUAGC	sRNA3489186	+	3489376	GUCGAAUCAG
sRNA684958	+	684958	AGUUGAUAGU	sRNA3479088	+	3479297	AGCGCUCACA
sRNA717472	+	717472	GAUCUAUUCA	sRNA3429627	+	3429836	CUCAUUUUCU
sRNA766857	+	766857	UGGCGAUACU	sRNA3342801	+	3342974	GGCAGUUUUC
sRNA820832	+	820832	CAAGGUUAUG	sRNA325941	+	326078	CGGGGAUAUA
sRNA904	+	904	AUAAAUUUCC	sRNA325157	+	325476	UGAGUCAUGA
sRNA1018388	-	1018388	AACGAUUGCA	sRNA3240544	+	3240793	ACGCAACGCC
sRNA1053806	-	1053806	GAAAGUUUCA	sRNA3235033	+	3235188	GGAAAACGAG
sRNA1055336	-	1055336	CCAGCAUACA	sRNA3234406	+	3234635	ACCGGCUCAA
sRNA1083944	-	1083944	GCGAGAUGGU	sRNA3227383	+	3227555	UGGAUAUCGC
sRNA1100047	-	1100047	CCUGGAAAAG	sRNA3226770	+	3227032	CCUGUAUUGG
sRNA1187816	-	1187816	ACAAAACAAA	sRNA3226370	+	3226521	UCUGUAUUCC
sRNA1226573	-	1226573	UCUGAAUUUG	sRNA3191303	+	3191451	UCCCCUUCCG
sRNA1278682	-	1278682	AGAUUAUGAG	sRNA3144424	+	3144595	CUUCGAUUCC
sRNA138058	-	138058	AAUGAGCGCC	sRNA314219	+	314361	CCCGGAUUAU
sRNA1401291	-	1401291	CAGUUCUUCA	sRNA3093480	+	3093767	CCCAUAUACA
sRNA1458333	-	1458333	AAAACCUUCC	sRNA3092815	+	3093015	ACGAGAGUGC
sRNA1509101	-	1509101	UUUUCCUUGA	sRNA3091219	+	3091471	AGGAAAUUCG
sRNA1572398	-	1572398	UGCCUACACG	sRNA1304591	+	1304707	AGGAAAUAUG
sRNA1581602	-	1581602	AAAGGCUCUG	sRNA30618	+	30830	GCGGGUGUUG
sRNA161011	-	161011	CACUAUUUUA	sRNA3074871	+	3075161	UAGUGCUUGA
sRNA1669735	-	1669735	GGGGUCUUGC	sRNA3071265	+	3071561	ACCGCUUUAG
sRNA1726326	-	1726326	CCCGGUUUUA	sRNA3054024	+	3054308	AUUAAUUUGC
sRNA1907260	-	1907260	GGCCUAUAAU	sRNA3043656	+	3043870	CCCGGUUACC
sRNA1961950	-	1961950	AAUGAACCGG	sRNA3036197	+	3036506	CCACUUCAUC
sRNA2024253	-	2024253	AAGCGAUCAG	sRNA3018855	+	3018984	UACGGAUACC
sRNA2132567	-	2132567	AUACCUUUGC	sRNA3010163	+	3010378	AACCGAUAGU
sRNA2214463	-	2214463	CCCGCUUUAG	sRNA2986815	+	2987180	ACCACCUUGC
sRNA2264284	-	2264284	AUGCCUUUCA	sRNA2948653	+	2948841	AGGAGAUUGC
sRNA2304054	-	2304054	UCCUUAUACU	sRNA2948229	+	2948398	ACACUUUCAU
sRNA2331687	-	2331687	GAGCACUAUC	sRNA2939574	+	2939826	UGACAUCCCG
sRNA2346188	-	2346188	UGCAAGAAAG	sRNA2911966	+	2912206	CCUUUAUUAC
sRNA2388697	-	2388697	GGGGUUCCCA	sRNA2910668	+	2910908	GGCGGUUAUC
sRNA241795	-	241795	AGUGGCCACC	sRNA2823344	+	2823708	CCGGGUUCGG
sRNA2466955	-	2466955	UAUAGUUCGG	sRNA281436	+	281632	CAAGGUUACG
sRNA2486244	-	2486244	ACGGGAUUAA	sRNA2787171	+	2787338	CUGGAAUGUA
sRNA2488795	-	2488795	GAUGGAGUAC	sRNA2730706	+	2730909	AGCAGAUCAC
sRNA2587951	-	2587951	CCCGGUUUCC	sRNA2686732	+	2687094	ACCGCUUUGG
sRNA2615620	-	2615620	AACAGUUUGA	sRNA2601882	+	2602099	CCCGAUCACG
sRNA2626472	-	2626472	UGGCACUUCG	sRNA2489701	+	2489841	UAAGAUUGAG
sRNA2757934	-	2757934	ACUAGACAUG	sRNA2483344	+	2483613	CCCGUUUAUA
sRNA2758517	-	2758517	GCAGGUAAUG	sRNA2460991	+	2461288	CUGAAAUUCG
sRNA2774073	-	2774073	AUCAAUUACC	sRNA2449664	+	2450109	CAGCGUCACU
sRNA2875150	-	2875150	CGAGAAUUGG	sRNA2444676	+	2444789	UACAUUUUCA
sRNA2906090	-	2906090	CAAGAACAAG	sRNA2431152	+	2431317	CCCCACUUUG
sRNA3019686	-	3019686	GUCAUGACGG	sRNA2429409	+	2429576	UCGGAAUAUC
sRNA3031087	-	3031087	CGCGGAUAUU	sRNA2413750	+	2413879	AAUCGAUAAG
sRNA3051269	-	3051269	CCCGAAUAGG	sRNA2346398	+	2346673	ACCCAAUCCC
sRNA3133026	-	3133026	AGUGGACAGU	sRNA2339305	+	2339409	UCAUUCCUGG
sRNA3179602	-	3179602	ACGGAAUAAC	sRNA2336767	+	2337235	CCACCUUGUA
sRNA3188147	-	3188147	ACCUUCUUCG	sRNA2311235	+	2311450	UCGGGUUGGG
sRNA320095	-	320095	GACGCUUUUG	sRNA2303668	+	2303740	UUCCUAUCGA
sRNA3201698	-	3201698	CGUUGUUCAC	sRNA2300508	+	2300757	UAAGGCUUCU
sRNA3271331	-	3271331	AGCAGAUAAU	sRNA2244633	+	2245025	AAUUCUUGCU
sRNA3276956	-	3276956	GGGGAUUUCC	sRNA2244264	+	2244632	GGAACAAAUG
sRNA330058	-	330058	GGCCUAUAAU	sRNA2232273	+	2232699	CAUGAACCUC
sRNA3305946	-	3305946	AAGGAACGCC	sRNA2187550	+	2187865	ACGAGAUGCU
sRNA3429503	-	3429503	CCAGUUUUCA	sRNA2163978	+	2164244	CUGGGAUUGU
sRNA3436561	-	3436561	CCUGGAUAUC	sRNA2162962	+	2163087	CGCAGUUUGU
sRNA3498958	-	3498958	CAAUGAUGAA	sRNA2151952	+	2152198	UGCUCAGCAA
sRNA3508289	-	3508289	UUUAUAAUAG	sRNA2108009	+	2108318	GCCAGAUAAC
sRNA3544292	-	3544292	CGCCGUAAAU	sRNA2106608	+	2106941	ACAGCUUUAC
sRNA3563863	-	3563863	CAAUUAACAG	sRNA2099939	+	2100209	AUCGAAUCGA
sRNA3590716	-	3590716	GUGGCAUCAA	sRNA2096526	+	2096790	GGCAGUUACU
sRNA3641619	-	3641619	CGAUGAUCUG	sRNA2091564	+	2091772	CUGGCUUUCG
sRNA3736465	-	3736465	AAAUCCAAAU	sRNA2085015	+	2085252	UUUACAUUAU
sRNA3789491	-	3789491	UAACCAGUAG	sRNA2019598	+	2019792	ACUGAAUGCC
[truncated: 310 more rows]

## Sheet: Table S7
Table S7 Sequence and structure features, and their statistical comparisons of sRNAs with different classificaitons
[truncated: 33 more rows]

[truncated: 12 more sheets: Table S8, Table S9, TableS10, Table S11, Table S12, Table S13, Table S14, Table S15, Table S16, Table S17, Table S18, Table S19]
